# Supplementary material for: Variation in surface protein expression leads to heterogeneous Trypanosoma cruzi populations during host cell infection
Source: Nat Commun. 2025 Nov 12;16:9949. doi: 10.1038/s41467-025-64900-2 (PMC12612098; doi:10.1038/s41467-025-64900-2)
Supplement: Supplementary file 3 — Supplementary data 1 [file 41467_2025_64900_MOESM3_ESM.xlsx]

## Sheet: Supplementary data 1
Accession	Description	Protein Name	Protein FDR Confidence: Combined	Exp. q-value: Combined	Sum PEP Score	Coverage [%]	# Peptides	# PSMs	# Unique Peptides	# AAs	MW [kDa]	calc. pI	Score Sequest HT: Sequest HT	# Peptides (by Search Engine): Sequest HT	# Protein Pathway Groups	# Razor Peptides	Abundance Ratio: (EP) / (AM)	Abundance Ratio: (MT) / (AM)	Abundance Ratio: (CT) / (AM)	Abundance Ratio: (MT) / (EP)	Abundance Ratio: (CT) / (EP)	Abundance Ratio: (CT) / (MT)	Abundance Ratio (log2): (EP) / (AM)	Abundance Ratio (log2): (MT) / (AM)	Abundance Ratio (log2): (CT) / (AM)	Abundance Ratio (log2): (MT) / (EP)	Abundance Ratio (log2): (CT) / (EP)	Abundance Ratio (log2): (CT) / (MT)	Abundance Ratio P-Value: (EP) / (AM)	Abundance Ratio P-Value: (MT) / (AM)	Abundance Ratio P-Value: (CT) / (AM)	Abundance Ratio P-Value: (MT) / (EP)	Abundance Ratio P-Value: (CT) / (EP)	Abundance Ratio P-Value: (CT) / (MT)	NEGLOG10 Abundance Ratio P-Value: (EP) / (AM)	NEGLOG10 Abundance Ratio P-Value: (MT) / (AM)	NEGLOG10 Abundance Ratio P-Value: (CT) / (AM)	NEGLOG10 Abundance Ratio P-Value: (MT) / (EP)	NEGLOG10 Abundance Ratio P-Value: (CT) / (EP)	NEGLOG10 Abundance Ratio P-Value: (CT) / (MT)	Abundances (Grouped): AM	Abundances (Grouped): EP	Abundances (Grouped): MT	Abundances (Grouped): CT	Abundances (Grouped) CV [%]: AM	Abundances (Grouped) CV [%]: EP	Abundances (Grouped) CV [%]: MT	Abundances (Grouped) CV [%]: CT	Abundances (Normalized): F1: 132C, Sample, AM, AM_1
A0A2V2VQB7	Putative P-type H+-ATPase OS=Trypanosoma cruzi OX=5693 GN=C3747_228g36 PE=4 SV=1	C3747_228g36	High	0	90.201	35	12	53	1	399	44.1	5.9	173.5	12	0	0	12.349	8.059	1.426	0.653	0.115	0.177	3.63	3.01	0.51	-0.62	-3.11	-2.5	5.29617e-07	4.0652e-06	0.239042	0.266076	4.42361e-06	4.89772e-05	6.27604	5.39092	0.621525	0.574994	5.35422	4.31001	17.5	216.3	141.2	25	22.67	29.7	28.78	29.32	19.2
V5DGN9	ATP-binding cassette protein OS=Trypanosoma cruzi Dm28c OX=1416333 GN=TCDM_04801 PE=4 SV=1	TCDM_04801	High	0	17.299	8	5	7	5	651	72	7.99	15.35	5	0	0	0.031	0.072	0.114	2.359	3.751	1.59	-5.03	-3.8	-3.13	1.24	1.91	0.67	1.22251e-09	2.16381e-08	3.23832e-07	0.00380582	3.17605e-05	0.0352087	8.91275	7.66478	6.48968	2.41955	4.49811	1.45335	328.7	10	23.7	37.6	16.39	25.22	25.05	31.99	513
A0A2V2VLE4	Uncharacterized protein OS=Trypanosoma cruzi OX=5693 GN=C4B63_20g221 PE=4 SV=1	C4B63_20g221	High	0	8.442	24	4	5	4	209	22.9	5.49	6.51	4	0	0	5.413	3.937	0.748	0.727	0.138	0.19	2.44	1.98	-0.42	-0.46	-2.85	-2.4	2.61121e-06	5.27144e-05	0.657208	0.0515812	4.0095e-07	6.40149e-06	5.58316	4.27807	0.182297	1.28751	6.39691	5.19372	36	195.1	141.9	27	15.03	8.98	26.53	25.61	8.5
V5BLJ2	Fatty acyl CoA synthetase 2 OS=Trypanosoma cruzi Dm28c OX=1416333 GN=TCDM_06206 PE=4 SV=1	TCDM_06206	High	0	95.423	34	18	37	10	698	78.2	6.8	138.24	18	0	7	0.907	1.131	0.248	1.247	0.274	0.219	-0.14	0.18	-2.01	0.32	-1.87	-2.19	0.399505	0.775646	6.02753e-08	0.0957452	2.53887e-07	2.77878e-08	0.398478	0.110336	7.21986	1.01888	6.59536	7.55615	121.7	110.4	137.7	30.2	18.24	6.83	5.82	21.72	302
A0A2V2VMT6	Putative Mechanosensitive ion channel MscS OS=Trypanosoma cruzi OX=5693 GN=C4B63_14g78 PE=3 SV=1	C4B63_14g78	High	0	16.865	27	3	5	3	165	17.7	9.1	19.32	3	0	0	1.137	0.859	0.265	0.755	0.233	0.309	0.19	-0.22	-1.92	-0.41	-2.1	-1.7	0.720377	0.557124	8.60141e-07	0.130595	3.06128e-07	3.60556e-06	0.14244	0.254048	6.06543	0.884074	6.5141	5.44303	122.6	139.5	105.3	32.5	25.18	4.87	16.33	17.08	72.5
K2MJZ2	Glutamamyl carboxypeptidase, putative,metallo-peptidase, clan MH, family M18, putative (Fragment) OS=Trypanosoma cruzi marinkellei OX=85056 GN=MOQ_008779 PE=4 SV=1	MOQ_008779	High	0	60.787	57	9	36	3	226	24.8	7.47	111.14	9	0	0	31.552	14.452	4.694	0.458	0.149	0.325	4.98	3.85	2.23	-1.13	-2.75	-1.62	5.62403e-09	7.12534e-08	2.12407e-05	0.00433027	1.06364e-06	0.000136932	8.24995	7.14719	4.67283	2.36348	5.97321	3.8635	7.7	244.1	111.8	36.3	16.43	8.04	30.61	30.06	6.8
A0A2V2V950	6-phosphogluconolactonase OS=Trypanosoma cruzi OX=5693 GN=C4B63_35g191 PE=3 SV=1	C4B63_35g191	High	0	65.208	51	12	23	5	263	28.7	6.52	70.8	12	0	7	0.169	0.757	0.17	4.478	1.007	0.225	-2.56	-0.4	-2.55	2.16	0.01	-2.15	2.10149e-06	0.173442	1.38673e-06	2.94858e-05	0.979042	1.78784e-05	5.67747	0.760846	5.85801	4.53039	0.00919881	4.74767	190.8	32.3	144.5	32.5	28.83	25.76	26.1	19.38	963.1
V5DSN1	fumarate hydratase OS=Trypanosoma cruzi Dm28c OX=1416333 GN=TCDM_00874 PE=3 SV=1	TCDM_00874	High	0	126.938	56	26	63	25	555	60.9	8.1	185.92	26	0	0	0.163	0.437	0.153	2.675	0.935	0.349	-2.61	-1.2	-2.71	1.42	-0.1	-1.52	3.85592e-07	0.00169374	2.68153e-07	0.000124185	0.979765	7.22152e-05	6.41387	2.77115	6.57162	3.90593	0.00887829	4.14137	228.2	37.3	99.7	34.8	23.95	19.21	7.19	25.21	3272.8
A0A2V2VDP9	Uncharacterized protein OS=Trypanosoma cruzi OX=5693 GN=C4B63_32g32 PE=4 SV=1	C4B63_32g32	High	0	22.709	10	4	8	4	486	53	7.56	25.59	4	0	0	1.742	3.521	0.644	2.021	0.37	0.183	0.8	1.82	-0.63	1.01	-1.44	-2.45	0.103285	4.29871e-05	0.0130286	0.000748372	0.000130887	3.85139e-07	0.985965	4.36666	1.8851	3.12588	3.8831	6.41438	57.9	100.9	203.9	37.3	26.54	18.37	21.68	16.27	38.2
Q4DY80	Short chain dehydrogenase/reductase, putative OS=Trypanosoma cruzi (strain CL Brener) OX=353153 GN=Tc00.1047053511907.70 PE=3 SV=1	Tc00.1047053511907.70	High	0	21.334	14	6	11	1	485	53.6	8.84	35.57	6	0	4	1.663	1.615	0.446	0.971	0.268	0.276	0.73	0.69	-1.17	-0.04	-1.9	-1.86	0.0173104	0.0357653	0.00266684	0.974925	1.44445e-05	2.44312e-05	1.76169	1.44654	2.574	0.0110289	4.8403	4.61206	84.7	140.8	136.8	37.7	22.14	19.3	29.52	7.06	20.2
V5C1S4	Polyprenyl synthase OS=Trypanosoma cruzi Dm28c OX=1416333 GN=TCDM_00509 PE=4 SV=1	TCDM_00509	High	0	62.591	24	16	21	16	746	84.5	5.39	68.88	16	0	0	0.06	0.064	0.118	1.062	1.963	1.848	-4.06	-3.97	-3.08	0.09	0.97	0.89	5.30475e-08	9.03989e-08	9.86874e-07	0.92039	0.0349369	0.102483	7.27534	7.04384	6.00574	0.036028	1.45672	0.989349	322.1	19.4	20.6	38	38.07	17.64	36.52	11.74	943.2
A0A2V2URC8	Glutamate--cysteine ligase OS=Trypanosoma cruzi OX=5693 GN=C4B63_116g18 PE=3 SV=1	C4B63_116g18	High	0	103.403	45	22	38	22	691	79.3	6.09	129.21	22	0	0	0.74	0.677	0.256	0.915	0.346	0.378	-0.43	-0.56	-1.97	-0.13	-1.53	-1.4	0.0673494	0.0232387	9.80049e-08	0.925898	1.40958e-06	2.73165e-06	1.17167	1.63379	7.00875	0.0334368	5.85091	5.56357	149.6	110.7	101.3	38.3	15.19	2.55	6.99	23.09	371.8
V5DIA0	2-oxoisovalerate dehydrogenase subunit alpha OS=Trypanosoma cruzi Dm28c OX=1416333 GN=TCDM_04186 PE=3 SV=1	TCDM_04186	High	0	69.253	39	13	27	13	431	48.9	8.07	100.56	13	0	0	1.389	1.181	0.385	0.85	0.277	0.326	0.47	0.24	-1.38	-0.23	-1.85	-1.62	0.0369765	0.617049	3.26046e-05	0.275953	8.63279e-07	6.96859e-06	1.43207	0.209681	4.48672	0.559165	6.06385	5.15686	101.1	140.5	119.4	38.9	5.16	20.25	6.85	28.71	310
A0A7J6YGW2	Uncharacterized protein OS=Trypanosoma cruzi OX=5693 GN=ECC02_001029 PE=4 SV=1	ECC02_001029	High	0	5.978	8	2	3	2	247	27.2	7.59	4.37	2	0	0	0.336	0.309	0.189	0.917	0.561	0.612	-1.57	-1.7	-2.4	-0.12	-0.83	-0.71	7.5152e-05	9.93282e-05	1.12749e-06	0.997053	0.0197991	0.0139707	4.12406	4.00293	5.94789	0.00128161	1.70336	1.85478	218.1	73.4	67.3	41.2	26.56	16.67	19.5	22.57	274.4
A0A2V2XEB8	MsrB domain-containing protein OS=Trypanosoma cruzi OX=5693 GN=C3747_10g640 PE=3 SV=1	C3747_10g640	High	0	15.037	30	5	7	5	140	15.7	6.18	17.53	5	0	0	0.353	0.366	0.199	1.036	0.564	0.544	-1.5	-1.45	-2.33	0.05	-0.83	-0.88	2.75617e-06	5.78804e-06	2.82375e-08	0.91254	0.00172581	0.000603342	5.55969	5.23747	7.54917	0.0397483	2.76301	3.21944	208.5	73.6	76.3	41.5	21.13	18.58	9.67	10.1	367.1
Q4E5Z7	Cytochrome c oxidase copper chaperone, putative OS=Trypanosoma cruzi (strain CL Brener) OX=353153 GN=Tc00.1047053508153.994 PE=3 SV=1	Tc00.1047053508153.994	High	0	26.018	78	7	12	7	74	7.9	7.56	33.46	7	0	0	1.627	1.212	0.456	0.745	0.28	0.376	0.7	0.28	-1.13	-0.42	-1.84	-1.41	0.0429392	0.935093	0.000728778	0.11542	1.02991e-05	0.000295442	1.36715	0.0291453	3.1374	0.93772	4.9872	3.52953	93.2	151.5	112.9	42.5	28.61	28.71	12.1	13.88	216.8
A0A2V2VWA8	Glutathione peroxidase OS=Trypanosoma cruzi OX=5693 GN=C4B63_8g485 PE=3 SV=1	C4B63_8g485	High	0	76.508	69	12	46	4	164	18.2	8.24	140.45	12	0	9	0.657	0.864	0.302	1.314	0.46	0.35	-0.61	-0.21	-1.73	0.39	-1.12	-1.52	0.000523453	0.209091	4.43173e-08	0.0174999	1.27054e-05	2.77212e-07	3.28112	0.679665	7.35343	1.75696	4.89601	6.55719	141.7	93.1	122.4	42.8	12.6	17.65	6.9	6.21	1911.6
V5BRC4	Cap-specific mRNA (nucleoside-2'-O-)-methyltransferase OS=Trypanosoma cruzi Dm28c OX=1416333 GN=TCDM_00895 PE=4 SV=1	TCDM_00895	High	0	18.273	16	4	5	4	413	47.5	8.38	19.34	4	0	0	1.114	0.538	0.325	0.483	0.292	0.605	0.16	-0.89	-1.62	-1.05	-1.78	-0.73	0.53404	0.0381031	0.00081893	0.00218947	5.9725e-05	0.0994152	0.272426	1.41904	3.08675	2.65966	4.22384	1.00255	134.4	149.7	72.3	43.7	22.83	24.01	24.59	22.86	23.8
A0A2V2UPP7	Putative retrotransposon hot spot (RHS) protein OS=Trypanosoma cruzi OX=5693 GN=C4B63_201g21 PE=4 SV=1	C4B63_201g21	High	0	47.87	14	16	33	1	999	113.9	8.07	70.49	16	0	1	0.775	1.94	0.467	2.502	0.603	0.241	-0.37	0.96	-1.1	1.32	-0.73	-2.05	0.527854	0.000790013	0.00146269	9.78856e-05	0.0156915	1.19493e-06	0.277486	3.10237	2.83485	4.00928	1.80433	5.92266	95.6	74.1	185.5	44.7	19.38	17.09	8.69	24.59	64.4
A0A2V2VYV2	Citrate synthase OS=Trypanosoma cruzi OX=5693 GN=C4B63_4g184 PE=3 SV=1	C4B63_4g184	High	0	129.907	54	21	89	4	472	52.5	8.37	276.18	21	0	15	0.307	0.939	0.284	3.059	0.927	0.303	-1.7	-0.09	-1.81	1.61	-0.11	-1.72	2.20286e-07	0.82426	2.10382e-07	4.97846e-07	0.999952	4.74155e-07	6.65701	0.0839356	6.67699	6.30291	2.07903e-05	6.32408	158.1	48.5	148.4	45	13.89	7.03	10.87	21.36	3093.9
Q4DGY1	Ribulose-phosphate 3-epimerase OS=Trypanosoma cruzi (strain CL Brener) OX=353153 GN=Tc00.1047053509213.70 PE=3 SV=1	Tc00.1047053509213.70	High	0	28.567	31	5	13	5	244	26.6	6.6	39.83	5	0	0	0.917	1.302	0.409	1.419	0.446	0.314	-0.13	0.38	-1.29	0.51	-1.17	-1.67	0.525744	0.105044	6.68267e-06	0.00941278	3.83446e-05	4.49061e-07	0.279226	0.978628	5.17505	2.02628	4.4163	6.34769	110.3	101.1	143.5	45.1	18.28	8.24	15.1	15.37	185.6
V5BXI2	Heat shock protein 20 OS=Trypanosoma cruzi Dm28c OX=1416333 GN=TCDM_14195 PE=3 SV=1	TCDM_14195	High	0	51.259	63	9	31	9	142	15.9	7.97	112.2	9	0	0	0.641	0.731	0.304	1.14	0.475	0.416	-0.64	-0.45	-1.72	0.19	-1.07	-1.26	0.104931	0.352212	5.23211e-05	0.851637	0.0024296	0.000658301	0.979096	0.453195	4.28132	0.0697454	2.61447	3.18158	149.4	95.8	109.3	45.5	19.94	16.47	23.12	21.72	386.2
A0A2V2ULW8	Present in the outer mitochondrial membrane proteome 37 OS=Trypanosoma cruzi OX=5693 GN=C4B63_243g4 PE=4 SV=1	C4B63_243g4	High	0	30.552	19	7	11	7	579	63.7	5.1	40.54	7	0	0	2.354	2.437	0.752	1.035	0.32	0.309	1.24	1.28	-0.41	0.05	-1.65	-1.7	0.000756959	0.000385962	0.783716	0.971834	0.000179807	9.65913e-05	3.12093	3.41345	0.105841	0.012408	3.74519	4.01506	61.1	143.9	149	46	21.31	27.45	12.02	29.11	54.7
V5BHA2	Peptidase M20/M25/M40 OS=Trypanosoma cruzi Dm28c OX=1416333 GN=TCDM_06069 PE=4 SV=1	TCDM_06069	High	0	146.949	59	21	118	21	478	51.9	5.5	386.41	21	0	0	31.09	21.06	4.074	0.677	0.131	0.193	4.96	4.4	2.03	-0.56	-2.93	-2.37	6.63844e-08	2.55516e-07	0.000448111	0.455479	2.67186e-05	0.000221347	7.17793	6.59258	3.34861	0.341532	4.57319	3.65493	7	217.3	147.2	28.5	46.21	6.72	13.22	54.76	156.1
V5BP22	Peptidyl-prolyl cis-trans isomerase OS=Trypanosoma cruzi Dm28c OX=1416333 GN=TCDM_13787 PE=4 SV=1	TCDM_13787	High	0	36.234	74	7	16	7	117	12.6	7.9	57.96	7	0	0	0.36	1.189	0.332	3.303	0.923	0.28	-1.47	0.25	-1.59	1.72	-0.12	-1.84	1.70142e-05	0.364267	6.25765e-06	2.31154e-06	0.842761	9.68665e-07	4.76919	0.43858	5.20359	5.6361	0.0742956	6.01383	138.8	50	165.1	46.1	11.47	21.45	8.14	21.28	159.6
A0A2V2UX88	Putative Isoprenylcysteine alpha-carbonyl methylesterase OS=Trypanosoma cruzi OX=5693 GN=C4B63_83g76 PE=4 SV=1	C4B63_83g76	High	0	15.761	10	4	5	4	600	67.4	6.61	17.81	4	0	0	0.087	0.235	0.172	2.688	1.974	0.734	-3.52	-2.09	-2.54	1.43	0.98	-0.45	5.2739e-07	8.19908e-05	1.6018e-05	0.00100683	0.00740432	0.538124	6.27787	4.08624	4.79539	2.99704	2.13051	0.269117	267.7	23.4	62.8	46.1	23.67	26.74	29.59	29.36	152.4
A0A2V2ULV8	Putative lipase OS=Trypanosoma cruzi OX=5693 GN=C4B63_258g18 PE=4 SV=1	C4B63_258g18	High	0	31.616	19	5	12	2	348	38.8	7.75	37.52	5	0	3	0.059	0.142	0.179	2.428	3.056	1.258	-4.09	-2.81	-2.48	1.28	1.61	0.33	7.73102e-09	3.50069e-07	1.50792e-06	0.00251128	0.000248559	0.490473	8.11176	6.45585	5.82162	2.6001	3.60457	0.309385	289.9	17	41.2	51.9	29.09	23.97	8.47	30.84	513
Q4CWE6	C-1-tetrahydrofolate synthase, cytoplasmic, putative OS=Trypanosoma cruzi (strain CL Brener) OX=353153 GN=Tc00.1047053509509.20 PE=3 SV=1	Tc00.1047053509509.20	High	0	43.191	40	9	17	9	297	31.5	6.99	53.95	9	0	0	4.353	2.854	1.083	0.656	0.249	0.38	2.12	1.51	0.12	-0.61	-2.01	-1.4	1.14227e-08	4.98489e-07	0.96817	0.00353449	1.57848e-08	7.79394e-07	7.94223	6.30234	0.0140482	2.45167	7.80176	6.10824	43.1	187.4	122.9	46.6	17.2	9.22	8.2	14.44	109.7
V5BJF4	Dihydrolipoamide acetyltransferase component of pyruvate dehydrogenase complex OS=Trypanosoma cruzi Dm28c OX=1416333 GN=TCDM_07278 PE=3 SV=1	TCDM_07278	High	0	57.205	36	13	28	13	441	47.8	7.4	75.76	13	0	0	0.697	1.063	0.366	1.524	0.525	0.345	-0.52	0.09	-1.45	0.61	-0.93	-1.54	0.0946218	0.997149	2.15304e-05	0.0679245	0.000893118	1.67734e-05	1.02401	0.00123997	4.66695	1.16797	3.04909	4.77538	127.9	89.2	135.9	46.9	12.58	22.67	2.23	26.39	408.7
A0A2V2V2R4	Putative syntaxin OS=Trypanosoma cruzi OX=5693 GN=C3747_359g8 PE=4 SV=1	C3747_359g8	High	0	21.699	26	4	8	4	229	26	5.14	22.69	4	0	0	0.772	0.561	0.312	0.727	0.403	0.555	-0.37	-0.83	-1.68	-0.46	-1.31	-0.85	0.141482	0.00366871	8.96783e-06	0.200141	0.000206372	0.00632133	0.849299	2.43549	5.04731	0.698665	3.68535	2.19919	151.2	116.8	84.9	47.1	28.87	5.43	11.57	25.2	182.6
Q4E0C6	Protein-serine/threonine kinase OS=Trypanosoma cruzi (strain CL Brener) OX=353153 GN=Tc00.1047053509875.170 PE=3 SV=1	Tc00.1047053509875.170	High	0	12.117	7	2	5	2	445	51.5	5.74	18.83	2	0	0	1.305	1.468	0.505	1.125	0.387	0.344	0.38	0.55	-0.99	0.17	-1.37	-1.54	0.0711547	0.0254734	0.00151951	0.907518	1.67797e-05	8.12534e-06	1.1478	1.59391	2.8183	0.0421447	4.77522	5.09016	93.5	122	137.3	47.2	17.44	20.72	8.88	16.12	55.5
A0A2V2WRS4	Amastigote surface antigen OS=Trypanosoma cruzi OX=5693 GN=C3747_68g161 PE=4 SV=1	C3747_68g161	High	0	56.989	22	14	30	1	587	66.6	7.31	79.03	14	0	0	0.021	0.062	0.504	2.915	23.864	8.187	-5.56	-4.02	-0.99	1.54	4.58	3.03	1.5116e-07	4.65214e-07	0.0555958	0.00801483	7.71685e-07	4.82303e-06	6.82056	6.33235	1.25496	2.09611	6.11256	5.31668	252	5.3	15.5	127.1	29.71	30.38	14.96	38.08	261.4
V5BQ67	ABC1 protein OS=Trypanosoma cruzi Dm28c OX=1416333 GN=TCDM_02884 PE=3 SV=1	TCDM_02884	High	0	13.913	13	4	4	4	442	50.7	8.32	8.97	4	0	0	10.021	2.384	1.802	0.238	0.18	0.756	3.32	1.25	0.85	-2.07	-2.48	-0.4	1.09971e-06	0.0135354	0.0739003	2.87561e-05	8.45226e-06	0.696628	5.95872	1.86853	1.13135	4.54127	5.07303	0.156999	26.3	263.6	62.7	47.4	5.28	24.67	29.68	27.85	9
A0A2V2V8B0	Proline dehydrogenase OS=Trypanosoma cruzi OX=5693 GN=C4B63_37g368 PE=3 SV=1	C4B63_37g368	High	0	73.342	34	16	33	16	566	64.8	8.66	119.48	16	0	0	1.982	2.289	0.722	1.155	0.364	0.316	0.99	1.19	-0.47	0.21	-1.46	-1.66	0.00132222	0.000100936	0.0641281	0.370562	2.18746e-05	2.91654e-06	2.8787	3.99595	1.19295	0.431139	4.66006	5.53513	66.7	132.3	152.8	48.2	23.65	10.05	23.27	8.96	209.6
A0A2V2W4M4	Putative retrotransposon hot spot (RHS) protein OS=Trypanosoma cruzi OX=5693 GN=C4B63_1g1402 PE=4 SV=1	C4B63_1g1402	High	0	114.771	30	28	55	5	963	109.5	6.2	158.37	28	0	10	1.594	1.34	0.539	0.84	0.338	0.403	0.67	0.42	-0.89	-0.25	-1.56	-1.31	1.28263e-05	0.00251522	1.03301e-06	0.0155579	1.60931e-09	1.66772e-08	4.8919	2.59942	5.9859	1.80805	8.79336	7.77788	89.4	142.6	119.8	48.2	8.3	4.41	4.47	12.66	688.1
A0A2V2VU10	Putative syntaxin OS=Trypanosoma cruzi OX=5693 GN=C4B63_10g516 PE=3 SV=1	C4B63_10g516	High	0	18.543	14	3	6	3	260	29.7	7.03	22.06	3	0	0	0.302	0.274	0.216	0.908	0.716	0.789	-1.73	-1.87	-2.21	-0.14	-0.48	-0.34	2.17542e-05	2.23449e-05	1.04648e-06	0.999997	0.0871224	0.0841204	4.66246	4.65082	5.98027	1.51072e-06	1.05987	1.0751	223.1	67.4	61.2	48.3	23.87	7.87	26.86	11.79	226.8
V5BCD5	Transmembrane 9 superfamily member OS=Trypanosoma cruzi Dm28c OX=1416333 GN=TCDM_06297 PE=3 SV=1	TCDM_06297	High	0.003	4.16	3	2	2	2	632	71.8	9.28	2.41	2	0	0	0.071	0.107	0.176	1.51	2.473	1.638	-3.81	-3.22	-2.51	0.59	1.31	0.71	8.02045e-08	6.3523e-07	1.07384e-05	0.1656	0.0020463	0.0980769	7.0958	6.19707	4.96906	0.78094	2.68903	1.00843	295.4	21	31.7	51.9	30.85	37.83	15.3	19.13	231.1
V5DMC3	AB hydrolase-1 domain-containing protein OS=Trypanosoma cruzi Dm28c OX=1416333 GN=TCDM_02700 PE=4 SV=1	TCDM_02700	High	0	109.053	39	22	53	9	587	66.4	6.47	161.41	22	0	11	0.113	0.127	0.172	1.122	1.522	1.356	-3.14	-2.98	-2.54	0.17	0.61	0.44	8.5945e-07	6.71044e-07	4.97634e-06	0.994479	0.403011	0.290935	6.06578	6.17325	5.30309	0.00240427	0.394683	0.536203	283.2	32	36	48.8	30.18	39.9	18.52	18.35	2951.9
V5B4K2	Uncharacterized protein OS=Trypanosoma cruzi Dm28c OX=1416333 GN=TCDM_03072 PE=4 SV=1	TCDM_03072	High	0	62.537	21	11	20	1	790	86.8	5.21	77.67	11	0	0	1.056	1.139	0.44	1.08	0.416	0.386	0.08	0.19	-1.19	0.11	-1.26	-1.37	0.971432	0.841155	2.34065e-05	0.978621	1.35283e-05	8.3892e-06	0.0125876	0.0751239	4.63066	0.00938561	4.86876	5.07628	110.1	116.2	125.4	48.4	16.31	14.98	19.21	5.05	42.2
A0A2V2UZ80	Putative vesicle transport v-SNARE protein OS=Trypanosoma cruzi OX=5693 GN=C4B63_61g20 PE=4 SV=1	C4B63_61g20	High	0	31.366	49	7	11	7	193	22	6.58	37.21	7	0	0	0.615	0.497	0.292	0.809	0.475	0.587	-0.7	-1.01	-1.78	-0.31	-1.07	-0.77	0.00407286	0.000102379	3.84645e-07	0.140183	5.94502e-05	0.00211066	2.3901	3.98979	6.41494	0.853306	4.22585	2.67558	166.4	102.3	82.7	48.6	12.67	16.93	5.2	19.97	320.3
A0A7J6XWR6	3-beta hydroxysteroid dehydrogenase/isomerase domain-containing protein OS=Trypanosoma cruzi OX=5693 GN=ECC02_008166 PE=3 SV=1	ECC02_008166	High	0	61.705	36	10	20	10	406	46	8.38	67.14	10	0	0	13.588	7.482	2.89	0.551	0.213	0.386	3.76	2.9	1.53	-0.86	-2.23	-1.37	4.44524e-08	8.09335e-07	0.000693429	0.0337331	1.02475e-05	0.000902909	7.35211	6.09187	3.159	1.47194	4.98938	3.04436	16	217.8	119.9	46.3	37.23	13.5	20.46	27.53	44.7
Q4DQY2	Uncharacterized protein OS=Trypanosoma cruzi (strain CL Brener) OX=353153 GN=Tc00.1047053509331.74 PE=4 SV=1	Tc00.1047053509331.74	High	0	29.84	69	7	12	5	90	10.5	8.69	41.04	7	0	0	1.711	2.681	0.753	1.567	0.44	0.281	0.77	1.42	-0.41	0.65	-1.18	-1.83	0.00158236	3.5743e-06	0.0454277	0.00386997	1.94856e-05	1.70477e-07	2.80069	5.44681	1.34268	2.41229	4.71029	6.76833	65.1	111.4	174.5	49	21.91	9.95	9.61	14.06	76.9
A0A2V2WKN1	Uncharacterized protein OS=Trypanosoma cruzi OX=5693 GN=C3747_90g160 PE=4 SV=1	C3747_90g160	High	0	15.39	24	5	5	5	217	25.1	8.95	17.26	5	0	0	1.863	2.026	0.687	1.088	0.369	0.339	0.9	1.02	-0.54	0.12	-1.44	-1.56	0.0136691	0.0214156	0.212911	0.993785	0.000428654	0.000638802	1.86426	1.66927	0.671801	0.00270769	3.36789	3.19463	71.7	133.6	145.3	49.3	23.51	25.53	24.82	15.96	52.2
A0A2V2UFG1	Putative glutamamyl carboxypeptidase OS=Trypanosoma cruzi OX=5693 GN=C4B63_462g10 PE=4 SV=1	C4B63_462g10	High	0	183.241	72	26	139	1	411	45.2	6.7	442.74	26	0	4	16.736	19.04	3.297	1.138	0.197	0.173	4.06	4.25	1.72	0.19	-2.34	-2.53	1.0448e-06	8.72615e-07	0.00241589	0.996096	0.00010943	8.28149e-05	5.98097	6.05918	2.61692	0.00169863	3.96086	4.08189	10	167.1	190.1	32.9	18.77	10.08	19.5	54.68	8
A0A7J6XWQ7	Uncharacterized protein OS=Trypanosoma cruzi OX=5693 GN=ECC02_008192 PE=4 SV=1	ECC02_008192	High	0	10.508	13	2	3	2	212	23.6	6.93	10.32	2	0	0	0.306	0.355	0.234	1.16	0.765	0.66	-1.71	-1.49	-2.09	0.21	-0.39	-0.6	3.51982e-05	0.000168544	5.27071e-06	0.681128	0.4495	0.0847803	4.45348	3.77329	5.27813	0.166771	0.347271	1.07171	210.9	64.6	75	49.4	22.37	26.21	15.2	21.83	62.7
V5B330	Uncharacterized protein OS=Trypanosoma cruzi Dm28c OX=1416333 GN=TCDM_14439 PE=4 SV=1	TCDM_14439	High	0	43.917	59	7	17	7	107	12.2	9.39	67.89	7	0	0	3.029	3.738	1.1	1.234	0.363	0.294	1.6	1.9	0.14	0.3	-1.46	-1.77	3.40011e-06	8.48479e-07	0.642723	0.579479	1.39072e-05	3.01155e-06	5.46851	6.07136	0.191976	0.236962	4.85676	5.52121	45.1	136.7	168.6	49.6	25.82	16.68	11.68	10	39.8
A0A2V2W0F1	Putative ras-related protein Rab21 OS=Trypanosoma cruzi OX=5693 GN=C4B63_4g175 PE=4 SV=1	C4B63_4g175	High	0	20.643	27	5	8	5	221	24	7.96	24.99	5	0	0	0.125	0.121	0.176	0.963	1.408	1.462	-3	-3.05	-2.5	-0.05	0.49	0.55	4.03373e-07	5.30842e-07	1.57262e-06	0.991662	0.551901	0.715854	6.39429	6.27503	5.80338	0.0036362	0.258139	0.145176	281.2	35.3	33.9	49.6	24.98	21.19	27.46	26.62	569.2
A0A2V2VMM9	Vacuolar protein sorting-associated protein 29 OS=Trypanosoma cruzi OX=5693 GN=C4B63_17g95 PE=3 SV=1	C4B63_17g95	High	0	25.765	34	5	10	5	192	21.5	6.79	40.91	5	0	0	0.956	0.756	0.386	0.791	0.404	0.51	-0.07	-0.4	-1.37	-0.34	-1.31	-0.97	0.984224	0.531128	6.50263e-05	0.734445	0.000106478	0.000493797	0.00690597	0.274801	4.18691	0.134041	3.97274	3.30645	129.1	123.4	97.6	49.8	17.36	14.49	29.77	10.96	28.7
A0A2V2WYX7	Choline transporter-like protein OS=Trypanosoma cruzi OX=5693 GN=C3747_57g57 PE=3 SV=1	C3747_57g57	High	0.006	3.548	2	1	3	1	485	53.1	6.27	5.08	1	0	0	3.987	2.719	1.102	0.682	0.276	0.405	2	1.44	0.14	-0.55	-1.86	-1.3	2.16408e-06	0.000180535	0.997141	0.0198273	1.75e-06	0.000135578	5.66473	3.74344	0.00124348	1.70274	5.75696	3.86781	45.4	181.1	123.5	50	26.42	14.49	16.78	13.51	71.2
A0A2V2X0M5	Putative long-chain-fatty-acid-CoA ligase OS=Trypanosoma cruzi OX=5693 GN=C3747_37g216 PE=4 SV=1	C3747_37g216	High	0.006	2.989	2	1	1	1	676	74.9	6.95	2.7	1	0	0	6.052	2.551	1.375	0.422	0.227	0.539	2.6	1.35	0.46	-1.25	-2.14	-0.89	9.80343e-06	0.00253615	0.262036	0.000405054	2.10178e-05	0.0266844	5.00862	2.59582	0.581638	3.39249	4.67741	1.57374	36.4	220.5	93	50.1	28.16	20.2	18.55	6.14	6.8
A0A2V2V3D6	adenylate kinase OS=Trypanosoma cruzi OX=5693 GN=C4B63_47g31 PE=3 SV=1	C4B63_47g31	High	0	43.009	40	8	16	8	218	24.4	8.9	48.89	8	0	0	0.175	0.265	0.207	1.512	1.182	0.782	-2.52	-1.92	-2.27	0.6	0.24	-0.36	6.7287e-08	2.10325e-06	1.51788e-07	0.0163575	0.787143	0.0827106	7.17207	5.67711	6.81876	1.78628	0.103947	1.08244	243	42.5	64.3	50.2	24.53	15.26	9.24	21.39	597.9
A0A2V2UNF7	Putative NADP-dependent alcohol hydrogenase OS=Trypanosoma cruzi OX=5693 GN=C4B63_145g28 PE=3 SV=1	C4B63_145g28	High	0	138.231	47	15	79	12	351	37.2	7.25	306.84	15	0	4	1.646	0.998	0.525	0.606	0.319	0.526	0.72	0	-0.93	-0.72	-1.65	-0.93	0.0654583	0.997423	0.0211095	0.0902584	0.000207693	0.0151255	1.18404	0.00112049	1.67552	1.04451	3.68258	1.82029	96	158	95.7	50.3	14.05	18.38	27.43	28.52	1254.5
A0A2V2UIS0	Putative multidrug resistance protein E OS=Trypanosoma cruzi OX=5693 GN=C4B63_328g10 PE=4 SV=1	C4B63_328g10	High	0	91.968	17	23	32	18	1581	174.6	8.06	94.87	23	0	3	5.423	14.919	2.902	2.751	0.535	0.194	2.44	3.9	1.54	1.46	-0.9	-2.36	0.000115775	1.07261e-06	0.00595519	0.0106346	0.112595	0.000187899	3.93639	5.96956	2.2251	1.97328	0.948482	3.72607	16.5	89.5	246.2	47.9	59	13.42	25.01	28.21	64.7
A0A2V2VQU0	Uncharacterized protein OS=Trypanosoma cruzi OX=5693 GN=C4B63_11g305c PE=4 SV=1	C4B63_11g305c	High	0	24.512	44	6	12	6	144	17.1	9.11	37.74	6	0	0	0.944	0.965	0.419	1.022	0.444	0.434	-0.08	-0.05	-1.25	0.03	-1.17	-1.2	0.998399	0.998859	0.00187371	0.999998	0.00143513	0.0014767	0.000695946	0.000495629	2.7273	8.78235e-07	2.84311	2.83071	120.2	113.5	116	50.4	27.68	9.7	21.86	12.9	491.7
A0A2V2V570	Putative retrotransposon hot spot (RHS) protein OS=Trypanosoma cruzi OX=5693 GN=C4B63_43g74 PE=4 SV=1	C4B63_43g74	High	0	39.665	13	10	19	1	823	92.7	5.95	65.16	10	0	0	1.205	1.437	0.527	1.192	0.437	0.366	0.27	0.52	-0.93	0.25	-1.19	-1.45	0.327376	0.00429583	3.664e-05	0.0940979	4.09528e-06	2.82032e-07	0.484954	2.36695	4.43604	1.02642	5.38772	6.5497	95.9	115.7	137.9	50.5	11	12.13	13.21	10.3	52.5
V5BY50	glycerol kinase OS=Trypanosoma cruzi Dm28c OX=1416333 GN=TCDM_00189 PE=3 SV=1	TCDM_00189	High	0	56.204	30	15	18	12	515	57.1	8.4	56.08	15	0	3	0.655	0.989	0.382	1.509	0.583	0.386	-0.61	-0.02	-1.39	0.59	-0.78	-1.37	0.114887	0.949061	0.000157478	0.262305	0.00843508	0.000348756	0.939729	0.0227061	3.80278	0.581194	2.07391	3.45748	132.2	86.6	130.7	50.5	29.95	29.55	15.6	21.64	227.4
Q4CX02	Mitochondrial ATP synthase epsilon chain OS=Trypanosoma cruzi (strain CL Brener) OX=353153 GN=Tc00.1047053508661.34 PE=3 SV=1	Tc00.1047053508661.34	High	0	25.637	69	4	11	4	75	8.6	9.38	45.04	4	0	0	0.759	1.29	0.444	1.7	0.586	0.344	-0.4	0.37	-1.17	0.77	-0.77	-1.54	0.0664235	0.148595	2.03136e-05	0.00124936	0.00116373	1.39005e-06	1.17768	0.827997	4.69221	2.90331	2.93415	5.85697	114.5	86.9	147.7	50.9	8.02	25.87	6.44	8.56	174.2
K2NE44	ABC transporter domain-containing protein OS=Trypanosoma cruzi marinkellei OX=85056 GN=MOQ_002933 PE=4 SV=1	MOQ_002933	High	0	29.412	4	8	10	1	2259	252.5	6.23	27.67	8	0	0	0.01	0.036	0.179	100	100	5.051	-6.64	-4.81	-2.48	6.64	6.64	2.34		1.20734e-06	0.000158118			0.000736229		5.91817	3.80102			3.13299	329.2		11.7	59.1	37.03		41.97	29.65	165.9
A0A2V2UNZ6	Putative retrotransposon hot spot (RHS) protein OS=Trypanosoma cruzi OX=5693 GN=C4B63_198g23 PE=4 SV=1	C4B63_198g23	High	0	109.91	32	26	54	3	893	101.8	6.67	154.32	26	0	9	1.755	1.358	0.602	0.774	0.343	0.443	0.81	0.44	-0.73	-0.37	-1.54	-1.17	0.00177863	0.058113	0.00489567	0.233191	4.5316e-06	5.70196e-05	2.74992	1.23573	2.31019	0.632288	5.34375	4.24398	84.9	148.9	115.2	51	12.62	10.6	7.96	25.5	432
Q4CY60	Kinetoplast DNA-associated protein OS=Trypanosoma cruzi (strain CL Brener) OX=353153 GN=Tc00.1047053509793.50 PE=4 SV=1	Tc00.1047053509793.50	High	0	15.413	18	4	9	2	192	21.3	12.19	18.84	4	0	2	0.172	0.136	1.578	0.792	9.185	11.598	-2.54	-2.88	0.66	-0.34	3.2	3.54	4.67733e-06	1.29463e-06	0.203908	0.655053	5.00382e-07	1.66909e-07	5.33	5.88785	0.690565	0.183724	6.3007	6.77752	138.6	23.8	18.9	218.7	35.98	19.67	33.61	24.07	930.5
V5BSV4	inorganic diphosphatase OS=Trypanosoma cruzi Dm28c OX=1416333 GN=TCDM_13977 PE=3 SV=1	TCDM_13977	High	0	13.776	20	4	5	4	271	30.5	6.33	21.12	4	0	0	2.355	1.531	0.715	0.65	0.304	0.467	1.24	0.61	-0.48	-0.62	-1.72	-1.1	1.3913e-07	0.000202954	0.00282463	0.000179008	4.23925e-09	7.24816e-07	6.85658	3.6926	2.54904	3.74713	8.37271	6.13977	71.4	168.2	109.3	51.1	7.79	9.72	12.29	8.27	90
A0A2V2WLH3	Putative metacaspase OS=Trypanosoma cruzi OX=5693 GN=C3747_78g7 PE=3 SV=1	C3747_78g7	High	0	65.101	39	12	30	0	358	39	7.23	105.42	12	0	11	0.033	0.098	1.197	2.94	35.775	12.167	-4.9	-3.35	0.26	1.56	5.16	3.6	1.2778e-08	1.3582e-06	0.311459	0.000894747	3.84424e-09	2.27352e-07	7.89354	5.86704	0.506599	3.0483	8.41519	6.6433	171.8	5.7	16.9	205.6	29.51	32	26.77	23.52	702.5
A0A2V2V7W1	Putative retrotransposon hot spot protein (RHS,) OS=Trypanosoma cruzi OX=5693 GN=C4B63_37g401 PE=4 SV=1	C4B63_37g401	High	0	49.166	34	12	21	1	386	43.6	5.62	70.16	12	0	2	0.877	1.287	0.463	1.468	0.528	0.36	-0.19	0.36	-1.11	0.55	-0.92	-1.48	0.553785	0.244386	0.000340447	0.0263724	0.00295391	2.11155e-05	0.256659	0.611923	3.46795	1.57885	2.5296	4.6754	110.3	96.7	142	51.1	16.09	12.99	23.22	15.55	71.7
A0A2V2VIX8	Putative elongation factor 2 OS=Trypanosoma cruzi OX=5693 GN=C4B63_19g140 PE=4 SV=1	C4B63_19g140	High	0	63.325	36	17	20	17	645	72.4	7.97	64.82	17	0	0	4.278	2.263	1.109	0.529	0.259	0.49	2.1	1.18	0.15	-0.92	-1.95	-1.03	7.62882e-08	5.04128e-05	0.956399	0.000277364	1.18138e-07	0.000101421	7.11754	4.29746	0.019361	3.55695	6.92761	3.99387	46.2	197.8	104.7	51.3	14.26	0.9	13.07	21.94	68.5
A0A2V2WZL1	Putative aldehyde dehydrogenase OS=Trypanosoma cruzi OX=5693 GN=C3747_40g144 PE=3 SV=1	C3747_40g144	High	0	62.68	40	16	30	1	504	54.2	7.84	89.32	16	0	11	0.843	0.674	0.371	0.8	0.44	0.55	-0.25	-0.57	-1.43	-0.32	-1.19	-0.86	0.560697	0.0173531	4.38909e-06	0.167208	2.20731e-05	0.00052834	0.251272	1.76062	5.35763	0.776743	4.65614	3.27709	138.5	116.8	93.4	51.3	15.85	9.27	14.33	15.89	915.2
A0A2V2VTG9	Uncharacterized protein OS=Trypanosoma cruzi OX=5693 GN=C4B63_12g192 PE=4 SV=1	C4B63_12g192	High	0	14.964	19	2	6	2	151	17	8	25.02	2	0	0	1.392	1.665	0.598	1.196	0.43	0.359	0.48	0.74	-0.74	0.26	-1.22	-1.48	0.012868	0.000805843	0.000993728	0.282306	3.77949e-06	6.50607e-07	1.89049	3.09375	3.00273	0.54928	5.42257	6.18668	85.9	119.6	143.1	51.4	10.74	16.73	4.74	13.4	42
A0A2V2VQI5	D-alanyl-glycyl endopeptidase-like protein OS=Trypanosoma cruzi OX=5693 GN=C4B63_11g57 PE=4 SV=1	C4B63_11g57	High	0	32.859	22	5	8	4	295	33.6	7.71	28.95	5	0	1	6.066	3.205	1.519	0.528	0.25	0.474	2.6	1.68	0.6	-0.92	-2	-1.08	2.73598e-06	0.000213092	0.596052	0.00796036	4.71171e-06	0.000706688	5.56289	3.67143	0.224716	2.09907	5.32682	3.15077	33.9	205.8	108.7	51.5	27.28	15.91	1.93	27.69	25.2
A0A2V2V7F6	Aminomethyltransferase OS=Trypanosoma cruzi OX=5693 GN=C4B63_39g324 PE=3 SV=1	C4B63_39g324	High	0	21.341	17	4	8	4	373	41.2	8.7	30.59	4	0	0	6.956	2.695	1.577	0.387	0.227	0.585	2.8	1.43	0.66	-1.37	-2.14	-0.77	3.44224e-07	0.000110984	0.0378463	5.51276e-05	6.06186e-07	0.00209932	6.46316	3.95474	1.42198	4.25863	6.21739	2.67792	32.7	227.5	88.2	51.6	0.06	14.95	21.44	16.17	8.8
A0A2V2V3W9	J domain-containing protein OS=Trypanosoma cruzi OX=5693 GN=C4B63_44g217 PE=4 SV=1	C4B63_44g217	High	0	23.073	15	5	7	5	538	58.9	7.72	23.22	5	0	0	0.054	0.109	0.564	2.006	10.392	5.179	-4.2	-3.2	-0.83	1	3.38	2.37	1.18729e-07	1.7708e-06	0.0283696	0.00907737	1.56545e-06	6.5073e-05	6.92544	5.75183	1.54715	2.04204	5.80536	4.1866	231.6	12.6	25.2	130.6	43.76	33.41	19.65	17.04	91.9
V5B3J2	Ubiquitin thioesterase OTU OS=Trypanosoma cruzi Dm28c OX=1416333 GN=TCDM_03456 PE=4 SV=1	TCDM_03456	High	0	22.732	19	4	8	4	261	29.9	5.88	26.33	4	0	0	0.782	1.093	0.429	1.397	0.548	0.392	-0.35	0.13	-1.22	0.48	-0.87	-1.35	0.235812	0.6441	4.79981e-05	0.0331565	0.000939571	1.04356e-05	0.627435	0.191046	4.31878	1.47943	3.02707	4.98148	121.1	94.7	132.3	51.9	15.69	9.54	9.18	19.97	85.9
K2MUT2	Amidase domain-containing protein OS=Trypanosoma cruzi marinkellei OX=85056 GN=MOQ_010232 PE=4 SV=1	MOQ_010232	High	0	19.72	15	8	11	1	599	65.8	8.31	26.71	8	0	0	1.129	1.453	0.536	1.286	0.474	0.369	0.18	0.54	-0.9	0.36	-1.08	-1.44	0.999458	0.319702	0.0123954	0.371153	0.0101815	0.000610923	0.000235502	0.495255	1.90674	0.430447	1.99219	3.21401	97.1	109.7	141.1	52	23.03	29.75	22.58	15.25	22.8
A0A2V2UWV4	Putative Golgi/lysosome glycoprotein 1 OS=Trypanosoma cruzi OX=5693 GN=C4B63_87g15 PE=4 SV=1	C4B63_87g15	High	0	134.221	59	23	58	5	615	68.2	5.14	203.62	23	0	13	0.19	0.294	0.222	1.546	1.166	0.754	-2.4	-1.77	-2.17	0.63	0.22	-0.41	3.3356e-06	7.6617e-05	8.53195e-06	0.109128	0.848865	0.366223	5.47683	4.11567	5.06895	0.962065	0.0711612	0.436254	234.5	44.6	68.9	52	25.01	28.9	9.76	22.71	1169.8
Q4DEQ0	3-methyl-2-oxobutanoate dehydrogenase (2-methylpropanoyl-transferring) OS=Trypanosoma cruzi (strain CL Brener) OX=353153 GN=Tc00.1047053506295.160 PE=4 SV=1	Tc00.1047053506295.160	High	0	43.401	30	9	21	1	368	40.2	6.77	69.01	9	0	7	0.938	1.086	0.453	1.158	0.482	0.417	-0.09	0.12	-1.14	0.21	-1.05	-1.26	0.999624	0.871497	0.000996194	0.910551	0.000849086	0.000305125	0.000163296	0.059734	3.00166	0.0406957	3.07105	3.51552	115	107.9	125	52.1	22.07	21	7.13	26.67	234.8
Q4DIJ8	G-actin binding protein, putative OS=Trypanosoma cruzi (strain CL Brener) OX=353153 GN=Tc00.1047053509799.30 PE=3 SV=1	Tc00.1047053509799.30	High	0	38.248	39	9	22	9	264	29	6.79	69.25	9	0	0	0.419	0.546	0.294	1.304	0.702	0.539	-1.26	-0.87	-1.77	0.38	-0.51	-0.89	0.000540931	0.00397182	7.59491e-06	0.62686	0.0384509	0.00459619	3.26686	2.40101	5.11948	0.202829	1.41509	2.3376	177	74.2	96.7	52.1	15.58	29.69	7.21	21.53	727.6
A0A7J6Y6D5	NUP-1 protein OS=Trypanosoma cruzi OX=5693 GN=ECC02_004772 PE=4 SV=1	ECC02_004772	High	0	91.376	17	21	31	0	1569	174.1	5.12	107.81	21	0	12	0.783	0.958	0.412	1.222	0.525	0.43	-0.35	-0.06	-1.28	0.29	-0.93	-1.22	0.00854638	0.915442	3.17398e-08	0.0263877	1.17732e-06	5.3507e-08	2.06822	0.0383693	7.4984	1.5786	5.9291	7.27159	126.9	99.4	121.5	52.2	12.49	9.35	8.48	3.92	273.4
A0A2V2V259	Mitochondrial import receptor subunit OS=Trypanosoma cruzi OX=5693 GN=C4B63_49g116 PE=4 SV=1	C4B63_49g116	High	0	16.456	16	5	8	5	389	42.6	6.67	22.47	5	0	0	0.703	0.758	0.369	1.078	0.525	0.487	-0.51	-0.4	-1.44	0.11	-0.93	-1.04	0.0195542	0.145352	7.38365e-06	0.65198	0.000960785	0.000158625	1.70876	0.837579	5.13173	0.185766	3.01737	3.79963	141.3	99.4	107.1	52.2	14.98	20.66	15.43	11.25	77.2
A0A2V2V971	Putative lysosomal alpha-mannosidase OS=Trypanosoma cruzi OX=5693 GN=C4B63_47g35 PE=3 SV=1	C4B63_47g35	High	0	68.681	25	19	29	19	977	111.2	7.14	98.69	19	0	0	0.148	0.142	0.317	0.956	2.135	2.233	-2.75	-2.82	-1.66	-0.06	1.09	1.16	6.52501e-06	2.30187e-06	0.000735396	0.795424	0.0218393	0.00442044	5.18542	5.63792	3.13348	0.0994014	1.66076	2.35453	248.8	37	35.3	78.9	34.43	35.56	12.29	9.13	1337.5
A0A2V2UZX1	WW domain-containing protein OS=Trypanosoma cruzi OX=5693 GN=C4B63_55g91 PE=4 SV=1	C4B63_55g91	High	0	44.009	25	11	15	11	658	70.3	7.12	42.33	11	0	0	2.876	0.905	0.724	0.315	0.252	0.801	1.52	-0.14	-0.47	-1.67	-1.99	-0.32	0.000171118	0.987409	0.533978	5.50777e-05	1.45542e-05	0.672657	3.76671	0.00550282	0.272477	4.25902	4.83701	0.172206	72.7	209	65.7	52.6	16.16	22.01	19.87	20.77	19.2
Q4CTS7	tryptophan--tRNA ligase OS=Trypanosoma cruzi (strain CL Brener) OX=353153 GN=Tc00.1047053510647.30 PE=3 SV=1	Tc00.1047053510647.30	High	0	69.99	41	16	33	16	389	44.3	7.06	92.07	16	0	0	0.182	0.178	0.554	0.981	3.051	3.11	-2.46	-2.49	-0.85	-0.03	1.61	1.64	5.1354e-06	2.42169e-06	0.0219176	0.907324	0.000531018	0.000193127	5.28943	5.61588	1.65921	0.0422377	3.27489	3.71416	209.1	37.9	37.2	115.8	24.77	31.69	13.41	29.24	1464.3
Q4D6E1	Uncharacterized protein OS=Trypanosoma cruzi (strain CL Brener) OX=353153 GN=Tc00.1047053509047.14 PE=4 SV=1	Tc00.1047053509047.14	High	0.005	3.769	4	1	1	1	262	30.2	10.3	3.07	1	0	0	2.276	1.368	0.703	0.601	0.309	0.514	1.19	0.45	-0.51	-0.73	-1.69	-0.96	0.0158047	0.423989	0.548164	0.225049	0.00156103	0.0528515	1.80121	0.372645	0.261089	0.647723	2.80659	1.27694	74.8	170.2	102.4	52.6	28.25	27.51	29.78	26.97	13.5
V5BPS0	Short chain 3-hydroxyacyl-CoA dehydrogenase OS=Trypanosoma cruzi Dm28c OX=1416333 GN=TCDM_04758 PE=3 SV=1	TCDM_04758	High	0	83.411	54	19	53	19	320	35.5	8.63	150.66	19	0	0	0.851	1.029	0.437	1.209	0.513	0.425	-0.23	0.04	-1.19	0.27	-0.96	-1.24	0.305661	0.888074	2.82616e-06	0.101523	2.53963e-05	1.30425e-06	0.51476	0.0515506	5.5488	0.993437	4.59523	5.88464	120.6	102.6	124.1	52.7	9.54	11.23	1.78	17.42	904.4
Q4DHU5	Syntaxin, putative OS=Trypanosoma cruzi (strain CL Brener) OX=353153 GN=Tc00.1047053508465.120 PE=3 SV=1	Tc00.1047053508465.120	High	0	42.392	27	7	15	7	302	35.5	6.21	44.83	7	0	0	0.326	0.445	0.269	1.364	0.824	0.604	-1.62	-1.17	-1.9	0.45	-0.28	-0.73	1.13644e-05	0.000231824	1.46103e-06	0.170096	0.317931	0.00777352	4.94446	3.63484	5.83534	0.769306	0.497667	2.10938	196.2	63.9	87.2	52.7	21.18	25.79	4.05	10.35	305
A0A2V2XJY8	Uncharacterized protein OS=Trypanosoma cruzi OX=5693 GN=C3747_4g750 PE=4 SV=1	C3747_4g750	High	0.005	3.597	1	1	1	1	1425	158.7	7.85	3.73	1	0	0	3.565	1.342	0.898	0.376	0.252	0.669	1.83	0.42	-0.15	-1.41	-1.99	-0.58	8.64596e-05	0.313142	0.682895	0.00135892	1.93045e-05	0.052668	4.06319	0.504259	0.165646	2.86681	4.71434	1.27845	58.8	209.5	78.9	52.8	29.99	9.36	24.06	29.34	29.5
Q4CXY2	Acyltransferase, putative OS=Trypanosoma cruzi (strain CL Brener) OX=353153 GN=Tc00.1047053510325.40 PE=4 SV=1	Tc00.1047053510325.40	High	0	25.981	23	5	11	5	301	34.4	9.22	31.47	5	0	0	1.051	1.393	0.526	1.325	0.5	0.377	0.07	0.48	-0.93	0.41	-1	-1.41	0.924999	0.0356283	0.000974308	0.102021	0.000370842	1.12812e-05	0.0338587	1.4482	3.0113	0.991309	3.43081	4.94764	100.8	105.9	140.3	53	19.43	21.31	6.26	7.82	106.2
V5C2V4	6-phosphogluconate dehydrogenase, decarboxylating OS=Trypanosoma cruzi Dm28c OX=1416333 GN=TCDM_00158 PE=3 SV=1	TCDM_00158	High	0	170.212	59	30	94	30	477	52	8.12	288.9	30	0	0	0.782	1.66	0.525	2.124	0.672	0.316	-0.36	0.73	-0.93	1.09	-0.57	-1.66	0.0663018	0.0148165	0.000611375	0.00015617	0.0711957	4.4049e-06	1.17847	1.82926	3.21369	3.8064	1.14755	5.35606	100.8	78.8	167.4	53	16.86	8.29	20.48	17.76	1955.3
A0A2V2VHG2	J domain-containing protein OS=Trypanosoma cruzi OX=5693 GN=C4B63_24g304 PE=4 SV=1	C4B63_24g304	High	0	50.668	35	15	25	15	448	50.6	7.09	70.92	15	0	0	0.336	0.26	0.245	0.775	0.728	0.94	-1.58	-1.94	-2.03	-0.37	-0.46	-0.09	8.30114e-06	9.45447e-07	6.19257e-07	0.254074	0.133249	0.973875	5.08086	6.02436	6.20813	0.595039	0.875337	0.0114966	217.4	73	56.5	53.1	26.08	7.47	16.06	13.66	729.8
A0A2V2V5N4	Epsin OS=Trypanosoma cruzi OX=5693 GN=C4B63_47g68 PE=4 SV=1	C4B63_47g68	High	0	56.962	23	15	19	15	850	93.2	6.55	56.82	15	0	0	0.202	0.236	0.264	1.169	1.309	1.12	-2.31	-2.08	-1.92	0.23	0.39	0.16	1.19887e-06	3.24818e-06	1.25948e-05	0.793009	0.215246	0.665598	5.92123	5.48836	4.89981	0.100722	0.667065	0.176788	235.1	47.4	55.4	62.1	20.29	16.34	18.57	30.11	668.3
A0A2V2V7G2	Putative trans-sialidase OS=Trypanosoma cruzi OX=5693 GN=C4B63_52g93 PE=4 SV=1	C4B63_52g93	High	0	19.725	10	6	7	6	722	78.4	7.5	18.06	6	0	0	0.042	0.072	0.598	1.74	14.342	8.245	-4.58	-3.79	-0.74	0.8	3.84	3.04	7.85606e-07	3.43807e-06	0.451013	0.530002	4.04183e-06	2.15518e-05	6.1048	5.46369	0.345811	0.275723	5.39342	4.66652	233.7	9.7	16.9	139.7	32.07	20.27	36.21	54.51	316.8
K2M9X2	Transmembrane protein OS=Trypanosoma cruzi marinkellei OX=85056 GN=MOQ_004290 PE=4 SV=1	MOQ_004290	High	0.006	3.546	4	1	1	1	331	37	5.57	3.49	1	0	0	2.092	1.605	0.72	0.767	0.344	0.449	1.06	0.68	-0.47	-0.38	-1.54	-1.16	0.00113914	0.0313439	0.370489	0.263321	8.86713e-05	0.00171469	2.94342	1.50385	0.431224	0.579514	4.05222	2.76582	73.8	154.5	118.5	53.2	21.03	18.09	22.45	28.78	46.2
A0A7J6YFE1	Uncharacterized protein OS=Trypanosoma cruzi OX=5693 GN=ECC02_001237 PE=4 SV=1	ECC02_001237	High	0	67.233	30	11	37	11	492	56.3	9.33	151.36	11	0	0	0.192	0.207	0.507	1.079	2.645	2.451	-2.38	-2.27	-0.98	0.11	1.4	1.29	2.24844e-06	3.54227e-06	0.0177686	0.975672	0.000208463	0.000386548	5.64812	5.45072	1.75035	0.0106963	3.68097	3.4128	209.9	40.2	43.4	106.4	35.68	18.68	9.17	11.12	560.4
Q4CNH5	Metaxin glutathione S-transferase domain-containing protein OS=Trypanosoma cruzi (strain CL Brener) OX=353153 GN=Tc00.1047053508785.10 PE=4 SV=1	Tc00.1047053508785.10	High	0	21.797	14	3	10	3	355	39.1	6.06	38.59	3	0	0	1.879	1.197	0.625	0.637	0.333	0.522	0.91	0.26	-0.68	-0.65	-1.59	-0.94	0.00414135	0.564217	0.0184452	0.0416983	2.09902e-05	0.0018902	2.38286	0.248554	1.73412	1.37988	4.67798	2.72349	85.1	159.9	101.9	53.2	9.38	20.89	21.44	23.72	167.2
A0A2V2WKE5	Spindle assembly abnormal protein 6 N-terminal domain-containing protein OS=Trypanosoma cruzi OX=5693 GN=C3747_91g73 PE=4 SV=1	C3747_91g73	High	0	14.628	18	3	4	3	201	22.9	5.91	14.58	3	0	0	0.539	0.511	0.315	0.948	0.584	0.617	-0.89	-0.97	-1.67	-0.08	-0.77	-0.7	0.00634957	0.00176463	6.77712e-06	0.871914	0.00245832	0.00897117	2.19726	2.75335	5.16895	0.0595261	2.60936	2.04715	169.1	91.2	86.4	53.3	16.2	19.44	11.25	20.31	145.6
A0A2V2VHX4	Autophagy-related protein 27 OS=Trypanosoma cruzi OX=5693 GN=C4B63_20g220 PE=4 SV=1	C4B63_20g220	High	0	11.817	12	2	3	2	275	30.9	8.38	12.22	2	0	0	0.071	0.305	0.212	4.274	2.97	0.695	-3.81	-1.71	-2.24	2.1	1.57	-0.53	7.94922e-09	4.45753e-05	4.21216e-06	6.08951e-06	6.8821e-05	0.276507	8.09968	4.35091	5.3755	5.21542	4.16228	0.558294	251.9	18	76.8	53.4	13.52	25.35	25.49	24.49	90.9
V5BQE9	Protein kinase OS=Trypanosoma cruzi Dm28c OX=1416333 GN=TCDM_01142 PE=4 SV=1	TCDM_01142	High	0	20.099	11	7	9	7	742	81.6	8.56	22.4	7	0	0	0.931	1.204	0.486	1.294	0.523	0.404	-0.1	0.27	-1.04	0.37	-0.94	-1.31	0.988238	0.528008	0.00213956	0.36093	0.00365619	0.000238025	0.00513856	0.277359	2.66968	0.442577	2.43697	3.62338	110.4	102.8	133	53.7	26.16	12.86	11.04	25.08	71.4
A0A2V2V0Q2	Prohibitin OS=Trypanosoma cruzi OX=5693 GN=C4B63_55g174 PE=3 SV=1	C4B63_55g174	High	0	72.285	56	16	37	16	272	30.9	9.06	105.39	16	0	0	0.729	1.209	0.458	1.658	0.628	0.379	-0.46	0.27	-1.13	0.73	-0.67	-1.4	0.00697046	0.0930314	1.22767e-06	0.000111841	0.000199022	1.03228e-07	2.15674	1.03137	5.91092	3.9514	3.7011	6.9862	117.8	85.9	142.4	53.9	5.84	8.59	9.37	16.29	1165.3
V5B4M0	Glutamate dehydrogenase OS=Trypanosoma cruzi Dm28c OX=1416333 GN=TCDM_03103 PE=3 SV=1	TCDM_03103	High	0	222.902	55	50	139	25	1000	113.1	7.66	436.05	50	0	16	0.961	1.415	0.527	1.472	0.548	0.373	-0.06	0.5	-0.92	0.56	-0.87	-1.42	0.999958	0.102629	0.000310239	0.111097	0.000288492	9.82183e-06	1.84218e-05	0.98873	3.5083	0.954296	3.53987	5.00781	102.5	98.5	145	54	8.8	23.94	9.68	19.67	1846.8
Q4E1E0	Uncharacterized protein OS=Trypanosoma cruzi (strain CL Brener) OX=353153 GN=Tc00.1047053511807.50 PE=4 SV=1	Tc00.1047053511807.50	High	0	16.366	10	5	5	5	626	72.8	6.15	14.56	5	0	0	0.594	0.402	0.312	0.677	0.524	0.775	-0.75	-1.31	-1.68	-0.56	-0.93	-0.37	0.00667425	6.06652e-05	5.07886e-06	0.0460673	0.00155632	0.252211	2.1756	4.21706	5.29423	1.33661	2.8079	0.598236	173.3	103	69.7	54	29.64	9.22	7.31	16.31	129.4
A0A2V2UU55	Leishmanolysin-like peptidase OS=Trypanosoma cruzi OX=5693 GN=C4B63_124g19 PE=3 SV=1	C4B63_124g19	High	0	42.047	23	11	15	3	573	61.6	7.15	42.38	11	0	5	0.092	0.076	0.136	0.825	1.482	1.796	-3.45	-3.73	-2.88	-0.28	0.57	0.85	3.22322e-06	4.08739e-06	2.60015e-05	0.996522	0.349693	0.454844	5.49171	5.38855	4.585	0.00151307	0.456314	0.342138	307	28.1	23.2	41.7	44.33	13.21	56	23.44	588.7
Q4CLT3	Mitochondrial outer membrane protein porin OS=Trypanosoma cruzi (strain CL Brener) OX=353153 GN=Tc00.1047053509129.10 PE=4 SV=1	Tc00.1047053509129.10	High	0	137.948	64	22	136	9	272	29.6	8.88	403.74	22	0	8	2.481	2.396	0.922	0.966	0.372	0.385	1.31	1.26	-0.12	-0.05	-1.43	-1.38	6.00508e-06	1.09237e-05	0.820121	0.957425	2.24808e-06	3.92238e-06	5.22148	4.96163	0.0861223	0.0188953	5.64819	5.40645	58.8	146	141	54.2	9.15	12.6	17.5	12.96	2018.3
A0A2V2UND7	Putative retrotransposon hot spot (RHS) protein OS=Trypanosoma cruzi OX=5693 GN=C4B63_152g41 PE=4 SV=1	C4B63_152g41	High	0	70.687	26	21	33	5	954	107.8	8.43	89.44	21	0	2	2.409	2.262	0.89	0.939	0.369	0.393	1.27	1.18	-0.17	-0.09	-1.44	-1.35	3.30188e-05	0.000174537	0.519325	0.639145	5.7756e-06	2.51936e-05	4.48124	3.75811	0.284561	0.194401	5.2384	4.59871	61	146.9	137.9	54.2	23.95	11.23	8.68	17.63	63.4
A0A2V2W207	Autophagy-related protein 24 OS=Trypanosoma cruzi OX=5693 GN=C4B63_2g85 PE=4 SV=1	C4B63_2g85	High	0	71.397	42	18	25	18	422	48.3	7.3	84.25	18	0	0	0.521	0.467	0.312	0.897	0.599	0.667	-0.94	-1.1	-1.68	-0.16	-0.74	-0.58	0.00017933	2.62948e-05	3.37722e-07	0.527555	0.000895016	0.00924452	3.74635	4.58013	6.47144	0.277733	3.04817	2.03412	174	90.6	81.3	54.2	19.14	12.57	10.62	5.76	410.8
A0A2V2XMQ0	RING-type E3 ubiquitin transferase OS=Trypanosoma cruzi OX=5693 GN=C3747_2g43 PE=4 SV=1	C3747_2g43	High	0	32.261	25	8	13	8	357	39.5	7.02	36.97	8	0	0	1.61	1.301	0.614	0.808	0.381	0.472	0.69	0.38	-0.7	-0.31	-1.39	-1.08	0.000567553	0.026686	0.00168421	0.156206	1.05119e-06	1.3927e-05	3.24599	1.57372	2.77361	0.806301	5.97832	4.85614	88.4	142.3	115	54.3	16.73	8.39	10.61	14.49	112.4
A0A2V2VMP9	CRAL-TRIO domain-containing protein OS=Trypanosoma cruzi OX=5693 GN=C4B63_17g118 PE=4 SV=1	C4B63_17g118	High	0	12.629	13	5	5	5	464	52.8	6.95	16.2	5	0	0	0.247	0.142	0.657	0.575	2.658	4.625	-2.02	-2.81	-0.61	-0.8	1.41	2.21	0.000134995	4.40486e-06	0.28447	0.0843874	0.00255991	4.5729e-05	3.86968	5.35607	0.545963	1.07372	2.59177	4.33981	195.4	48.3	27.8	128.5	39.5	34.1	9.97	20.71	63.4
A0A2V2UTF4	Putative trans-sialidase, Group II OS=Trypanosoma cruzi OX=5693 GN=C4B63_94g89 PE=4 SV=1	C4B63_94g89	High	0	85.06	27	19	54	4	738	81	5.76	166.75	19	0	9	0.014	0.021	0.069	1.468	4.848	3.302	-6.13	-5.57	-3.85	0.55	2.28	1.72	6.77555e-07	4.48923e-06	0.000108494	0.333242	0.0052516	0.111775	6.16906	5.34783	3.9646	0.47724	2.27971	0.951655	362.1	5.2	7.6	25.1	59.35	2.82	89.95	29.08	7845.7
A0A2V2W211	Putative haloacid dehalogenase-like hydrolase OS=Trypanosoma cruzi OX=5693 GN=C4B63_6g146 PE=4 SV=1	C4B63_6g146	High	0	47.71	39	8	26	6	276	30.8	6.23	100.84	8	0	2	14.101	7.046	3.926	0.5	0.278	0.557	3.82	2.82	1.97	-1	-1.84	-0.84	2.90142e-07	4.68579e-06	0.000118253	0.0293818	0.000262144	0.0471195	6.53739	5.32922	3.92719	1.53192	3.58146	1.3268	15.3	216.3	108.1	60.2	23.92	15.26	29.76	36.15	18.5
A0A2V2UWP7	Putative retrotransposon hot spot (RHS) protein OS=Trypanosoma cruzi OX=5693 GN=C4B63_73g70 PE=4 SV=1	C4B63_73g70	High	0	54.098	15	16	36	1	977	111.4	8.06	77.68	16	0	2	1.783	1.586	0.689	0.89	0.386	0.434	0.83	0.67	-0.54	-0.17	-1.37	-1.2	0.00657292	0.0371363	0.208027	0.681968	0.00013791	0.000652116	2.18224	1.4302	0.68188	0.166236	3.8604	3.18567	79.1	141	125.5	54.5	18.67	12.57	16.82	27.49	37.7
V5AW13	Regulatory subunit of protein kinase a-like protein OS=Trypanosoma cruzi Dm28c OX=1416333 GN=TCDM_06738 PE=4 SV=1	TCDM_06738	High	0	35.904	32	7	15	7	363	38.7	9.94	55.95	7	0	0	1.149	0.925	0.486	0.805	0.423	0.525	0.2	-0.11	-1.04	-0.31	-1.24	-0.93	0.360499	0.933622	7.79079e-06	0.152862	1.16282e-06	1.60022e-05	0.443096	0.0298291	5.10842	0.8157	5.93449	4.79582	112.4	129.1	103.9	54.6	5.52	12.5	13.81	13.09	164.9
A0A2V2VY74	Uncharacterized protein OS=Trypanosoma cruzi OX=5693 GN=C4B63_4g515 PE=4 SV=1	C4B63_4g515	High	0	165.681	53	34	73	34	783	86.1	6.99	207.43	34	0	0	0.642	0.178	0.247	0.277	0.385	1.393	-0.64	-2.49	-2.01	-1.85	-1.38	0.48	0.170623	5.2532e-06	2.50894e-05	9.05694e-05	0.000604888	0.593476	0.767962	5.27958	4.60051	4.04302	3.21833	0.226597	193.5	124.2	34.4	47.9	28.08	3.78	39.66	15.75	2781.1
A0A2V2V9W0	Serine/threonine-protein phosphatase OS=Trypanosoma cruzi OX=5693 GN=C4B63_41g208 PE=3 SV=1	C4B63_41g208	High	0	69.804	25	21	28	6	923	104.8	7.68	77.42	21	0	8	0.653	1.41	0.486	2.159	0.744	0.344	-0.62	0.5	-1.04	1.11	-0.43	-1.54	0.0375418	0.071561	0.000941482	0.000368594	0.189468	1.81745e-05	1.42549	1.14532	3.02619	3.43345	0.722464	4.74054	112.7	73.6	158.9	54.7	10.05	19.22	19.13	20.39	285.3
A0A2V2V9B2	Uncharacterized protein OS=Trypanosoma cruzi OX=5693 GN=C4B63_47g87 PE=4 SV=1	C4B63_47g87	High	0	16.724	6	5	8	5	854	97.6	7.28	24.05	5	0	0	0.682	0.513	0.349	0.752	0.512	0.681	-0.55	-0.96	-1.52	-0.41	-0.97	-0.55	0.0516301	0.000902559	9.85106e-06	0.136184	0.000581641	0.0318861	1.2871	3.04452	5.00652	0.865874	3.23535	1.4964	157.3	107.2	80.6	54.9	9.31	14.07	17.91	23.56	79.4
A0A2V2VQ55	Putative GTP-binding protein OS=Trypanosoma cruzi OX=5693 GN=C4B63_12g253 PE=4 SV=1	C4B63_12g253	High	0	27.864	48	8	9	3	226	24.7	8.51	30.79	8	0	4	0.559	0.411	0.313	0.736	0.561	0.761	-0.84	-1.28	-1.67	-0.44	-0.83	-0.39	0.00787429	0.000306721	1.14161e-05	0.245788	0.00414529	0.127168	2.10379	3.51326	4.94248	0.609438	2.38244	0.895623	175.2	97.9	72.1	54.9	24.1	10.29	21.66	10.78	334.6
V5DQS5	DUF4139 domain-containing protein OS=Trypanosoma cruzi Dm28c OX=1416333 GN=TCDM_01508 PE=4 SV=1	TCDM_01508	High	0	36.146	25	10	15	10	572	64	8.18	53.61	10	0	0	1.765	2.113	0.777	1.197	0.44	0.368	0.82	1.08	-0.36	0.26	-1.18	-1.44	0.00213983	0.000224755	0.269956	0.506225	0.000109787	1.62419e-05	2.66962	3.64829	0.568708	0.295656	3.95945	4.78936	70.7	124.8	149.4	55	18.56	8.49	12.54	22.8	81.2
A0A2V2VUG8	Uncharacterized protein OS=Trypanosoma cruzi OX=5693 GN=C4B63_7g396 PE=4 SV=1	C4B63_7g396	High	0	15.378	18	6	7	1	302	34.1	6.3	15.98	6	0	0	0.909	1.502	0.545	1.653	0.599	0.363	-0.14	0.59	-0.88	0.72	-0.74	-1.46	0.912776	0.00609296	0.000510245	0.00201821	0.00144528	2.18966e-06	0.0396358	2.21517	3.29222	2.69503	2.84005	5.65962	101.1	91.9	151.9	55.1	4.59	14.49	4.81	23.73	37.3
V5BBC2	AB hydrolase-1 domain-containing protein OS=Trypanosoma cruzi Dm28c OX=1416333 GN=TCDM_00679 PE=3 SV=1	TCDM_00679	High	0	45.682	26	9	17	9	427	48.2	8.81	55.27	9	0	0	3.746	3.943	1.421	1.052	0.379	0.36	1.91	1.98	0.51	0.07	-1.4	-1.47	4.52616e-06	6.20938e-06	0.0610534	0.992548	0.000184431	0.000276512	5.34427	5.20695	1.21429	0.00324863	3.73417	3.55829	39.6	148.2	156	56.2	11.03	14.89	12.15	39.46	100.9
A0A2V2VAY8	Putative cytochrome c oxidase subunit VI OS=Trypanosoma cruzi OX=5693 GN=C3747_243g33 PE=4 SV=1	C3747_243g33	High	0	84.783	85	17	46	17	157	19.1	7.56	140.62	17	0	0	2.434	2.41	0.936	0.99	0.385	0.388	1.28	1.27	-0.1	-0.01	-1.38	-1.36	3.10184e-05	4.49707e-05	0.960419	0.991958	5.96124e-05	8.78471e-05	4.50838	4.34707	0.0175394	0.0035067	4.22466	4.05627	59	143.6	142.2	55.2	28.82	11.64	8.2	14.93	313.3
V5DCV2	Acyl-CoA dehydrogenase OS=Trypanosoma cruzi Dm28c OX=1416333 GN=TCDM_06407 PE=3 SV=1	TCDM_06407	High	0	199.773	58	31	94	31	624	68.7	7.91	317.1	31	0	0	0.577	1.049	0.421	1.819	0.73	0.402	-0.79	0.07	-1.25	0.86	-0.45	-1.32	5.38342e-05	0.997448	1.43767e-06	4.16887e-05	0.0454055	1.17895e-06	4.26894	0.00110989	5.84234	4.37998	1.34289	5.9285	131.3	75.7	137.7	55.3	5.81	12.38	13.42	10.54	2280.9
V5B6Q5	Kinesin-like protein OS=Trypanosoma cruzi Dm28c OX=1416333 GN=TCDM_02185 PE=3 SV=1	TCDM_02185	High	0	116.261	43	27	55	8	621	70.7	8.31	177.76	27	0	12	0.271	0.532	0.289	1.963	1.067	0.544	-1.88	-0.91	-1.79	0.97	0.09	-0.88	3.97127e-08	0.000152911	1.06003e-07	3.02672e-05	0.657471	0.000151368	7.40107	3.81556	6.97468	4.51903	0.182123	3.81997	191.2	51.8	101.7	55.3	14.47	9.1	3.85	19.46	1708.7
A0A2V2VS65	DNA-directed RNA polymerase II subunit RPB4 OS=Trypanosoma cruzi OX=5693 GN=C4B63_10g482 PE=4 SV=1	C4B63_10g482	High	0	13.651	32	3	4	3	169	18.5	4.64	12.34	3	0	0	0.707	0.736	0.393	1.042	0.556	0.534	-0.5	-0.44	-1.35	0.06	-0.85	-0.91	0.159061	0.46294	0.000978914	0.868272	0.0476059	0.0124879	0.798437	0.334475	3.00926	0.061344	1.32234	1.90351	141.1	99.7	103.8	55.4	22.51	22.17	24.31	14.94	48.2
A0A2V2VDH8	t-SNARE coiled-coil homology domain-containing protein OS=Trypanosoma cruzi OX=5693 GN=C4B63_30g225 PE=4 SV=1	C4B63_30g225	High	0	10.228	9	3	6	3	317	34.5	7.03	15.88	3	0	0	0.658	0.632	0.368	0.96	0.56	0.583	-0.6	-0.66	-1.44	-0.06	-0.84	-0.78	0.00858821	0.00752543	2.52562e-06	0.999832	0.000459375	0.000516951	2.0661	2.12347	5.59763	7.27863e-05	3.33783	3.28655	150.5	99	95.1	55.4	15.96	8.29	17.55	10.99	60
Q4E3S1	Electron transfer flavoprotein-ubiquinone oxidoreductase OS=Trypanosoma cruzi (strain CL Brener) OX=353153 GN=Tc00.1047053506401.220 PE=4 SV=1	Tc00.1047053506401.220	High	0	85.089	34	13	31	7	564	62.3	7.56	104.06	13	0	5	0.636	1.484	0.503	2.335	0.791	0.339	-0.65	0.57	-0.99	1.22	-0.34	-1.56	0.00360868	0.0898318	0.000104988	6.34561e-05	0.161412	3.76249e-06	2.44265	1.04657	3.97886	4.19753	0.792063	5.42452	110.4	70.2	163.9	55.5	16.5	17.06	19.53	5.75	704.6
V5BDG5	Anamorsin C-terminal domain-containing protein OS=Trypanosoma cruzi Dm28c OX=1416333 GN=TCDM_14134 PE=3 SV=1	TCDM_14134	High	0	28.061	57	5	15	5	115	12.5	7.5	58.05	5	0	0	0.53	0.823	0.38	1.554	0.716	0.461	-0.92	-0.28	-1.4	0.64	-0.48	-1.12	0.00420643	0.887391	7.00498e-05	0.0146357	0.0871087	0.000195777	2.37609	0.0518849	4.15459	1.83459	1.05994	3.70824	146.4	77.6	120.5	55.6	20.62	12.75	19.84	10.47	605.1
V5BIK2	C2HC/C3H-type domain-containing protein OS=Trypanosoma cruzi Dm28c OX=1416333 GN=TCDM_07636 PE=4 SV=1	TCDM_07636	High	0	11.7	9	4	5	4	560	61.7	9.52	16.59	4	0	0	0.982	0.791	0.45	0.805	0.458	0.569	-0.03	-0.34	-1.15	-0.31	-1.13	-0.81	0.982326	0.7235	0.000661231	0.512041	0.000374082	0.00371269	0.00774421	0.140562	3.17965	0.290695	3.42703	2.43031	124.1	121.9	98.2	55.8	20.42	3.46	21.85	22.13	28.5
V5BMF0	Golgi SNARE protein OS=Trypanosoma cruzi Dm28c OX=1416333 GN=TCDM_02249 PE=3 SV=1	TCDM_02249	High	0	10.952	12	3	5	3	238	27.2	9.94	13.24	3	0	0	0.174	0.192	0.879	1.102	5.041	4.574	-2.52	-2.38	-0.19	0.14	2.33	2.19	2.71379e-06	6.95537e-06	0.994701	0.842485	3.55801e-06	9.29572e-06	5.56642	5.15768	0.00230754	0.0744378	5.44879	5.03172	178.2	31.1	34.2	156.5	25.53	23.26	30.99	10.48	266.1
A0A2V2W8Q1	Putative fucose kinase OS=Trypanosoma cruzi OX=5693 GN=C3747_145g118 PE=3 SV=1	C3747_145g118	High	0	38.771	13	9	10	2	1049	117.4	6.54	39.2	9	0	0	0.192	0.096	0.116	0.5	0.607	1.216	-2.38	-3.38	-3.1	-1	-0.72	0.28	0.000110157	7.42381e-06	1.63667e-05	0.216631	0.508313	0.91456	3.95799	5.12937	4.78604	0.66428	0.293869	0.0387878	284.9	54.6	27.3	33.2	25.01	15.81	57.48	42.67	87.7
A0A2V2VYP8	Uncharacterized protein OS=Trypanosoma cruzi OX=5693 GN=C3747_136g569c PE=4 SV=1	C3747_136g569c	High	0	17.211	47	5	7	5	129	15	8.12	22.63	5	0	0	0.202	0.169	0.698	0.839	3.453	4.117	-2.31	-2.56	-0.52	-0.25	1.79	2.04	1.19906e-05	7.74203e-06	0.273915	0.983068	0.000154625	9.22142e-05	4.92116	5.11115	0.562385	0.00741643	3.81072	4.0352	193.3	39.1	32.8	134.9	18.99	37.8	29.69	15.78	181.4
Q4DLX6	Rhodanese domain-containing protein OS=Trypanosoma cruzi (strain CL Brener) OX=353153 GN=Tc00.1047053506753.150 PE=4 SV=1	Tc00.1047053506753.150	High	0	37.909	63	7	13	7	137	15.8	5.12	46.32	7	0	0	9.763	7.335	1.869	0.751	0.191	0.255	3.29	2.87	0.9	-0.41	-2.38	-1.97	1.7955e-06	8.22733e-06	0.0281141	0.391486	3.24893e-05	0.00026541	5.74581	5.08474	1.55108	0.407284	4.48826	3.57608	20	195.6	146.9	37.4	44.17	23.7	7.06	36.1	41.7
A0A2V2V951	Uncharacterized protein OS=Trypanosoma cruzi OX=5693 GN=C4B63_34g317 PE=4 SV=1	C4B63_34g317	High	0	15.642	10	8	8	8	813	90.7	6.57	16.46	8	0	0	0.137	0.157	1.709	1.143	12.446	10.891	-2.86	-2.67	0.77	0.19	3.64	3.45	3.2664e-06	8.28228e-06	0.301397	0.851634	4.78e-07	1.06816e-06	5.48593	5.08185	0.520861	0.0697471	6.32057	5.97137	133.2	18.3	20.9	227.6	27.29	14.33	49.67	22.02	93.4
A0A2V2VGA3	Uncharacterized protein OS=Trypanosoma cruzi OX=5693 GN=C4B63_25g254 PE=4 SV=1	C4B63_25g254	High	0	44.527	14	11	14	11	966	108	5.11	44.78	11	0	0	0.673	0.378	0.333	0.562	0.495	0.882	-0.57	-1.4	-1.58	-0.83	-1.01	-0.18	0.107846	0.000468253	0.000108983	0.0321167	0.00579135	0.762232	0.967195	3.32952	3.96264	1.49327	2.23722	0.117913	167.8	112.9	63.4	55.9	12.54	25.67	19.45	25.32	151.7
V5BPW0	Bromo domain-containing protein OS=Trypanosoma cruzi Dm28c OX=1416333 GN=TCDM_14496 PE=4 SV=1	TCDM_14496	High	0	62.937	54	13	34	13	224	25.3	4.5	99.47	13	0	0	0.546	0.372	0.312	0.681	0.571	0.838	-0.87	-1.43	-1.68	-0.55	-0.81	-0.26	0.0110396	0.000383875	3.58432e-05	0.22951	0.0140292	0.38314	1.95705	3.41581	4.44559	0.639198	1.85297	0.416642	179.4	98	66.7	55.9	27.15	13.72	28.03	16.65	647.3
K2PCN1	FYVE-type domain-containing protein OS=Trypanosoma cruzi marinkellei OX=85056 GN=MOQ_000964 PE=4 SV=1	MOQ_000964	High	0.006	2.975	1	2	2	2	1591	175.5	6.79	4.93	2	0	0	0.286	0.451	0.282	1.576	0.986	0.626	-1.8	-1.15	-1.82	0.66	-0.02	-0.68	9.61723e-06	0.00114107	1.71252e-05	0.02387	0.96484	0.0538406	5.01695	2.94269	4.76636	1.62215	0.0155446	1.26889	198	56.7	89.4	55.9	26.89	17.21	5.9	26.84	68.9
Q4DHX0	Potassium channel domain-containing protein OS=Trypanosoma cruzi (strain CL Brener) OX=353153 GN=Tc00.1047053506661.140 PE=4 SV=1	Tc00.1047053506661.140	High	0	11.619	12	3	3	3	486	54.7	9.63	10.87	3	0	0	1.395	1.24	0.593	0.889	0.425	0.479	0.48	0.31	-0.75	-0.17	-1.23	-1.06	0.315663	0.860482	0.0200065	0.686424	0.000580818	0.00315028	0.500776	0.0652582	1.69883	0.163408	3.23596	2.50165	94.6	132	117.3	56.1	19.58	24.16	12.06	28.98	47.7
A0A2V2VSF3	TRF-Interacting Factor 2 OS=Trypanosoma cruzi OX=5693 GN=C4B63_11g98 PE=4 SV=1	C4B63_11g98	High	0	34.313	26	8	10	8	370	41.3	6.38	33.64	8	0	0	0.984	0.874	0.468	0.889	0.475	0.535	-0.02	-0.19	-1.1	-0.17	-1.07	-0.9	0.932768	0.697006	3.50005e-05	0.95579	7.81034e-05	0.000160882	0.0302263	0.156764	4.45593	0.0196375	4.10733	3.79349	120.3	118.3	105.2	56.2	18.36	10.39	11.06	16.52	173.2
Q4DD05	Uncharacterized protein OS=Trypanosoma cruzi (strain CL Brener) OX=353153 GN=Tc00.1047053506637.30 PE=4 SV=1	Tc00.1047053506637.30	High	0	15.994	13	8	9	1	677	75.9	7.68	14.62	8	0	3	0.061	0.166	1.286	2.723	21.148	7.765	-4.04	-2.59	0.36	1.45	4.4	2.96	1.19508e-07	9.45352e-06	0.663221	0.00531221	4.47342e-08	2.49183e-06	6.9226	5.02441	0.178342	2.27473	7.34936	5.60348	159.2	9.7	26.4	204.7	8.27	36.52	45.31	12.12	232.3
A0A2V2W5R5	Putative GTP-binding protein OS=Trypanosoma cruzi OX=5693 GN=C3747_181g50 PE=4 SV=1	C3747_181g50	High	0	8.418	7	2	3	2	368	41.3	7.06	8.28	2	0	0	1.835	1.634	0.731	0.891	0.399	0.448	0.88	0.71	-0.45	-0.17	-1.33	-1.16	0.00256559	0.0279597	0.677707	0.533226	0.000414933	0.00390797	2.59081	1.55347	0.168958	0.273089	3.38202	2.40805	76.9	141.1	125.7	56.3	19.17	10.03	20.61	28.34	41.5
A0A2V2X9N8	Putative enoyl-CoA hydratase, mitochondrial OS=Trypanosoma cruzi OX=5693 GN=C3747_18g145 PE=4 SV=1	C3747_18g145	High	0	57.068	36	10	22	1	313	34	7.53	80.01	10	0	0	1.049	0.848	0.476	0.808	0.454	0.562	0.07	-0.24	-1.07	-0.31	-1.14	-0.83	0.963905	0.246896	3.59308e-06	0.118794	2.13206e-06	4.10654e-05	0.015966	0.607485	5.44453	0.925207	5.6712	4.38652	118.6	124.4	100.5	56.5	13.19	5.95	14.66	13.25	283.4
A0A2V2UK26	PDZ domain-containing protein OS=Trypanosoma cruzi OX=5693 GN=C4B63_212g15 PE=4 SV=1	C4B63_212g15	High	0	19.399	13	7	7	7	684	75	4.56	18.99	7	0	0	0.32	0.254	0.678	0.793	2.12	2.675	-1.64	-1.98	-0.56	-0.34	1.08	1.42	2.81398e-05	1.06195e-05	0.161228	0.865013	0.000736209	0.000224601	4.55068	4.9739	0.792559	0.0629776	3.133	3.64859	177.7	56.8	45	120.5	30.98	18.63	15.1	5.78	126.2
A0A2V2W2M7	Cyclic nucleotide-binding domain-containing protein OS=Trypanosoma cruzi OX=5693 GN=C3747_193g39 PE=4 SV=1	C3747_193g39	High	0	50.926	21	18	22	1	970	109.9	7.05	52.63	18	0	7	0.306	0.584	0.311	1.907	1.016	0.533	-1.71	-0.78	-1.68	0.93	0.02	-0.91	4.01356e-10	3.61214e-06	6.47396e-10	3.02866e-07	0.858472	6.48753e-07	9.39647	5.44223	9.18883	6.51875	0.0662737	6.18792	181.8	55.6	106.1	56.5	3.88	7.32	6.65	12.01	126.7
A0A2V2VP26	Putative ABC transporter OS=Trypanosoma cruzi OX=5693 GN=C4B63_17g108 PE=4 SV=1	C4B63_17g108	High	0	63.811	9	15	20	5	2260	252.4	6.67	63.21	15	0	8	0.15	0.11	0.208	0.734	1.385	1.886	-2.74	-3.18	-2.27	-0.45	0.47	0.92	1.55111e-08	2.88562e-09	1.02918e-07	0.10031	0.139863	0.00175399	7.80936	8.53976	6.98751	0.998656	0.854299	2.75597	272.5	40.9	30	56.6	18.93	14.09	16.58	18.23	434.7
V5BKG5	Nucleoporin (NUP54/57) OS=Trypanosoma cruzi Dm28c OX=1416333 GN=TCDM_03043 PE=4 SV=1	TCDM_03043	High	0	36.149	15	5	10	5	507	53.4	6.34	35.8	5	0	0	0.826	0.939	0.457	1.138	0.554	0.486	-0.28	-0.09	-1.13	0.19	-0.85	-1.04	0.521173	0.994066	0.000207119	0.667201	0.00186848	0.000301951	0.283018	0.00258486	3.68378	0.175743	2.72851	3.52006	124.2	102.5	116.6	56.7	15.28	16.62	10.5	26.17	53.2
V5BSS4	CBS domain-containing protein OS=Trypanosoma cruzi Dm28c OX=1416333 GN=TCDM_03640 PE=4 SV=1	TCDM_03640	High	0	44.541	33	11	16	11	500	54.8	5.08	67.96	11	0	0	0.659	0.802	0.408	1.216	0.618	0.508	-0.6	-0.32	-1.3	0.28	-0.69	-0.98	0.212311	0.603636	0.000409811	0.840959	0.0130308	0.00313523	0.673027	0.219225	3.38742	0.0752253	1.88503	2.50373	139.4	91.9	111.8	56.8	25.58	18.88	13.95	16.05	254.9
A0A2V2WJF6	Small nuclear ribonucleoprotein E OS=Trypanosoma cruzi OX=5693 GN=C3747_89g850c PE=3 SV=1	C3747_89g850c	High	0	8.468	45	4	5	4	86	9.6	8.22	4	4	0	0	0.165	0.483	0.273	2.932	1.656	0.565	-2.6	-1.05	-1.87	1.55	0.73	-0.82	1.70518e-06	0.00434697	4.57428e-05	0.00048304	0.0735479	0.0495083	5.76823	2.36181	4.33968	3.31602	1.13343	1.30532	208.3	34.3	100.6	56.8	29.93	22.31	16.94	23.32	309
A0A2V2V5Y1	Putative ABC transporter OS=Trypanosoma cruzi OX=5693 GN=C4B63_46g39 PE=4 SV=1	C4B63_46g39	High	0	45.331	9	11	12	11	1766	197.4	7.39	35.91	11	0	0	0.058	0.112	0.64	1.932	10.993	5.691	-4.1	-3.15	-0.64	0.95	3.46	2.51	2.3763e-06	1.11882e-05	0.305741	0.187104	1.36967e-05	9.79678e-05	5.6241	4.95124	0.514646	0.727916	4.86338	4.00892	221	12.9	24.8	141.3	45.57	41.03	21.22	24.03	194.2
K2MVM4	Trichohyalin OS=Trypanosoma cruzi marinkellei OX=85056 GN=MOQ_006436 PE=4 SV=1	MOQ_006436	High	0	8.046	13	3	3	3	258	29.7	7.2	5.1	3	0	0	0.328	0.275	0.542	0.839	1.65	1.966	-1.61	-1.86	-0.88	-0.25	0.72	0.98	8.69593e-05	1.1208e-05	0.00540556	0.43337	0.0883973	0.00586819	4.06068	4.95047	2.26716	0.363142	1.05356	2.2315	186.4	61.2	51.4	101	25.73	34.23	5.63	22.72	58.9
A0A7J6YEJ8	Enoyl reductase (ER) domain-containing protein OS=Trypanosoma cruzi OX=5693 GN=ECC02_001644 PE=4 SV=1	ECC02_001644	High	0	65.842	42	10	21	1	334	36.1	7.66	82.83	10	0	0	1.462	1.475	0.653	1.009	0.447	0.443	0.55	0.56	-0.62	0.01	-1.16	-1.18	0.0773767	0.109191	0.0402011	0.992626	0.00012417	0.000170537	1.11139	0.961814	1.39576	0.00321452	3.90598	3.76818	87.1	127.4	128.6	56.9	10.49	7.48	22.82	16.51	16.2
A0A2V2VT80	Transmembrane protein OS=Trypanosoma cruzi OX=5693 GN=C4B63_11g16 PE=4 SV=1	C4B63_11g16	High	0	7.148	15	2	6	2	156	18.2	8.98	17.63	2	0	0	0.75	0.794	0.422	1.06	0.563	0.531	-0.42	-0.33	-1.25	0.08	-0.83	-0.91	0.273342	0.712148	0.000834167	0.834088	0.0213206	0.00493391	0.563293	0.147429	3.07875	0.078788	1.6712	2.30681	134.9	101.1	107.2	56.9	28.46	22.54	29.89	10.6	77.4
V5DI87	RING-type E3 ubiquitin transferase OS=Trypanosoma cruzi Dm28c OX=1416333 GN=TCDM_04168 PE=4 SV=1	TCDM_04168	High	0	9.192	16	3	4	3	269	30.7	6.07	16.38	3	0	0	2.687	3.03	1.116	1.128	0.415	0.368	1.43	1.6	0.16	0.17	-1.27	-1.44	2.90268e-05	5.94369e-06	0.813635	0.437509	4.15938e-05	7.2266e-06	4.5372	5.22594	0.0895703	0.359013	4.38097	5.14107	51.1	137.2	154.7	57	10.49	5.28	24.1	16.55	20.7
A0A2V2V921	2-methoxy-6-polyprenyl-1,4-benzoquinol methylase, mitochondrial OS=Trypanosoma cruzi OX=5693 GN=C4B63_40g91 PE=3 SV=1	C4B63_40g91	High	0	83.284	60	15	36	15	290	32.6	6.07	118.68	15	0	0	1.613	1.49	0.681	0.924	0.422	0.457	0.69	0.58	-0.55	-0.11	-1.24	-1.13	0.00730229	0.0135609	0.400647	0.983877	0.000497879	0.000871564	2.13654	1.86771	0.397238	0.00705921	3.30288	3.0597	83.6	134.9	124.6	57	22.73	6.89	15.78	23.31	282.8
A0A2V2V8T0	Putative mitochondrial structure specific endonuclease I (SSE-1) OS=Trypanosoma cruzi OX=5693 GN=C4B63_43g142 PE=4 SV=1	C4B63_43g142	High	0	36.296	38	9	17	9	295	33.1	9.14	54.22	9	0	0	1.103	1.167	0.544	1.058	0.493	0.466	0.14	0.22	-0.88	0.08	-1.02	-1.1	0.402634	0.296869	0.000264687	0.995428	2.73547e-05	2.03212e-05	0.395089	0.527435	3.57727	0.00199013	4.56297	4.69205	104.9	115.7	122.4	57	11.22	15	17.95	8.74	225.3
V5ASA4	Protein disulfide isomerase OS=Trypanosoma cruzi Dm28c OX=1416333 GN=TCDM_08446 PE=4 SV=1	TCDM_08446	High	0	51.764	27	10	12	10	536	60.5	6.16	43.85	10	0	0	7.184	5.259	1.432	0.732	0.199	0.272	2.84	2.39	0.52	-0.45	-2.33	-1.88	1.62962e-06	1.32555e-05	0.242819	0.308515	1.63624e-05	0.000196857	5.78791	4.8776	0.614717	0.510723	4.78615	3.70585	26.9	193.2	141.4	38.5	36.4	17.44	15.4	32.97	22.5
A0A2V2XAR4	Putative mitochondrial intermediate peptidase OS=Trypanosoma cruzi OX=5693 GN=C3747_19g162 PE=3 SV=1	C3747_19g162	High	0	50.153	22	15	21	15	682	77	6.67	60.12	15	0	0	3.332	1.854	1.033	0.556	0.31	0.557	1.74	0.89	0.05	-0.85	-1.69	-0.84	1.05931e-07	9.25985e-05	0.999298	0.000253521	1.17979e-07	0.000110187	6.97498	4.0334	0.000304775	3.59599	6.9282	3.95787	55.4	184.6	102.7	57.2	7.18	12.94	17.36	12.09	67.9
A0A2V2VJQ6	C2H2-type domain-containing protein OS=Trypanosoma cruzi OX=5693 GN=C4B63_25g324 PE=3 SV=1	C4B63_25g324	High	0	21.492	12	7	9	7	763	81.1	8.79	16.61	7	0	0	0.737	0.813	0.425	1.102	0.577	0.523	-0.44	-0.3	-1.23	0.14	-0.79	-0.93	0.112692	0.268339	0.0003765	0.941517	0.0239165	0.00895243	0.948106	0.571316	3.42424	0.0261719	1.6213	2.04806	134.4	99.1	109.3	57.2	14.53	17.98	20.77	16.35	120.2
A0A2V2VLN0	STAS domain-containing protein OS=Trypanosoma cruzi OX=5693 GN=C4B63_16g161 PE=3 SV=1	C4B63_16g161	High	0	23.488	14	8	8	8	573	62.6	7.88	21	8	0	0	0.07	0.225	0.512	3.218	7.317	2.273	-3.84	-2.15	-0.97	1.69	2.87	1.18	2.1616e-08	1.37401e-05	0.00304358	0.000122068	1.31602e-06	0.0140593	7.66522	4.86201	2.51662	3.9134	5.88074	1.85204	221.3	15.5	49.8	113.3	35.78	20.25	14.5	23.03	203.1
Q4D6B6	Uncharacterized protein OS=Trypanosoma cruzi (strain CL Brener) OX=353153 GN=Tc00.1047053503865.60 PE=4 SV=1	Tc00.1047053503865.60	High	0	8.778	10	3	3	3	670	75.9	5.53	6.94	3	0	0	0.055	0.135	0.728	2.457	13.222	5.382	-4.18	-2.89	-0.46	1.3	3.72	2.43	5.67513e-07	1.44168e-05	0.702929	0.00985119	1.38544e-06	5.10845e-05	6.24602	4.84113	0.153089	2.00651	5.85841	4.29171	208.5	11.5	28.2	151.8	34.96	37.21	15.72	17.99	121.9
V5BN13	PDEase domain-containing protein OS=Trypanosoma cruzi Dm28c OX=1416333 GN=TCDM_05529 PE=4 SV=1	TCDM_05529	High	0	36.256	15	10	11	2	934	103.6	5.38	36.1	10	0	3	0.128	0.284	0.235	2.212	1.834	0.829	-2.96	-1.82	-2.09	1.15	0.87	-0.27	5.32117e-09	1.50932e-06	7.71095e-07	0.000107746	0.0002791	0.91327	8.27399	5.82122	6.11289	3.9676	3.55424	0.0394007	242.7	31.2	68.9	57.2	11.31	18.54	12.69	24.07	142.6
K2MYA7	Protein kinase, putative (Fragment) OS=Trypanosoma cruzi marinkellei OX=85056 GN=MOQ_008948 PE=3 SV=1	MOQ_008948	High	0	6.279	2	2	2	2	1300	144.9	5.99	6.97	2	0	0	0.661	0.805	0.413	1.219	0.625	0.513	-0.6	-0.31	-1.28	0.29	-0.68	-0.96	0.00578724	0.274718	1.15682e-05	0.153443	0.00573003	0.000147765	2.23753	0.561113	4.93673	0.814052	2.24184	3.83043	139	91.8	111.9	57.3	13.89	17	6.23	19.88	69.4
A0A2V2VVB5	J domain-containing protein OS=Trypanosoma cruzi OX=5693 GN=C4B63_8g471 PE=4 SV=1	C4B63_8g471	High	0	45.244	19	13	17	13	777	87.8	9.23	53.92	13	0	0	1.273	1.184	0.579	0.93	0.455	0.489	0.35	0.24	-0.79	-0.11	-1.14	-1.03	0.0536234	0.204601	0.000959339	0.844953	1.49202e-05	4.29725e-05	1.27065	0.689092	3.01803	0.0731677	4.82623	4.36681	99.1	126.2	117.3	57.4	15.37	9.1	9.52	16	277.1
A0A2V2UHX2	Putative antigenic protein OS=Trypanosoma cruzi OX=5693 GN=C4B63_284g5 PE=4 SV=1	C4B63_284g5	High	0	29.435	42	7	15	7	1457	168.7	5.67	42.84	7	0	0	1.851	4.375	2.727	2.364	1.474	0.623	0.89	2.13	1.45	1.24	0.56	-0.68	0.00692335	1.48069e-05	0.000305331	0.00238331	0.17513	0.092201	2.15968	4.82953	3.51523	2.62282	0.75664	1.03526	40.2	74.4	175.8	109.6	44.38	3.79	12.56	19.07	19.7
A0A2V2UZE9	Uncharacterized protein OS=Trypanosoma cruzi OX=5693 GN=C4B63_59g114 PE=4 SV=1	C4B63_59g114	High	0	119.458	59	27	57	27	370	43	9.33	178.34	27	0	0	0.761	0.957	0.455	1.258	0.599	0.476	-0.39	-0.06	-1.14	0.33	-0.74	-1.07	0.0826705	0.916632	6.83011e-06	0.229687	0.000238909	1.4875e-05	1.08265	0.037805	5.16557	0.638864	3.62177	4.82754	126.1	95.9	120.6	57.4	18.1	3.8	14.29	4.17	878.5
V5BJZ1	Uncharacterized protein OS=Trypanosoma cruzi Dm28c OX=1416333 GN=TCDM_13955 PE=4 SV=1	TCDM_13955	High	0	12.078	15	1	11	1	117	12.6	6.74	32.79	1	0	0	0.214	0.59	0.302	2.753	1.41	0.512	-2.22	-0.76	-1.73	1.46	0.5	-0.97	4.36919e-07	0.00570704	4.72316e-06	5.44486e-05	0.162232	0.00162916	6.3596	2.24359	5.32577	4.26401	0.789863	2.78804	189.9	40.7	112	57.4	25.38	21.3	17.38	9.75	489
A0A2V2VYV6	AAA+ ATPase domain-containing protein OS=Trypanosoma cruzi OX=5693 GN=C4B63_4g177 PE=3 SV=1	C4B63_4g177	High	0	91.823	41	21	39	21	564	62	7.03	120.7	21	0	0	0.898	0.84	0.459	0.936	0.512	0.547	-0.16	-0.25	-1.12	-0.1	-0.97	-0.87	0.668594	0.50277	1.18728e-05	0.9913	5.22982e-05	7.76363e-05	0.174838	0.298631	4.92545	0.00379498	4.28151	4.10994	125.1	112.3	105.1	57.5	13.3	8.39	13.56	16.67	555.4
A0A2V2VQF7	Putative rac serine-threonine kinase OS=Trypanosoma cruzi OX=5693 GN=C4B63_11g488 PE=3 SV=1	C4B63_11g488	High	0	84.975	46	17	38	17	392	44.9	8.92	114.89	17	0	0	0.685	0.913	0.436	1.332	0.637	0.478	-0.55	-0.13	-1.2	0.41	-0.65	-1.07	3.21896e-05	0.300217	6.55205e-09	0.000449002	5.76336e-06	2.43034e-08	4.49228	0.522565	8.18362	3.34775	5.23932	7.61433	131.8	90.3	120.4	57.5	7.93	5.86	6.28	7.34	664.1
A0A2V2W4Y9	Uncharacterized protein OS=Trypanosoma cruzi OX=5693 GN=C4B63_2g223 PE=4 SV=1	C4B63_2g223	High	0	22.261	14	4	12	4	318	34.6	11.03	30.7	4	0	0	0.305	0.217	1.034	0.713	3.394	4.759	-1.71	-2.2	0.05	-0.49	1.76	2.25	4.037e-05	1.58281e-05	0.995525	0.885682	2.98229e-05	1.19109e-05	4.39394	4.80057	0.00194764	0.0527223	4.52545	4.92406	156.5	47.7	34	161.8	8.61	25.99	33.69	26.21	779.2
Q4D214	Cytochrome c oxidase subunit V, putative OS=Trypanosoma cruzi (strain CL Brener) OX=353153 GN=Tc00.1047053508503.20 PE=4 SV=1	Tc00.1047053508503.20	High	0	89.558	72	12	70	12	196	22.2	6.43	160.7	12	0	0	0.909	1.945	0.648	2.14	0.713	0.333	-0.14	0.96	-0.63	1.1	-0.49	-1.58	0.998018	5.04575e-05	0.0239148	3.99307e-05	0.0324309	9.34426e-07	0.000861733	4.29707	1.62133	4.39869	1.48904	6.02945	88.9	80.7	172.8	57.6	18.87	12.87	13.03	9.72	917.2
A0A2V2XLI0	Putative calpain-like cysteine peptidase OS=Trypanosoma cruzi OX=5693 GN=C3747_9g255 PE=3 SV=1	C3747_9g255	High	0	231.808	18	61	81	2	4571	519	5.36	257.82	61	0	0	2.086	3.551	0.952	1.703	0.457	0.268	1.06	1.83	-0.07	0.77	-1.13	-1.9	0.000684472	1.65812e-05	0.976494	0.0401079	0.000665767	1.25446e-05	3.16464	4.78038	0.0103303	1.39677	3.17668	4.90154	52.7	109.9	187.2	50.2	33.37	17.88	8.86	18.95	16.7
A0A2V2UQ71	Putative surface antigen 2 (CA-2) OS=Trypanosoma cruzi OX=5693 GN=C4B63_189g13 PE=4 SV=1	C4B63_189g13	High	0	11.074	9	3	3	1	579	58.9	8.68	12.21	3	0	0	1.179	1.187	0.566	1.007	0.48	0.477	0.24	0.25	-0.82	0.01	-1.06	-1.07	0.476994	0.297276	0.00118012	0.981694	0.000122679	7.2686e-05	0.321487	0.52684	2.92807	0.00802377	3.91123	4.13855	101.8	119.9	120.8	57.6	9.47	19.76	19.97	10.38	51.5
V5C212	SET domain-containing protein OS=Trypanosoma cruzi Dm28c OX=1416333 GN=TCDM_00269 PE=4 SV=1	TCDM_00269	High	0	24.955	26	7	8	7	386	44.4	5.24	25.08	7	0	0	4.193	1.948	1.206	0.464	0.288	0.619	2.07	0.96	0.27	-1.11	-1.8	-0.69	1.07927e-05	0.00596527	0.661834	0.00171426	1.9482e-05	0.0269375	4.96687	2.22437	0.179251	2.76592	4.71037	1.56964	47.9	200.9	93.3	57.8	27.67	9.66	22.9	21.86	32.5
V5DIX7	Spliced leader RNA PSE-promoter transcription factor OS=Trypanosoma cruzi Dm28c OX=1416333 GN=TCDM_03997 PE=3 SV=1	TCDM_03997	High	0	66.402	30	15	31	15	596	66.5	6.37	98.43	15	0	0	1.215	1.259	0.587	1.036	0.483	0.466	0.28	0.33	-0.77	0.05	-1.05	-1.1	0.0483882	0.0668124	6.19714e-05	0.997513	1.66736e-06	2.04024e-06	1.31526	1.17514	4.20781	0.00108151	5.77797	5.69032	98.5	119.7	124	57.8	9.03	8.91	5.58	15.42	626.1
A0A2V2VVA7	Uncharacterized protein OS=Trypanosoma cruzi OX=5693 GN=C4B63_7g146 PE=4 SV=1	C4B63_7g146	High	0	42.331	29	7	15	7	356	37.6	6.84	56.18	7	0	0	1.141	0.803	0.498	0.703	0.436	0.62	0.19	-0.32	-1.01	-0.51	-1.2	-0.69	0.649147	0.11661	2.15021e-05	0.0152631	5.10624e-06	0.000728824	0.187657	0.933264	4.66752	1.81636	5.2919	3.13738	116.2	132.7	93.3	57.8	20.73	3.72	8.67	12.04	174.6
A0A2V2VNL0	SPRY domain-containing protein OS=Trypanosoma cruzi OX=5693 GN=C4B63_17g282 PE=4 SV=1	C4B63_17g282	High	0.002	5.023	5	2	2	2	482	54.4	8.72	5.25	2	0	0	0.602	0.868	0.417	1.441	0.692	0.481	-0.73	-0.21	-1.26	0.53	-0.53	-1.06	0.00145253	0.265773	1.56721e-05	0.0402022	0.0368516	0.000218977	2.83788	0.575489	4.80487	1.39575	1.43354	3.6596	138.6	83.4	120.2	57.8	19.49	20.48	7.98	13.28	39.8
A0A2V2W451	DUF6787 domain-containing protein OS=Trypanosoma cruzi OX=5693 GN=C4B63_4g459 PE=4 SV=1	C4B63_4g459	High	0	15.222	19	4	9	4	190	21.6	10.21	17.91	4	0	0	1.278	1.166	0.583	0.913	0.456	0.499	0.35	0.22	-0.78	-0.13	-1.13	-1	0.132158	0.627744	0.000444873	0.654887	1.58964e-05	7.46155e-05	0.878905	0.202218	3.35176	0.183834	4.7987	4.12717	99.3	126.9	115.9	57.9	12.35	10.37	11.12	17.84	119.4
K2NBU4	Prohibitin OS=Trypanosoma cruzi marinkellei OX=85056 GN=MOQ_003803 PE=3 SV=1	MOQ_003803	High	0	62.876	45	14	30	14	306	33.1	9	89.62	14	0	0	0.758	0.831	0.438	1.096	0.578	0.527	-0.4	-0.27	-1.19	0.13	-0.79	-0.92	0.0996039	0.337273	4.2661e-05	0.852191	0.00198979	0.000546531	1.00172	0.472018	4.36997	0.0694629	2.70119	3.26239	132.1	100.2	109.8	57.9	9.85	19.41	7.7	18.37	519.7
V5BNS5	Aminopeptidase OS=Trypanosoma cruzi Dm28c OX=1416333 GN=TCDM_05225 PE=3 SV=1	TCDM_05225	High	0	108.185	48	20	40	20	584	62.3	9.23	154.26	20	0	0	0.305	0.213	0.435	0.7	1.427	2.038	-1.71	-2.23	-1.2	-0.51	0.51	1.03	0.000290764	1.92892e-05	0.0100261	0.256426	0.189377	0.00672273	3.53646	4.71469	1.99887	0.591037	0.722672	2.17245	204.8	62.4	43.7	89.1	24.16	13.12	41.85	16.43	1733.2
V5BAG1	Retrotransposon hot spot (RHS) protein OS=Trypanosoma cruzi Dm28c OX=1416333 GN=TCDM_11033 PE=4 SV=1	TCDM_11033	High	0	30.702	7	7	18	3	919	105.6	7.94	43.99	7	0	0	0.656	0.83	0.42	1.265	0.641	0.507	-0.61	-0.27	-1.25	0.34	-0.64	-0.98	0.0736273	0.385768	0.000238737	0.704591	0.0220419	0.00336059	1.13296	0.413673	3.62208	0.152063	1.65675	2.47359	137.6	90.3	114.2	57.9	16.39	17.71	13.95	28.42	133.7
V5BFM1	Vesicle-associated membrane protein OS=Trypanosoma cruzi Dm28c OX=1416333 GN=TCDM_14444 PE=3 SV=1	TCDM_14444	High	0	36.312	36	8	15	8	222	25.2	8.88	39.14	8	0	0	0.537	0.481	0.342	0.896	0.637	0.711	-0.9	-1.06	-1.55	-0.16	-0.65	-0.49	0.00112039	0.000191286	6.50174e-06	0.670901	0.0137035	0.0990673	2.95063	3.71832	5.18697	0.173341	1.86317	1.00407	169.6	91	81.5	57.9	27.4	5.91	10.79	11.67	247.8
Q4DX35	Expression site-associated gene (ESAG-like) protein, putative OS=Trypanosoma cruzi (strain CL Brener) OX=353153 GN=Tc00.1047053508257.220 PE=4 SV=1	Tc00.1047053508257.220	High	0.002	5.296	4	2	2	2	484	54.5	6.87	5.66	2	0	0	0.049	0.103	0.066	2.09	1.33	0.637	-4.34	-3.27	-3.93	1.06	0.41	-0.65		2.00515e-05	3.11317e-06			0.137929		4.69785	5.5068			0.860345	328.2	16.2	33.9	21.6	45.65		37.61	12.53	135.4
A0A2V2V3A6	Putative trans-sialidase, Group V OS=Trypanosoma cruzi OX=5693 GN=C4B63_46g113 PE=4 SV=1	C4B63_46g113	High	0	74.349	25	18	32	4	772	82.3	9.1	84.05	18	0	11	0.034	0.077	2.095	2.299	62.326	27.105	-4.9	-3.69	1.07	1.2	5.96	4.76	1.70274e-06	2.10451e-05	0.0760416	0.19185	1.21953e-07	9.37997e-07	5.76885	4.67685	1.11895	0.717038	6.91381	6.0278	124.8	4.2	9.6	261.4	50.97	47.86	46.9	22.76	520.2
A0A2V2VSH6	Uncharacterized protein OS=Trypanosoma cruzi OX=5693 GN=C4B63_9g521 PE=4 SV=1	C4B63_9g521	High	0	40.812	27	11	17	11	1096	123.1	5.67	56.82	11	0	0	1.643	0.894	0.6	0.544	0.365	0.671	0.72	-0.16	-0.74	-0.88	-1.45	-0.58	0.00211453	0.983993	0.0171438	0.00118118	1.20812e-05	0.0318958	2.67479	0.00700819	1.76589	2.92768	4.91789	1.49627	96.7	158.9	86.4	58	21.18	18.85	17.96	8.21	163.4
V5B8F4	Uncharacterized protein OS=Trypanosoma cruzi Dm28c OX=1416333 GN=TCDM_10054 PE=4 SV=1	TCDM_10054	High	0	56.586	21	16	19	16	939	108.6	5.29	62.66	16	0	0	0.562	0.37	0.327	0.657	0.582	0.886	-0.83	-1.44	-1.61	-0.61	-0.78	-0.17	0.00131039	2.42114e-05	3.93152e-06	0.0740362	0.00544303	0.46613	2.8826	4.61598	5.40544	1.13056	2.26416	0.331493	177.1	99.5	65.4	58	17.5	11.63	21.41	13.26	293.3
A0A2V2VI73	Putative methyltransferase domain containing protein OS=Trypanosoma cruzi OX=5693 GN=C4B63_24g215 PE=4 SV=1	C4B63_24g215	High	0	65.627	34	12	38	12	353	39.8	8.56	135.82	12	0	0	1.328	1.781	0.698	1.341	0.526	0.392	0.41	0.83	-0.52	0.42	-0.93	-1.35	0.190871	0.00385287	0.0684996	0.155619	0.00167323	5.3697e-05	0.719261	2.41422	1.16431	0.807938	2.77644	4.27005	83.2	110.5	148.2	58.1	24.74	9.91	12.2	17.22	319.3
A0A2V2VCH0	Transketolase OS=Trypanosoma cruzi OX=5693 GN=C4B63_32g236 PE=3 SV=1	C4B63_32g236	High	0	165.982	42	27	105	27	672	72.7	6.98	374.52	27	0	0	1.408	1.678	0.695	1.192	0.493	0.414	0.49	0.75	-0.53	0.25	-1.02	-1.27	0.0367531	0.00104438	0.070144	0.212841	0.000355354	1.94307e-05	1.43471	2.98114	1.15401	0.671945	3.44934	4.71151	83.7	117.8	140.4	58.1	20.76	4.96	10.47	19.33	1105.6
A0A2V2USP8	Putative plectin OS=Trypanosoma cruzi OX=5693 GN=C4B63_102g38 PE=4 SV=1	C4B63_102g38	High	0	77.137	24	17	35	2	2896	323.5	4.91	123.42	17	0	12	0.711	0.317	0.776	0.446	1.092	2.447	-0.49	-1.66	-0.37	-1.16	0.13	1.29	0.225329	2.29083e-05	0.283216	0.000408235	0.998512	0.000320709	0.647183	4.64001	0.547883	3.38909	0.000646836	3.49389	142.6	101.4	45.3	110.7	31.65	11.19	17.01	8.09	545.2
A0A2V2W1Z3	Uncharacterized protein OS=Trypanosoma cruzi OX=5693 GN=C3747_1g372 PE=4 SV=1	C3747_1g372	High	0	10.359	17	2	2	2	164	19	4.18	10.33	2	0	0	1.396	1.348	0.636	0.966	0.456	0.472	0.48	0.43	-0.65	-0.05	-1.13	-1.08	0.0752395	0.1594	0.117173	0.966784	0.00110806	0.00235254	1.12355	0.797513	0.931173	0.0146707	2.95544	2.62846	91.3	127.5	123.1	58.1	23.1	14.45	12.76	24.03	24.3
A0A2V2VRM7	Guanine deaminase OS=Trypanosoma cruzi OX=5693 GN=C4B63_10g404 PE=3 SV=1	C4B63_10g404	High	0	134.168	59	22	79	22	452	50.1	6.21	263.02	22	0	0	0.099	0.128	0.532	1.289	5.355	4.153	-3.33	-2.97	-0.91	0.37	2.42	2.05	9.6406e-06	2.36166e-05	0.0442235	0.888232	0.000651	0.00208123	5.0159	4.62678	1.35435	0.0514735	3.18642	2.68168	227.4	22.6	29.1	120.9	27.01	26.32	18.47	45.21	2951.5
V5BM01	Phosphatidic acid phosphatase OS=Trypanosoma cruzi Dm28c OX=1416333 GN=TCDM_02337 PE=3 SV=1	TCDM_02337	High	0	9.196	8	3	5	3	315	35.3	9.69	9.52	3	0	0	0.067	0.095	0.424	1.426	6.37	4.466	-3.91	-3.4	-1.24	0.51	2.67	2.16	4.67421e-06	2.37887e-05	0.107543	0.558752	0.000117956	0.000893658	5.33029	4.62363	0.968416	0.252781	3.92828	3.04883	252.2	16.8	24	107	53.61	19.15	24.94	11.5	471.7
V5DI02	Tim10-like domain-containing protein OS=Trypanosoma cruzi Dm28c OX=1416333 GN=TCDM_14394 PE=4 SV=1	TCDM_14394	High	0	11.843	45	3	4	3	95	10.9	6.29	10.67	3	0	0	1.946	0.838	0.645	0.431	0.331	0.769	0.96	-0.25	-0.63	-1.21	-1.59	-0.38	0.0105026	0.989476	0.227974	0.00367336	0.000227652	0.288447	1.9787	0.00459466	0.642115	2.43494	3.64273	0.539935	90.3	175.7	75.7	58.2	22.77	20.45	28.1	21.38	15.5
V5BVT5	NADH-cytochrome b5 reductase OS=Trypanosoma cruzi Dm28c OX=1416333 GN=TCDM_02568 PE=3 SV=1	TCDM_02568	High	0	59.318	46	10	32	10	288	32.1	8.9	98.98	10	0	0	0.717	1.341	0.522	1.869	0.727	0.389	-0.48	0.42	-0.94	0.9	-0.46	-1.36	0.0334693	0.019935	2.17036e-05	0.000112758	0.00243593	4.46002e-07	1.47535	1.70038	4.66347	3.94785	2.61334	6.35066	111.7	80.2	149.8	58.3	9.05	15.69	9.95	9.96	531.2
V5AXN2	Uncharacterized protein OS=Trypanosoma cruzi Dm28c OX=1416333 GN=TCDM_05968 PE=3 SV=1	TCDM_05968	High	0	88.185	48	12	48	12	282	31.9	5.74	180.13	12	0	0	0.873	1.175	0.52	1.346	0.596	0.443	-0.2	0.23	-0.94	0.43	-0.75	-1.18	0.0363467	0.105222	1.17111e-07	0.000510739	2.57921e-06	1.52039e-08	1.43954	0.977895	6.9314	3.2918	5.58851	7.81805	112.1	97.8	131.7	58.3	10.98	7.76	1.7	6.93	730
A0A2V2VHD3	Putative nucleoside phosphatase OS=Trypanosoma cruzi OX=5693 GN=C4B63_21g249 PE=3 SV=1	C4B63_21g249	High	0	31.582	17	7	8	7	640	71.2	8.28	32.07	7	0	0	0.516	0.154	0.733	0.299	1.419	4.751	-0.95	-2.7	-0.45	-1.74	0.5	2.25	0.0676711	2.58642e-05	0.43116	0.00155342	0.623893	0.000228347	1.1696	4.5873	0.365361	2.80871	0.20489	3.64141	166.4	86	25.7	121.9	42.5	20.55	39	20.57	112.9
V5DCU8	FG-GAP repeat protein OS=Trypanosoma cruzi Dm28c OX=1416333 GN=TCDM_06398 PE=3 SV=1	TCDM_06398	High	0.008	2.4	2	1	1	1	633	69.6	6.05	2.65	1	0	0	0.459	0.455	0.327	0.992	0.712	0.718	-1.12	-1.13	-1.61	-0.01	-0.49	-0.48	0.00591334	0.00697831	0.000170387	0.999665	0.173848	0.149527	2.22817	2.15625	3.76856	0.000145416	0.759831	0.82528	178.5	81.9	81.3	58.3	29.66	23.01	11.81	27.73	122.5
A0A2V2USH4	Putative AMP deaminase OS=Trypanosoma cruzi OX=5693 GN=C4B63_95g19 PE=3 SV=1	C4B63_95g19	High	0	26.133	7	8	8	8	1522	173	6.64	28.33	8	0	0	0.097	0.241	0.572	2.485	5.895	2.372	-3.37	-2.05	-0.81	1.31	2.56	1.25	1.32494e-07	2.65341e-05	0.0338206	0.00161543	3.15253e-06	0.00313394	6.8778	4.5762	1.47082	2.79171	5.50134	2.50391	209.5	20.3	50.5	119.7	31.99	31.24	24.1	14.26	99.5
V5BC23	Uncharacterized protein OS=Trypanosoma cruzi Dm28c OX=1416333 GN=TCDM_10416 PE=4 SV=1	TCDM_10416	High	0	95.531	49	19	41	4	575	65.5	7.61	136.63	19	0	10	2.386	3.183	1.609	1.334	0.675	0.506	1.25	1.67	0.69	0.42	-0.57	-0.98	0.00026676	2.67794e-05	0.0323645	0.391893	0.0574684	0.00330982	3.57388	4.5722	1.48993	0.406832	1.24057	2.4802	48.9	116.7	155.7	78.7	35.49	19.38	10.54	10.24	141.7
A0A2V2XMK5	Protein kinase A catalytic subunit 3 OS=Trypanosoma cruzi OX=5693 GN=C3747_1g172 PE=3 SV=1	C3747_1g172	High	0	65.888	48	14	31	2	331	38.1	9.16	94.53	14	0	0	7.068	9.874	0.997	1.397	0.141	0.101	2.82	3.3	0	0.48	-2.83	-3.31	0.000153255	2.68191e-05	0.890869	0.458614	3.00559e-05	5.67005e-06	3.81459	4.57156	0.0501862	0.338552	4.52207	5.24641	21.1	149.3	208.5	21.1	63.47	19.4	6.84	36.5	5.8
Q4DMP2	Actin-related protein 2, putative OS=Trypanosoma cruzi (strain CL Brener) OX=353153 GN=Tc00.1047053508899.110 PE=3 SV=1	Tc00.1047053508899.110	High	0	13.022	9	3	4	3	403	45.2	6.65	12.52	3	0	0	0.199	0.347	0.321	1.744	1.613	0.925	-2.33	-1.53	-1.64	0.8	0.69	-0.11	4.54424e-07	2.68467e-05	2.07916e-05	0.0154454	0.0218726	0.997075	6.34254	4.57111	4.68211	1.8112	1.6601	0.00127219	214.2	42.6	74.4	68.8	15.18	31.57	12.7	15.55	135.7
Q4D472	Uncharacterized protein OS=Trypanosoma cruzi (strain CL Brener) OX=353153 GN=Tc00.1047053510053.30 PE=4 SV=1	Tc00.1047053510053.30	High	0	8.424	8	1	4	1	135	14.8	5.03	14.13	1	0	0	0.936	0.847	0.479	0.905	0.512	0.565	-0.09	-0.24	-1.06	-0.14	-0.97	-0.82	0.904444	0.968509	0.000869951	0.682126	0.000304364	0.00180603	0.0436183	0.0138963	3.06051	0.166136	3.51661	2.74327	122.6	114.8	103.9	58.7	22.06	21.24	6.22	21.08	103.5
V5BGK1	Uncharacterized protein OS=Trypanosoma cruzi Dm28c OX=1416333 GN=TCDM_06535 PE=4 SV=1	TCDM_06535	High	0	26.064	10	9	10	1	1306	142.2	6.39	25.73	9	0	2	0.889	0.734	0.451	0.825	0.507	0.614	-0.17	-0.45	-1.15	-0.28	-0.98	-0.7	0.986787	0.172114	0.00205274	0.281831	0.00358316	0.0944245	0.00577638	0.764183	2.68767	0.550011	2.44573	1.02492	130.1	115.7	95.5	58.7	18.23	24.74	23.53	15.28	50.5
Q4CQN8	phosphatidylinositol 3-kinase OS=Trypanosoma cruzi (strain CL Brener) OX=353153 GN=Tc00.1047053511065.50 PE=4 SV=1	Tc00.1047053511065.50	High	0.008	2.386	2	1	1	1	287	31.5	6.71	0	1	0	0	0.411	0.426	0.316	1.036	0.768	0.741	-1.28	-1.23	-1.66	0.05	-0.38	-0.43	3.66693e-05	6.66287e-05	1.68961e-06	0.970009	0.0957238	0.0451331	4.4357	4.17634	5.77221	0.0132244	1.01898	1.3455	185.8	76.4	79.2	58.7	12.88	13.64	15.05	20.48	121.2
V5AKH8	Retrotransposon hot spot (RHS) protein OS=Trypanosoma cruzi Dm28c OX=1416333 GN=TCDM_11258 PE=4 SV=1	TCDM_11258	High	0	26.445	22	5	11	1	300	34.2	7.4	43.26	5	0	0	1.038	1.189	0.556	1.145	0.536	0.468	0.05	0.25	-0.85	0.2	-0.9	-1.1	0.999579	0.37685	0.0347564	0.328909	0.0416193	0.00193283	0.000182796	0.423832	1.45897	0.482924	1.38071	2.71381	105.7	109.8	125.7	58.8	16.78	22.91	8.86	26.59	58.5
A0A2V2W2R9	Putative guide RNA associated protein, GAP1 OS=Trypanosoma cruzi OX=5693 GN=C3747_184g52 PE=4 SV=1	C3747_184g52	High	0	66.47	32	12	30	12	484	55	6.05	107.9	12	0	0	0.779	0.32	0.706	0.41	0.906	2.207	-0.36	-1.64	-0.5	-1.28	-0.14	1.14	0.402449	2.98286e-05	0.186415	0.000292636	0.945402	0.000681582	0.395289	4.52537	0.729519	3.53367	0.0243836	3.16648	142.6	111.1	45.6	100.6	18.47	6.75	32.43	13.15	504.9
A0A2V2VJW1	Uncharacterized protein OS=Trypanosoma cruzi OX=5693 GN=C4B63_18g203 PE=4 SV=1	C4B63_18g203	High	0	37.192	14	10	11	10	1009	113.9	5.66	41.54	10	0	0	0.09	0.214	0.173	2.381	1.917	0.805	-3.47	-2.22	-2.53	1.25	0.94	-0.31	2.43067e-07	3.09134e-05	1.26728e-05	0.00407567	0.0137128	0.894742	6.61427	4.50985	4.89713	2.3898	1.86287	0.0483022	270.8	24.4	58	46.7	19.27	44.6	8.52	27.57	255.1
Q4DKN8	Uncharacterized protein OS=Trypanosoma cruzi (strain CL Brener) OX=353153 GN=Tc00.1047053503897.70 PE=4 SV=1	Tc00.1047053503897.70	High	0	28.697	65	9	12	9	173	19	8.05	30.2	9	0	0	0.345	0.199	0.437	0.575	1.264	2.198	-1.53	-2.33	-1.2	-0.8	0.34	1.14	0.00225777	3.11972e-05	0.00454954	0.0588081	0.974903	0.0286352	2.64632	4.50588	2.34203	1.23056	0.0110388	1.5431	201.9	69.8	40.1	88.2	33.8	12.29	22.95	28.95	247.9
A0A7J6XK85	Hexosyltransferase OS=Trypanosoma cruzi OX=5693 GN=ECC02_012530 PE=3 SV=1	ECC02_012530	High	0	20.584	10	3	7	1	376	42.5	7.34	24.22	3	0	0	11.049	1.799	2.39	0.163	0.216	1.329	3.47	0.85	1.26	-2.62	-2.21	0.41	1.78785e-07	0.0283597	0.0019661	2.99352e-07	1.40903e-06	0.2016	6.74767	1.5473	2.70639	6.52382	5.85108	0.695509	24.6	272.2	44.3	58.9	4.5	9.29	22.02	20.73	12
A0A2V2VH32	Putative nitrilase OS=Trypanosoma cruzi OX=5693 GN=C4B63_24g263 PE=4 SV=1	C4B63_24g263	High	0	84.611	66	14	38	14	276	30.8	6.07	129.26	14	0	0	2.476	1.76	0.904	0.711	0.365	0.514	1.31	0.82	-0.15	-0.49	-1.45	-0.96	1.4491e-05	0.00125096	0.971252	0.0387476	8.51403e-06	0.000623932	4.8389	2.90276	0.0126681	1.41176	5.06986	3.20486	65.2	161.3	114.6	58.9	19.87	8.53	16.44	17.94	403.7
A0A2V2VSC4	Uncharacterized protein OS=Trypanosoma cruzi OX=5693 GN=C4B63_10g416 PE=4 SV=1	C4B63_10g416	High	0	55.297	33	12	22	12	535	59.1	6.49	76.51	12	0	0	2.908	3.505	2.132	1.205	0.733	0.608	1.54	1.81	1.09	0.27	-0.45	-0.72	0.00016298	3.22643e-05	0.00252572	0.330399	0.109114	0.00652926	3.78787	4.49128	2.59762	0.480961	0.96212	2.18514	41.9	121.9	146.9	89.3	37.45	6.9	13.03	16.98
A0A2V2UJN1	Putative glutamamyl carboxypeptidase OS=Trypanosoma cruzi OX=5693 GN=C4B63_336g5 PE=4 SV=1	C4B63_336g5	High	0	174.065	81	26	112	2	396	43.5	6.79	370.22	26	0	2	14.729	17.352	2.79	1.178	0.189	0.161	3.88	4.12	1.48	0.24	-2.4	-2.64	3.58677e-05	3.2653e-05	0.0400684	0.999479	0.000362301	0.000315335	4.4453	4.48608	1.3972	0.000226263	3.44093	3.50123	11.2	164.2	193.5	31.1	58.46	22.43	16.9	53.41
V5AUL7	Protein kinase domain-containing protein OS=Trypanosoma cruzi Dm28c OX=1416333 GN=TCDM_07411 PE=4 SV=1	TCDM_07411	High	0	14.63	9	5	5	5	822	91	7.9	11.7	5	0	0	1.231	1.391	0.626	1.13	0.508	0.45	0.3	0.48	-0.68	0.18	-0.98	-1.15	0.142229	0.0431909	0.0178435	0.891422	0.000363304	0.000127028	0.847013	1.36461	1.74852	0.0499165	3.43973	3.8961	94.2	115.9	131	58.9	22.16	15.8	10.85	11.88	36.7
A0A2V2W9E7	Ras-related protein Rab-14 OS=Trypanosoma cruzi OX=5693 GN=C3747_136g78 PE=3 SV=1	C3747_136g78	High	0	34.239	42	6	14	5	211	23.6	6.29	41.43	6	0	0	0.164	0.324	0.335	1.977	2.046	1.035	-2.61	-1.63	-1.58	0.98	1.03	0.05	6.65432e-07	3.4648e-05	5.84487e-05	0.0216905	0.010976	0.979083	6.1769	4.46032	4.23323	1.66373	1.95956	0.00918034	219.5	35.9	71	73.5	24.21	33.09	18.51	6.1	461
V5B873	Calcium-transporting ATPase OS=Trypanosoma cruzi Dm28c OX=1416333 GN=TCDM_01713 PE=3 SV=1	TCDM_01713	High	0	122.135	26	23	43	23	1103	122	6.16	159.13	23	0	0	0.779	1.279	0.528	1.641	0.677	0.413	-0.36	0.36	-0.92	0.71	-0.56	-1.28	0.0556922	0.0604663	4.82909e-05	0.000449406	0.00414348	1.57476e-06	1.25421	1.21849	4.31613	3.34736	2.38263	5.80279	111.5	86.9	142.7	58.9	12.48	9.93	9.67	16.46	150.4
V5BP04	ATP-dependent zinc metallopeptidase OS=Trypanosoma cruzi Dm28c OX=1416333 GN=TCDM_05053 PE=3 SV=1	TCDM_05053	High	0	129.72	41	28	60	27	684	76	7.49	191.11	28	0	1	0.543	0.721	0.391	1.327	0.72	0.543	-0.88	-0.47	-1.35	0.41	-0.47	-0.88	2.75576e-06	0.000936093	2.26934e-08	0.00451523	0.00108772	3.05647e-06	5.55976	3.02868	7.6441	2.34532	2.96348	5.51478	150.6	81.9	108.6	58.9	7.96	9.31	5.78	11.3	1617.2
A0A2V2VD92	Uncharacterized protein OS=Trypanosoma cruzi OX=5693 GN=C4B63_27g230 PE=4 SV=1	C4B63_27g230	High	0	18.138	9	5	7	5	811	91.4	6.55	20.55	5	0	0	13.282	4.868	1.62	0.366	0.122	0.333	3.73	2.28	0.7	-1.45	-3.04	-1.59	2.63737e-07	3.58506e-05	0.133905	0.000962209	9.83059e-07	0.00045787	6.57883	4.4455	0.873204	3.01673	6.00742	3.33926	19.3	255.8	93.7	31.2	27.65	8.59	18.22	41.72	11.5
A0A2V2WFY7	Uncharacterized protein OS=Trypanosoma cruzi OX=5693 GN=C3747_101g86 PE=4 SV=1	C3747_101g86	High	0	29.939	23	7	12	1	325	36.9	6.9	37.88	7	0	0	1.306	1.865	0.722	1.429	0.553	0.387	0.38	0.9	-0.47	0.51	-0.85	-1.37	0.245488	0.00540614	0.107712	0.107932	0.00224613	6.49409e-05	0.609969	2.26711	0.967737	0.966848	2.64856	4.18748	81.8	106.7	152.5	59	17.56	17.2	13.01	22.49	40.5
A0A2V2XEG3	J domain-containing protein OS=Trypanosoma cruzi OX=5693 GN=C3747_11g335 PE=4 SV=1	C3747_11g335	High	0	35.53	31	11	11	11	442	50.5	5.21	35.91	11	0	0	0.975	2.092	0.705	2.146	0.724	0.337	-0.04	1.07	-0.5	1.1	-0.47	-1.57	0.955929	0.00228737	0.156751	0.00539882	0.0680173	6.99834e-05	0.0195743	2.64066	0.804791	2.2677	1.16738	4.155	83.8	81.7	175.3	59.1	20.99	25.61	14.28	23.66	76.9
A0A2V2UQC8	RING-type domain-containing protein OS=Trypanosoma cruzi OX=5693 GN=C4B63_127g61 PE=4 SV=1	C4B63_127g61	High	0	17.534	7	6	6	6	1135	127.2	6.11	19.56	6	0	0	1.089	1.045	0.546	0.96	0.501	0.522	0.12	0.06	-0.87	-0.06	-1	-0.94	0.798008	0.985346	9.66173e-05	0.604693	2.79711e-05	0.000158136	0.097993	0.00641118	4.01495	0.218465	4.55329	3.80097	108.7	118.4	113.6	59.3	15.07	6.38	12.13	14.94	114
V5DQZ5	Glucosidase 2 subunit beta OS=Trypanosoma cruzi Dm28c OX=1416333 GN=TCDM_01282 PE=4 SV=1	TCDM_01282	High	0	70.752	37	16	27	2	480	55.4	4.77	92.54	16	0	0	0.4	0.21	0.798	0.527	1.996	3.79	-1.32	-2.25	-0.33	-0.92	1	1.92	0.00366818	3.7252e-05	0.747067	0.0451008	0.0211285	0.000151345	2.43555	4.42885	0.126641	1.34582	1.67513	3.82003	166.1	66.4	35	132.5	28.83	11.56	31.41	21.09	112
A0A2V2V7Q9	Putative retrotransposon hot spot (RHS) protein OS=Trypanosoma cruzi OX=5693 GN=C4B63_42g270 PE=4 SV=1	C4B63_42g270	High	0	26.922	16	8	19	2	470	54	8.5	46.85	8	0	1	0.209	0.425	0.284	2.035	1.362	0.669	-2.26	-1.24	-1.81	1.02	0.45	-0.58	6.27731e-06	0.00677739	9.58472e-05	0.00207096	0.202808	0.0796511	5.20223	2.16894	4.01842	2.68383	0.692916	1.09881	208.6	43.5	88.6	59.3	28	19.32	16.03	24.23	69
A0A2V2X0W6	Putative co-chaperone GrpE OS=Trypanosoma cruzi OX=5693 GN=C3747_41g203 PE=3 SV=1	C3747_41g203	High	0	82.428	53	17	48	17	219	24.3	8.48	120.77	17	0	0	2.692	1.276	0.867	0.474	0.322	0.679	1.43	0.35	-0.21	-1.08	-1.64	-0.56	6.47941e-06	0.185416	0.869107	0.000108215	2.71189e-06	0.0526689	5.18846	0.731854	0.0609267	3.96571	5.56673	1.27845	68.5	184.5	87.5	59.4	8.95	19.47	18.76	20.45	669.8
A0A2V2W7T5	cytochrome-b5 reductase OS=Trypanosoma cruzi OX=5693 GN=C3747_146g100 PE=4 SV=1	C3747_146g100	High	0	48.205	42	11	20	11	302	33.5	9.54	56.3	11	0	0	1.923	1.684	0.804	0.876	0.418	0.477	0.94	0.75	-0.32	-0.19	-1.26	-1.07	0.00208166	0.00963752	0.303908	0.80609	0.000120966	0.000460615	2.68159	2.01603	0.517258	0.0936167	3.91734	3.33666	73.9	142.2	124.5	59.4	27.82	4.75	18.16	16.56	120.5
A0A2V2UM91	Pre-mRNA-processing factor 19 OS=Trypanosoma cruzi OX=5693 GN=C4B63_175g16 PE=3 SV=1	C4B63_175g16	High	0	57.269	27	10	16	5	513	54.3	6.32	60.02	10	0	4	1.604	1.168	0.659	0.728	0.411	0.564	0.68	0.22	-0.6	-0.46	-1.28	-0.83	0.000513511	0.212529	0.00727728	0.0168035	2.46088e-06	0.000247111	3.28945	0.672582	2.13803	1.7746	5.60891	3.60711	90.3	144.8	105.4	59.5	13.62	9.92	6.95	15.57	105
V5BU25	Intraflagellar transport complex B protein 46 C terminal-domain-containing protein OS=Trypanosoma cruzi Dm28c OX=1416333 GN=TCDM_01418 PE=3 SV=1	TCDM_01418	High	0	45.773	36	11	16	11	459	51.2	4.68	51.9	11	0	0	1.21	1.298	0.613	1.072	0.507	0.472	0.28	0.38	-0.71	0.1	-0.98	-1.08	0.183645	0.109801	0.000304093	0.987839	1.51103e-05	1.01582e-05	0.736022	0.959394	3.51699	0.005314	4.82073	4.99318	97.1	117.5	126	59.5	7.74	13.34	14.45	7.85	173.7
A0A2V2UZ68	Histone H2A OS=Trypanosoma cruzi OX=5693 GN=C3747_23g159 PE=3 SV=1	C3747_23g159	High	0	16.72	22	4	16	4	178	18.6	10.54	49.46	4	0	0	0.335	0.473	0.316	1.412	0.943	0.668	-1.58	-1.08	-1.66	0.5	-0.08	-0.58	6.0696e-05	0.00180982	5.514e-05	0.166288	0.999868	0.148851	4.21684	2.74237	4.25853	0.779138	5.72641e-05	0.82725	188.2	63.1	89.1	59.5	26.57	14.89	10.36	22.49	614.6
A0A2V2X1J4	FAM91 N-terminal domain-containing protein OS=Trypanosoma cruzi OX=5693 GN=C3747_50g161 PE=3 SV=1	C3747_50g161	High	0	9.643	4	3	4	3	878	98.2	5.9	14.86	3	0	0	0.633	0.422	0.36	0.667	0.568	0.851	-0.66	-1.24	-1.48	-0.58	-0.82	-0.23	0.0852139	0.000688051	0.000102486	0.0628385	0.00686267	0.596826	1.06949	3.16238	3.98934	1.20177	2.16351	0.224152	165.6	104.8	70	59.6	16.21	16.36	20.95	24.45	46.2
V5AZ80	Thioredoxin domain-containing protein OS=Trypanosoma cruzi Dm28c OX=1416333 GN=TCDM_05191 PE=4 SV=1	TCDM_05191	High	0	48.341	33	10	25	10	399	43.8	5.22	91.17	10	0	0	5.866	2.261	1.601	0.386	0.273	0.708	2.55	1.18	0.68	-1.38	-1.87	-0.5	2.85594e-07	0.000793461	0.0384832	0.000154423	7.64921e-06	0.156889	6.54425	3.10047	1.41473	3.81129	5.11638	0.804408	37.3	218.7	84.3	59.7	19.46	7.4	25.56	24.84	136.6
V5BYJ7	Nucleoporin OS=Trypanosoma cruzi Dm28c OX=1416333 GN=TCDM_01574 PE=4 SV=1	TCDM_01574	High	0	77.515	31	16	33	16	504	56.6	7.84	98.12	16	0	0	0.538	0.806	0.411	1.5	0.765	0.51	-0.9	-0.31	-1.28	0.58	-0.39	-0.97	1.20837e-06	0.0194228	1.34955e-08	8.37481e-05	0.00121187	2.44756e-07	5.9178	1.71169	7.86981	4.07703	2.91654	6.61127	145.2	78	117	59.7	7.79	8.48	7.5	8.67	965.1
A0A2V2UTG8	Putative glutamamyl carboxypeptidase OS=Trypanosoma cruzi OX=5693 GN=C4B63_87g8 PE=4 SV=1	C4B63_87g8	High	0	65.56	39	14	38	6	394	43.7	7.59	109.51	14	0	3	6.735	4.966	2.451	0.737	0.364	0.493	2.75	2.31	1.29	-0.44	-1.46	-1.02	5.76317e-06	4.07891e-05	0.0157684	0.281106	0.000267263	0.0045683	5.23934	4.38946	1.80221	0.55113	3.57306	2.34025	26.4	177.8	131.1	64.7	27.76	2.23	21.27	31.77	30.5
A0A2V2WQV0	serine O-acetyltransferase OS=Trypanosoma cruzi OX=5693 GN=C3747_63g35 PE=3 SV=1	C3747_63g35	High	0.006	3.376	6	2	2	2	341	37.8	8.34	4.36	2	0	0	3.438	4.362	1.03	1.269	0.299	0.236	1.78	2.12	0.04	0.34	-1.74	-2.08	0.000193453	4.11227e-05	0.954504	0.69436	0.000418525	8.28677e-05	3.71342	4.38592	0.0202221	0.158415	3.37828	4.08161	40.7	139.9	177.5	41.9	40.66	20.4	27.8	26.67	26.2
V5BLL9	Uncharacterized protein OS=Trypanosoma cruzi Dm28c OX=1416333 GN=TCDM_02626 PE=4 SV=1	TCDM_02626	High	0	31.454	22	7	10	7	366	39.7	4.86	30.37	7	0	0	0.33	0.299	0.282	0.908	0.856	0.943	-1.6	-1.74	-1.82	-0.14	-0.22	-0.09	0.000137364	4.16046e-05	4.78406e-05	0.825119	0.872534	0.999574	3.86213	4.38086	4.3202	0.0834835	0.0592176	0.000185001	209.2	69	62.7	59.1	39.16	17.3	18.39	4.33	90
V5B9U0	Uncharacterized protein OS=Trypanosoma cruzi Dm28c OX=1416333 GN=TCDM_09507 PE=4 SV=1	TCDM_09507	High	0	14.414	9	3	4	3	413	47.6	8.43	11.88	3	0	0	0.472	0.643	0.371	1.363	0.786	0.576	-1.08	-0.64	-1.43	0.45	-0.35	-0.79	0.000898655	0.0348661	2.41035e-05	0.193387	0.108739	0.00268544	3.04641	1.4576	4.61792	0.713572	0.963616	2.57098	160.9	75.9	103.5	59.7	7.81	29.28	8.18	18.95	52
A0A2V2V2K7	snRNP core protein D1 OS=Trypanosoma cruzi OX=5693 GN=C4B63_49g685c PE=3 SV=1	C4B63_49g685c	High	0	30.584	47	4	14	4	98	10.8	9.47	54.14	4	0	0	0.683	0.561	0.394	0.821	0.577	0.703	-0.55	-0.83	-1.34	-0.28	-0.79	-0.51	0.0539319	0.0117839	4.64104e-05	0.81948	0.00406806	0.0184421	1.26815	1.92871	4.33338	0.0864618	2.39061	1.73419	151.6	103.6	85	59.8	25.07	6.08	17.62	8.34	231.6
A0A2V2XKB8	Uncharacterized protein OS=Trypanosoma cruzi OX=5693 GN=C3747_6g225 PE=4 SV=1	C3747_6g225	High	0	25.753	21	9	11	9	476	53.1	9.23	25.67	9	0	0	1.941	1.543	0.789	0.795	0.407	0.511	0.96	0.63	-0.34	-0.33	-1.3	-0.97	7.04518e-05	0.00251772	0.057763	0.144208	2.05789e-06	3.35264e-05	4.15211	2.59899	1.23835	0.841012	5.68658	4.47461	75.8	147.2	117.1	59.9	11.25	8.56	13.41	15.86	131.1
A0A2V2VT50	Trypanothione synthetase OS=Trypanosoma cruzi OX=5693 GN=C4B63_11g491 PE=3 SV=1	C4B63_11g491	High	0	20.831	12	6	7	6	736	83.3	6.65	22.89	6	0	0	0.892	0.844	0.482	0.946	0.541	0.572	-0.17	-0.24	-1.05	-0.08	-0.89	-0.81	0.849214	0.668899	0.000119412	0.985941	0.000395789	0.000670541	0.0709828	0.17464	3.92295	0.00614901	3.40254	3.17357	124.3	110.9	104.9	59.9	23.57	1.95	10.51	17.76	110.2
Q4E4A4	Transmembrane protein OS=Trypanosoma cruzi (strain CL Brener) OX=353153 GN=Tc00.1047053510187.470 PE=4 SV=1	Tc00.1047053510187.470	High	0	6.674	12	3	5	3	204	23.5	8.46	7.16	3	0	0	0.1	0.212	1.214	2.128	12.2	5.733	-3.33	-2.24	0.28	1.09	3.61	2.52	2.58698e-07	4.54051e-05	0.517744	0.00279731	7.38842e-08	7.63311e-06	6.58721	4.3429	0.285885	2.55326	7.13145	5.1173	158.4	15.8	33.5	192.3	36.89	6.78	35.27	19.18	538.4
V5BT87	Uncharacterized protein OS=Trypanosoma cruzi Dm28c OX=1416333 GN=TCDM_14364 PE=4 SV=1	TCDM_14364	High	0	38.071	16	9	13	4	732	78.3	5.5	46.43	9	0	5	0.454	0.162	0.112	0.357	0.247	0.691	-1.14	-2.63	-3.16	-1.49	-2.02	-0.53	0.0136041	4.6944e-05	5.46872e-06	0.0162083	0.000889088	0.357361	1.86633	4.32842	5.26211	1.79026	3.05106	0.446892	231.5	105.1	37.5	25.9	28.31	23.6	48.15	30.88	971.4
A0A2V2UYC0	V-type proton ATPase subunit G OS=Trypanosoma cruzi OX=5693 GN=C3747_21g16 PE=3 SV=1	C3747_21g16	High	0	29.207	49	5	13	5	111	12.7	8.37	46.8	5	0	0	0.307	0.373	0.543	1.213	1.767	1.456	-1.7	-1.42	-0.88	0.28	0.82	0.54	9.58834e-06	4.75449e-05	0.0036066	0.607493	0.00707871	0.0627976	5.01826	4.3229	2.4429	0.216458	2.15005	1.20206	180	55.3	67.1	97.7	34.63	10.84	21.36	11.71	515.2
V5B7R2	cytochrome-b5 reductase OS=Trypanosoma cruzi Dm28c OX=1416333 GN=TCDM_08466 PE=3 SV=1	TCDM_08466	High	0	89.218	44	17	43	2	484	52.6	7.25	152.04	17	0	14	2.528	6.68	0.751	2.642	0.297	0.112	1.34	2.74	-0.41	1.4	-1.75	-3.15	0.00718327	4.79284e-05	0.999669	0.0316494	0.00608977	4.21498e-05	2.14368	4.31941	0.000143916	1.49963	2.2154	4.3752	36.5	92.3	243.8	27.4	55.39	17.91	26.43	10.13	169.7
A0A2V2W792	NUP-1 protein OS=Trypanosoma cruzi OX=5693 GN=C3747_158g74 PE=4 SV=1	C3747_158g74	High	0	92.422	17	21	29	2	1569	174	5.19	100.83	21	0	1	0.742	0.963	0.476	1.298	0.641	0.494	-0.43	-0.05	-1.07	0.38	-0.64	-1.02	0.0785284	0.999743	5.56233e-05	0.0910094	0.00351089	6.27278e-05	1.10497	0.000111811	4.25474	1.04091	2.45458	4.20254	125.7	93.3	121.1	59.9	19.14	15.65	7.75	2.54	71.9
V5AII7	Leishmanolysin-like peptidase OS=Trypanosoma cruzi Dm28c OX=1416333 GN=TCDM_13526 PE=3 SV=1	TCDM_13526	High	0	47.856	23	9	16	1	541	59.2	6.06	47.24	9	0	2	0.013	0.056	0.035	4.286	2.717	0.634	-6.27	-4.17	-4.82	2.1	1.44	-0.66	3.27434e-07	4.84904e-05	6.49681e-06	0.00394026	0.0627467	0.417798	6.48488	4.31434	5.1873	2.40448	1.20241	0.379033	362.3	4.7	20.2	12.8	62.23	51.06	57.47	27.6	1950.6
Q6QT31	Adenylate kinase 5 OS=Trypanosoma cruzi OX=5693 GN=AdK5 PE=3 SV=1	AdK5	High	0	48.311	70	11	22	11	198	22.4	6.15	68.54	11	0	0	0.306	0.466	0.312	1.523	1.019	0.669	-1.71	-1.1	-1.68	0.61	0.03	-0.58	3.36758e-05	0.00242178	4.09372e-05	0.0604563	0.998799	0.0776472	4.47268	2.61586	4.38788	1.21856	0.000521796	1.10987	191.9	58.7	89.5	59.9	22.56	17.28	17.33	18.99	131.2
A0A7J6XSB9	Long-chain-fatty-acid-CoA ligase protein OS=Trypanosoma cruzi OX=5693 GN=ECC02_009756 PE=4 SV=1	ECC02_009756	High	0	35.836	19	10	12	4	725	81.5	8.21	37.32	10	0	3	1.85	1.251	0.724	0.676	0.391	0.578	0.89	0.32	-0.47	-0.56	-1.35	-0.79	0.000227559	0.279077	0.0764519	0.00479535	6.22291e-06	0.00286297	3.64291	0.554275	1.11661	2.31918	5.20601	2.54318	82.9	153.4	103.7	60	17.48	14.33	12.62	12.54	115
A0A2V2VRT4	START domain-containing protein OS=Trypanosoma cruzi OX=5693 GN=C4B63_12g206 PE=4 SV=1	C4B63_12g206	High	0	18.299	20	6	7	6	311	35	8.29	23.64	6	0	0	1.849	0.738	0.633	0.399	0.342	0.858	0.89	-0.44	-0.66	-1.33	-1.55	-0.22	0.0056209	0.473117	0.209048	0.000487757	0.000194729	0.927846	2.25019	0.325031	0.679753	3.3118	3.71057	0.032524	94.8	175.3	69.9	60	24.2	20.56	25.37	6.3	72
A0A2V2XGS5	Pumilio-repeat, RNA-binding protein OS=Trypanosoma cruzi OX=5693 GN=C3747_9g218 PE=4 SV=1	C3747_9g218	High	0	22.606	10	7	7	7	800	88.3	7.91	21.22	7	0	0	0.7	0.773	0.436	1.105	0.623	0.564	-0.51	-0.37	-1.2	0.14	-0.68	-0.83	0.00557138	0.0499906	8.92965e-06	0.603976	0.00413099	0.000527482	2.25404	1.30111	5.04917	0.21898	2.38395	3.27779	137.5	96.2	106.3	60	20.67	10.41	5.78	18.22	84.4
A0A2V2ULD7	Histone H2B OS=Trypanosoma cruzi OX=5693 GN=C4B63_303g6 PE=3 SV=1	C4B63_303g6	High	0	61.05	64	11	119	11	112	12.4	11.46	294.58	11	0	0	0.095	0.247	0.437	2.607	4.604	1.766	-3.4	-2.01	-1.19	1.38	2.2	0.82	1.84114e-07	5.00171e-05	0.00661794	0.00134523	1.46271e-05	0.0363237	6.73491	4.30088	2.17928	2.8712	4.83484	1.43981	224.8	21.3	55.6	98.3	18.58	19.42	36.56	27.26	7746.6
A0A7J6Y1S0	CobW/HypB/UreG nucleotide-binding domain-containing protein OS=Trypanosoma cruzi OX=5693 GN=ECC02_006348 PE=4 SV=1	ECC02_006348	High	0	21.049	13	5	7	5	428	47.6	5.97	20.44	5	0	0	1.19	0.695	0.51	0.584	0.429	0.734	0.25	-0.53	-0.97	-0.78	-1.22	-0.45	0.358383	0.0850685	0.00159742	0.00435382	0.000114668	0.149562	0.445652	1.07023	2.79658	2.36113	3.94056	0.825179	117.8	140.2	81.9	60.1	6.35	14.48	25.73	20.02	101
A0A2V2XN59	Present in the outer mitochondrial membrane proteome 13 OS=Trypanosoma cruzi OX=5693 GN=C3747_1g407 PE=4 SV=1	C3747_1g407	High	0	33.802	23	8	16	1	397	42.4	8.95	46.39	8	0	0	1.571	1.089	0.648	0.694	0.413	0.595	0.65	0.12	-0.63	-0.53	-1.28	-0.75	0.00205243	0.689957	0.0106741	0.0137723	8.50689e-06	0.00161279	2.68773	0.161178	1.97167	1.86099	5.07023	2.79242	92.9	145.8	101.2	60.2	10.87	22.14	7.83	10.4	81.5
V5BR69	Uncharacterized protein OS=Trypanosoma cruzi Dm28c OX=1416333 GN=TCDM_02587 PE=4 SV=1	TCDM_02587	High	0	33.591	13	10	10	10	1152	128.9	6.43	29.37	10	0	0	2.482	1.578	0.902	0.636	0.364	0.572	1.31	0.66	-0.15	-0.65	-1.46	-0.81	0.000364405	0.0286365	0.722637	0.0495035	4.38098e-05	0.00286002	3.43842	1.54308	0.14108	1.30536	4.35843	2.54363	67.1	166.5	105.9	60.5	4.23	7.58	29.84	19.52	36.8
A0A2V2WF91	Flagellum attachment zone protein 14 OS=Trypanosoma cruzi OX=5693 GN=C3747_103g120 PE=4 SV=1	C3747_103g120	High	0	56.015	22	17	23	2	738	83.2	8.5	50.35	17	0	8	0.559	1.504	0.546	2.692	0.977	0.363	-0.84	0.59	-0.87	1.43	-0.03	-1.46	0.0395617	0.0789641	0.0198454	0.000422043	0.978223	0.000232253	1.40272	1.10257	1.70234	3.37464	0.00956224	3.63404	110.8	61.9	166.7	60.5	12.95	25.04	21.58	28.14	123.2
A0A2V2UKY0	Nucleoporin OS=Trypanosoma cruzi OX=5693 GN=C4B63_189g12 PE=4 SV=1	C4B63_189g12	High	0	50.413	16	16	22	8	2197	227.3	9.04	43.52	16	0	5	0.978	1.161	0.561	1.188	0.574	0.483	-0.03	0.22	-0.83	0.25	-0.8	-1.05	0.988544	0.517419	0.00128174	0.699981	0.000771286	0.00014658	0.00500402	0.286157	2.8922	0.154914	3.11278	3.83392	108.1	105.7	125.6	60.6	22.75	21.69	11.02	3.19	209.1
A0A2V2VYL5	Uncharacterized protein OS=Trypanosoma cruzi OX=5693 GN=C4B63_7g145 PE=4 SV=1	C4B63_7g145	High	0	111.117	37	29	44	12	925	103.3	5.62	118.74	29	0	15	0.64	1.473	0.557	2.302	0.87	0.378	-0.64	0.56	-0.84	1.2	-0.2	-1.4	0.0218482	0.0309008	0.00279456	0.000113816	0.644382	2.27339e-05	1.66058	1.51003	2.55369	3.9438	0.190857	4.64333	109	69.8	160.6	60.7	6.81	20.96	17.67	16.64	495.5
A0A2V2W7J0	Putative aldehyde dehydrogenase OS=Trypanosoma cruzi OX=5693 GN=C3747_155g13 PE=3 SV=1	C3747_155g13	High	0	40.131	22	12	15	12	554	60.6	7.53	41.49	12	0	0	0.316	0.766	0.373	2.427	1.182	0.487	-1.66	-0.38	-1.42	1.28	0.24	-1.04	7.07626e-07	0.128669	3.43064e-06	1.00153e-05	0.473046	6.89557e-05	6.1502	0.890526	5.46463	4.99934	0.325097	4.16143	162.9	51.4	124.8	60.8	16.04	10.01	14.59	16.67	466.5
A0A2V2W1V7	Glycine cleavage system H protein OS=Trypanosoma cruzi OX=5693 GN=C4B63_2g1360c PE=3 SV=1	C4B63_2g1360c	High	0	14.134	26	3	8	3	138	15.2	5.14	25.35	3	0	0	1.094	0.822	0.524	0.751	0.478	0.637	0.13	-0.28	-0.93	-0.41	-1.06	-0.65	0.940292	0.857612	0.000546616	0.547718	0.000230662	0.00195072	0.0267375	0.0667091	3.26232	0.261443	3.63702	2.70981	116.3	127.3	95.5	60.9	11.53	12.4	26.67	15.13	119.9
A0A2V2VAZ8	Uncharacterized protein OS=Trypanosoma cruzi OX=5693 GN=C4B63_31g220 PE=4 SV=1	C4B63_31g220	High	0	32.457	17	9	12	9	577	67.9	6.06	38.38	9	0	0	0.678	0.647	0.419	0.955	0.618	0.647	-0.56	-0.63	-1.26	-0.07	-0.7	-0.63	0.0122392	0.00338086	6.94565e-06	0.876618	0.00136294	0.00475266	1.91225	2.47097	5.15829	0.0571895	2.86552	2.32306	145.8	98.8	94.4	61	24.61	6.33	5.09	14.16	79.5
A0A2V2VPC6	Centrosomal protein of 162 kDa OS=Trypanosoma cruzi OX=5693 GN=C4B63_16g272 PE=3 SV=1	C4B63_16g272	High	0	5.764	4	3	3	3	754	86.8	6.74	7.1	3	0	0	0.527	0.637	0.389	1.209	0.738	0.611	-0.92	-0.65	-1.36	0.27	-0.44	-0.71	0.000492457	0.0146389	5.3134e-05	0.229571	0.450544	0.0176816	3.30763	1.83449	4.27463	0.639082	0.346263	1.75248	156.6	82.6	99.8	61	6.76	18.89	10.95	25.33	79.2
V5BWB7	methylcrotonoyl-CoA carboxylase OS=Trypanosoma cruzi Dm28c OX=1416333 GN=TCDM_00642 PE=4 SV=1	TCDM_00642	High	0	87.494	37	18	33	18	616	67.2	8.05	113.69	18	0	0	1.517	1.267	0.682	0.835	0.45	0.539	0.6	0.34	-0.55	-0.26	-1.15	-0.89	0.000599245	0.028946	0.00747665	0.15333	2.79174e-06	4.6155e-05	3.2224	1.53841	2.12629	0.814372	5.55412	4.33578	89.6	135.8	113.5	61.1	13.3	16.16	9.65	5.56	297.6
A0A2V2V7T1	Plasma membrane ATPase OS=Trypanosoma cruzi OX=5693 GN=C4B63_38g53 PE=3 SV=1	C4B63_38g53	High	0	112.134	33	21	47	20	898	99.5	6.06	164.85	21	0	0	1.032	1.003	0.548	0.972	0.531	0.546	0.05	0	-0.87	-0.04	-0.91	-0.87	0.967309	0.993668	0.00104255	0.89	0.000506948	0.0015863	0.0144346	0.00275852	2.9819	0.0506099	3.29504	2.79961	111.6	115.2	112	61.1	14.27	28.67	6.87	18.66	1146.1
A0A7J6Y665	VPS37 C-terminal domain-containing protein OS=Trypanosoma cruzi OX=5693 GN=ECC02_004886 PE=3 SV=1	ECC02_004886	High	0	13.744	17	5	5	5	313	35	6.25	12.84	5	0	0	1.208	0.684	0.521	0.566	0.431	0.763	0.27	-0.55	-0.94	-0.82	-1.21	-0.39	0.302149	0.0253728	0.000155729	0.00109741	1.31517e-05	0.0389271	0.519779	1.59563	3.80763	2.95963	4.88102	1.40975	117.2	141.6	80.1	61.1	21.43	7.04	8.01	19.12	37.5
Q4DJ44	Uncharacterized protein OS=Trypanosoma cruzi (strain CL Brener) OX=353153 GN=Tc00.1047053511239.10 PE=4 SV=1	Tc00.1047053511239.10	High	0	17.485	8	7	7	7	1009	114.8	6.49	19.92	7	0	0	0.171	0.328	0.782	1.912	4.567	2.388	-2.55	-1.61	-0.35	0.94	2.19	1.26	1.91566e-06	5.84435e-05	0.375393	0.014837	9.14969e-06	0.000551243	5.71768	4.23326	0.425514	1.82865	5.03859	3.25866	175.3	30	57.4	137.2	18.73	21.49	30.48	3.37	54.2
A0A2V2UYW9	DNA topoisomerase OS=Trypanosoma cruzi OX=5693 GN=C4B63_58g50 PE=3 SV=1	C4B63_58g50	High	0	51.032	31	18	20	18	820	91	9.11	53.32	18	0	0	0.76	0.311	0.514	0.409	0.676	1.651	-0.4	-1.68	-0.96	-1.29	-0.57	0.72	0.677903	5.85381e-05	0.00581474	0.000298035	0.0418856	0.0505601	0.168832	4.23256	2.23547	3.52573	1.37794	1.29619	154.7	117.6	48.2	79.5	21.37	17.88	30.73	9.4	732
A0A2V2V5R0	Uncharacterized protein OS=Trypanosoma cruzi OX=5693 GN=C4B63_42g225 PE=4 SV=1	C4B63_42g225	High	0	56.617	19	17	19	17	1118	124.9	5.14	50.55	17	0	0	0.27	0.296	0.476	1.098	1.763	1.605	-1.89	-1.75	-1.07	0.14	0.82	0.68	2.36848e-05	5.88407e-05	0.00412673	0.900653	0.0218351	0.0716845	4.62553	4.23032	2.38439	0.0454425	1.66085	1.14457	195.8	52.9	58.1	93.2	19.85	22.91	16.16	30.79	90.7
Q4CY62	Kinetoplast DNA-associated protein, putative OS=Trypanosoma cruzi (strain CL Brener) OX=353153 GN=Tc00.1047053509793.30 PE=4 SV=1	Tc00.1047053509793.30	High	0	21.219	31	5	13	4	123	14.2	10.59	36.24	5	0	0	0.303	0.103	0.305	0.34	1.009	2.97	-1.72	-3.28	-1.71	-1.56	0.01	1.57	0.0152042	5.94217e-05	0.0196834	0.0196557	0.998794	0.0151828	1.81804	4.22605	1.7059	1.70651	0.000524002	1.81865	233.8	70.8	24	71.4	62.21	18.23	54.32	16.68	623.6
V5D7E1	Double-strand-break repair protein rad21 OS=Trypanosoma cruzi Dm28c OX=1416333 GN=TCDM_08781 PE=3 SV=1	TCDM_08781	High	0	22.716	14	7	9	7	590	63.9	5.5	22.07	7	0	0	0.155	0.128	0.195	0.823	1.255	1.526	-2.69	-2.97	-2.36	-0.28	0.33	0.61	0.000103483	5.94681e-05	0.000680654	0.977732	0.604796	0.386917	3.98513	4.22572	3.16707	0.00978015	0.218391	0.412382	270.5	42.1	34.6	52.8	26.4	40.18	36.18	40.13	112.9
V5BBT6	t-SNARE coiled-coil homology domain-containing protein OS=Trypanosoma cruzi Dm28c OX=1416333 GN=TCDM_00500 PE=4 SV=1	TCDM_00500	High	0	37.065	37	7	11	7	237	26.2	8.18	40.4	7	0	0	0.152	0.25	0.149	1.646	0.98	0.595	-2.72	-2	-2.75	0.72	-0.03	-0.75	3.94063e-06	6.02457e-05	3.71944e-06	0.182437	0.99995	0.168559	5.40443	4.22007	5.42952	0.738888	2.18995e-05	0.773248	258.1	39.1	64.4	38.3	24.9	31.23	12.37	37.59	731.3
A0A2V2W8M4	Putative malonyl-CoA decarboxylase, mitochondrial OS=Trypanosoma cruzi OX=5693 GN=C3747_139g58 PE=4 SV=1	C3747_139g58	High	0.003	4.797	3	2	2	2	721	80.8	7.44	4.89	2	0	0	1.244	0.61	0.515	0.491	0.414	0.844	0.32	-0.71	-0.96	-1.03	-1.27	-0.25	0.454059	0.167062	0.0139919	0.0124098	0.00105839	0.491404	0.342888	0.777122	1.85412	1.90624	2.97536	0.308561	118.7	147.7	72.5	61.1	22.52	20.4	14.48	28.26	32.5
V5BRQ1	RRM domain-containing protein OS=Trypanosoma cruzi Dm28c OX=1416333 GN=TCDM_00644 PE=4 SV=1	TCDM_00644	High	0	100.09	56	20	42	6	363	40.7	8.81	135.03	20	0	13	0.401	0.582	0.357	1.452	0.892	0.614	-1.32	-0.78	-1.48	0.54	-0.17	-0.7	6.23391e-07	0.00026036	1.20267e-07	0.00166154	0.336422	0.00011082	6.20524	3.58443	6.91985	2.77949	0.473115	3.95538	170.9	68.5	99.5	61.1	16.7	3.78	7.2	8.17	1420.9
V5BX52	Aldehyde dehydrogenase OS=Trypanosoma cruzi Dm28c OX=1416333 GN=TCDM_02137 PE=3 SV=1	TCDM_02137	High	0	100.798	43	16	39	16	562	61	7.23	145.76	16	0	0	5.873	2.706	1.731	0.461	0.295	0.64	2.55	1.44	0.79	-1.12	-1.76	-0.64	2.68234e-06	0.00108552	0.0303325	0.00370257	0.000168598	0.259179	5.57149	2.96436	1.51809	2.4315	3.77315	0.586399	35.4	207.7	95.7	61.2	23.33	25.27	28.33	20.19	158.4
A0A2V2WQS3	Putative acyl-CoA binding protein OS=Trypanosoma cruzi OX=5693 GN=C3747_63g50c PE=4 SV=1	C3747_63g50c	High	0	7.953	34	3	5	3	93	10.7	9.91	11.39	3	0	0	0.124	0.118	0.688	0.957	5.566	5.819	-3.02	-3.08	-0.54	-0.06	2.48	2.54	0.000395312	6.17555e-05	0.47145	0.999355	0.00205778	0.000359542	3.40306	4.20932	0.326565	0.000280175	2.6866	3.44425	207.3	25.6	24.5	142.6	34.58	46.75	50.74	12.55	65.5
A0A2V2W0Y7	ubiquitinyl hydrolase 1 OS=Trypanosoma cruzi OX=5693 GN=C4B63_2g4 PE=4 SV=1	C4B63_2g4	High	0	37.739	15	13	13	13	1166	134.2	6.34	39.43	13	0	0	0.27	0.502	0.32	1.858	1.186	0.638	-1.89	-0.99	-1.64	0.89	0.25	-0.65	1.19381e-06	0.000965589	1.22081e-05	0.00119025	0.222182	0.0402404	5.92306	3.01521	4.91335	2.92436	0.653291	1.39534	191.1	51.7	96	61.2	15.2	23.3	2.65	20.51	362.5
K2P9E5	Uncharacterized protein OS=Trypanosoma cruzi marinkellei OX=85056 GN=MOQ_002083 PE=4 SV=1	MOQ_002083	High	0	10.129	10	3	3	1	402	45.3	8.54	11.81	3	0	0	0.678	0.166	0.333	0.245	0.492	2.004	-0.56	-2.59	-1.59	-2.03	-1.02	1	0.437907	6.34656e-05	0.00451929	0.000626275	0.0673663	0.0719219	0.358618	4.19746	2.34493	3.20323	1.17156	1.14314	183.7	124.5	30.5	61.2	41.81	21.42	39.42	35.1	62.4
A0A2V2W866	Present in the outer mitochondrial membrane proteome 11 OS=Trypanosoma cruzi OX=5693 GN=C4B63_2g436 PE=4 SV=1	C4B63_2g436	High	0	15.759	13	4	7	4	392	42.9	9.35	20.33	4	0	0	2.249	2.408	1.024	1.071	0.456	0.425	1.17	1.27	0.03	0.1	-1.13	-1.23	5.14138e-05	2.86682e-05	0.880009	0.970476	0.000144566	7.75076e-05	4.28892	4.5426	0.0555127	0.013015	3.83993	4.11066	59.9	134.6	144.2	61.3	24.5	8.25	8.77	17.55	45.5
A0A2V2VD14	Uncharacterized protein OS=Trypanosoma cruzi OX=5693 GN=C4B63_34g106 PE=4 SV=1	C4B63_34g106	High	0	8.151	17	3	4	3	321	33.7	6.05	12.67	3	0	0	0.934	1.002	0.531	1.072	0.568	0.53	-0.1	0	-0.91	0.1	-0.82	-0.92	0.998296	0.888224	0.014644	0.931108	0.00665448	0.00256536	0.00074051	0.0514776	1.83434	0.0310001	2.17689	2.59085	115.4	107.8	115.6	61.3	18.03	25.28	7.89	18.95	21.5
Q8WTN6	aspartate carbamoyltransferase OS=Trypanosoma cruzi OX=5693 GN=tcact1 PE=3 SV=2	tcact1	High	0	75.13	43	14	35	4	327	36	7.02	111.21	14	0	5	0.741	0.97	0.491	1.309	0.663	0.506	-0.43	-0.04	-1.03	0.39	-0.59	-0.98	0.0131464	1	5.0757e-06	0.0133828	0.000827753	5.13586e-06	1.88119	1.74786e-07	5.2945	1.87345	3.0821	5.28939	124.9	92.6	121.2	61.3	7.58	7.49	2.95	17.38	308.8
A0A7J6XYA0	Uncharacterized protein OS=Trypanosoma cruzi OX=5693 GN=ECC02_007536 PE=4 SV=1	ECC02_007536	High	0	34.174	24	9	16	9	458	50	4.67	32.22	9	0	0	0.485	0.242	0.312	0.5	0.644	1.289	-1.05	-2.05	-1.68	-1	-0.63	0.37	0.00340207	6.3557e-06	3.72281e-05	0.00415271	0.0486622	0.514235	2.46826	5.19684	4.42913	2.38167	1.31281	0.288839	196.2	95	47.5	61.3	23.02	12.2	29.4	12.45	610.6
A0A2V2V458	Flagellar Member 3 OS=Trypanosoma cruzi OX=5693 GN=C4B63_55g181 PE=4 SV=1	C4B63_55g181	High	0	141.864	30	31	60	7	1325	150.3	5.07	196.29	31	0	0	1.666	2.908	1.012	1.745	0.607	0.348	0.74	1.54	0.02	0.8	-0.72	-1.52	0.0145154	1.35955e-05	0.999073	0.00290933	0.0114653	1.15129e-05	1.83817	4.8666	0.000402743	2.53621	1.94061	4.93881	60.7	101.2	176.6	61.4	18.37	23.48	12.4	17.27	61.7
A0A2V2W9W3	Putative calpain-like cysteine peptidase OS=Trypanosoma cruzi OX=5693 GN=C3747_133g203c PE=4 SV=1	C3747_133g203c	High	0	15.122	25	5	11	5	147	16.7	5.96	27.07	5	0	0	1.83	1.344	0.756	0.735	0.413	0.563	0.87	0.43	-0.4	-0.45	-1.27	-0.83	0.000827192	0.083013	0.046166	0.0785862	1.19485e-05	0.000507086	3.08239	1.08085	1.33568	1.10465	4.92269	3.29492	81.1	148.5	109	61.4	18.07	14.16	13.17	12.88	40.7
A0A2V2VQH4	Metallocarboxypeptidase 1 OS=Trypanosoma cruzi OX=5693 GN=C4B63_11g45 PE=4 SV=1	C4B63_11g45	High	0	85.987	44	22	45	3	503	58.3	6.33	129.47	22	0	15	13.168	7.43	2.252	0.564	0.171	0.303	3.72	2.89	1.17	-0.83	-2.55	-1.72	9.26272e-06	6.67286e-05	0.0352706	0.451078	0.000758939	0.0098281	5.03326	4.17569	1.45259	0.345749	3.11979	2.00753	16.8	220.8	124.6	37.8	67.62	7.48	16.57	16.26	100
Q4CZF0	Glycine cleavage system P protein OS=Trypanosoma cruzi (strain CL Brener) OX=353153 GN=Tc00.1047053510911.50 PE=3 SV=1	Tc00.1047053510911.50	High	0	16.727	8	6	6	6	969	106.3	7.52	16.78	6	0	0	1.961	1.21	0.758	0.617	0.386	0.627	0.97	0.27	-0.4	-0.7	-1.37	-0.67	0.00147088	0.36433	0.505813	0.0272341	0.000160773	0.0376925	2.83242	0.438505	0.29601	1.56489	3.79379	1.42375	81.2	159.2	98.2	61.5	26.29	16.35	11.77	22.13	23
A0A2V2UX97	Cytochrome b5 heme-binding domain-containing protein OS=Trypanosoma cruzi OX=5693 GN=C4B63_83g64 PE=3 SV=1	C4B63_83g64	High	0	19.491	30	5	7	5	159	18.3	6.79	17.75	5	0	0	3.076	1.815	1.072	0.59	0.349	0.591	1.62	0.86	0.1	-0.76	-1.52	-0.76	2.82499e-05	0.0073703	0.881613	0.0153422	7.58884e-05	0.0265772	4.54898	2.13252	0.0547219	1.81411	4.11982	1.57549	57.4	176.7	104.2	61.6	27.67	20.45	18.04	13.63	50.9
A0A2V2UUJ7	Tyrosine aminotransferase OS=Trypanosoma cruzi OX=5693 GN=C4B63_101g1 PE=3 SV=1	C4B63_101g1	High	0	236.603	81	32	280	0	416	46.1	6.21	912.77	32	0	32	12.391	11.384	3.853	0.919	0.311	0.338	3.63	3.51	1.95	-0.12	-1.69	-1.56	5.3585e-05	6.78313e-05	0.00334872	0.998085	0.0785934	0.104756	4.27096	4.16857	2.47512	0.000832417	1.10461	0.979821	14	173.1	159.1	53.8	55.8	27.3	23.53	65.5	279.4
K4DJR1	Proline racemase (Fragment) OS=Trypanosoma cruzi OX=5693 PE=3 SV=1	3	High	0	68.392	47	14	56	14	354	38.5	5.54	187.42	14	0	0	40.564	14.79	3.21	0.365	0.079	0.217	5.34	3.89	1.68	-1.46	-3.66	-2.2	4.27749e-06	6.87916e-05	0.0562235	0.175681	0.000184076	0.00640158	5.36881	4.16246	1.25008	0.755276	3.735	2.19371	6.7	272.4	99.3	21.6	29.18	29.43	51.99	72.93	13
A0A2V2WVT0	Uncharacterized protein OS=Trypanosoma cruzi OX=5693 GN=C3747_49g156 PE=4 SV=1	C3747_49g156	High	0	35.249	38	7	15	7	195	21.8	9.03	51.63	7	0	0	0.648	1.297	0.537	2	0.828	0.414	-0.63	0.37	-0.9	1	-0.27	-1.27	0.002084	0.152886	0.000155014	6.33959e-05	0.381557	7.5253e-06	2.6811	0.815631	3.80963	4.19794	0.41844	5.12348	114.9	74.5	149	61.7	19.33	9.95	8.55	17.67	455.9
A0A2V2VDK5	Protein kinase OS=Trypanosoma cruzi OX=5693 GN=C4B63_26g190 PE=3 SV=1	C4B63_26g190	High	0	24.342	16	4	6	4	384	43.9	6.6	19.81	4	0	0	0.998	0.701	0.492	0.702	0.493	0.702	0	-0.51	-1.02	-0.51	-1.02	-0.51	0.888658	0.0486847	0.00088087	0.160479	0.00285737	0.140358	0.0512655	1.31261	3.05509	0.794582	2.54403	0.852762	125.4	125.1	87.8	61.7	29.44	14.43	15.99	16.09	72.7
A0A2V2VSX0	Band 7 domain-containing protein OS=Trypanosoma cruzi OX=5693 GN=C3747_229g59 PE=4 SV=1	C3747_229g59	High	0	25.374	23	6	8	6	280	31.1	7.28	28.41	6	0	0	1.357	1.235	0.656	0.91	0.484	0.531	0.44	0.3	-0.61	-0.14	-1.05	-0.91	0.051165	0.113531	0.168839	0.950655	0.00070884	0.00155714	1.29103	0.944885	0.772528	0.021977	3.14945	2.80767	94.2	127.7	116.3	61.8	22.14	17.67	7.38	21.85	68.7
V5DRN5	C3H1-type domain-containing protein OS=Trypanosoma cruzi Dm28c OX=1416333 GN=TCDM_01153 PE=4 SV=1	TCDM_01153	High	0	19.153	9	4	8	4	695	76.6	7.75	27.01	4	0	0	0.679	0.111	0.44	0.164	0.649	3.951	-0.56	-3.17	-1.18	-2.61	-0.62	1.98	0.755833	7.0972e-05	0.0912175	0.000298777	0.403396	0.00407858	0.121574	4.14891	1.03992	3.52465	0.394269	2.38949	179.4	121.7	20	78.9	46.56	18.89	52.63	40.1	159.9
V5BTL0	Iron-sulfur cluster assembly protein OS=Trypanosoma cruzi Dm28c OX=1416333 GN=TCDM_14114 PE=3 SV=1	TCDM_14114	High	0	32.241	34	4	9	4	163	17.6	9.19	31.27	4	0	0	1.333	1.036	0.616	0.777	0.462	0.595	0.41	0.05	-0.7	-0.36	-1.11	-0.75	0.16926	0.981018	0.0173133	0.295419	0.00041893	0.00897331	0.771446	0.00832313	1.76162	0.529562	3.37786	2.04705	100.4	133.8	104	61.9	18.76	22.13	17.93	27.45	88.2
V5BKH0	J domain-containing protein OS=Trypanosoma cruzi Dm28c OX=1416333 GN=TCDM_06728 PE=4 SV=1	TCDM_06728	High	0	104.936	40	18	36	18	525	59.7	7.72	124.17	18	0	0	0.37	0.292	1.001	0.789	2.702	3.427	-1.43	-1.78	0	-0.34	1.43	1.78	0.000763196	7.18387e-05	0.909902	0.419538	0.00223663	0.00018427	3.11736	4.14364	0.0410055	0.377229	2.65041	3.73455	150.2	55.6	43.9	150.3	25.54	4.44	12.22	34.27	1835.4
Q4E544	Mitochondrial RNA-binding protein 2, putative OS=Trypanosoma cruzi (strain CL Brener) OX=353153 GN=Tc00.1047053510359.270 PE=4 SV=1	Tc00.1047053510359.270	High	0	35.433	34	9	23	2	225	25.3	9.54	76.4	9	0	6	0.782	0.539	0.425	0.689	0.543	0.788	-0.36	-0.89	-1.24	-0.54	-0.88	-0.34	0.0479285	0.000106203	6.60283e-06	0.0128937	0.000370434	0.19391	1.31941	3.97386	5.18027	1.88962	3.43129	0.712399	145.7	113.9	78.5	61.9	14.4	9.18	15.35	11.24	585.2
V5ARI9	Uncharacterized protein OS=Trypanosoma cruzi Dm28c OX=1416333 GN=TCDM_08786 PE=4 SV=1	TCDM_08786	High	0	17.786	16	6	7	6	587	67.2	6.73	14.71	6	0	0	10.784	8.161	3.609	0.757	0.335	0.442	3.43	3.03	1.85	-0.4	-1.58	-1.18	1.42549e-05	7.21189e-05	0.00231545	0.475378	0.00734798	0.0870204	4.84604	4.14195	2.63536	0.322961	2.13383	1.06038	17	183.1	138.6	61.3	66.67	27.97	12.1	33.96	3.5
Q4E4U3	Splicing factor 3B subunit 10 OS=Trypanosoma cruzi (strain CL Brener) OX=353153 GN=Tc00.1047053508461.174 PE=4 SV=1	Tc00.1047053508461.174	High	0	17.497	47	4	5	4	89	10.4	8.63	18.03	4	0	0	0.79	0.415	0.404	0.525	0.512	0.975	-0.34	-1.27	-1.31	-0.93	-0.97	-0.04	0.394536	0.000279477	0.000242141	0.00389816	0.00331377	0.999667	0.403913	3.55365	3.61593	2.40914	2.47968	0.000144526	153.3	121.1	63.6	62	13.53	26.33	25.18	13.05	112
K2PEB6	Uncharacterized protein (Fragment) OS=Trypanosoma cruzi marinkellei OX=85056 GN=MOQ_000477 PE=4 SV=1	MOQ_000477	High	0	47.6	30	9	41	1	287	29.9	9.48	134.51	9	0	0	0.435	0.886	0.427	2.036	0.98	0.481	-1.2	-0.17	-1.23	1.03	-0.03	-1.05	4.61069e-06	0.623755	2.82383e-06	2.03008e-05	0.971336	1.17875e-05	5.33623	0.204986	5.54916	4.69249	0.0126304	4.92858	145.5	63.4	129	62.1	4.15	18.98	13.88	9.15	200.7
A0A2V2V3F4	Vacuolar protein sorting-associated protein 51 homolog OS=Trypanosoma cruzi OX=5693 GN=C4B63_58g111 PE=3 SV=1	C4B63_58g111	High	0	7.188	3	3	3	3	817	90.6	7.87	8.69	3	0	0	0.04	0.202	0.28	5.104	7.073	1.386	-4.66	-2.31	-1.84	2.35	2.82	0.47	6.80307e-07	7.51006e-05	0.000434707	0.000269277	6.64082e-05	0.486427	6.1673	4.12436	3.3618	3.5698	4.17778	0.312982	263	10.4	53.1	73.5	22.98	44.85	29.39	17.29	127.7
K2NJ85	SAM-dependent methyltransferase OS=Trypanosoma cruzi marinkellei OX=85056 GN=MOQ_001983 PE=4 SV=1	MOQ_001983	High	0	6.146	3	1	2	1	440	49.6	8.37	7.33	1	0	0	2.837	1.543	0.992	0.544	0.35	0.643	1.5	0.63	-0.01	-0.88	-1.52	-0.64	3.41513e-05	0.0347175	0.999982	0.00159561	1.56821e-05	0.0210858	4.46659	1.45945	7.94238e-06	2.79707	4.8046	1.67601	62.8	178.1	96.9	62.3	8.89	12.09	23.97	18.25	25.5
V5ASF1	Uncharacterized protein OS=Trypanosoma cruzi Dm28c OX=1416333 GN=TCDM_08397 PE=4 SV=1	TCDM_08397	High	0	22.873	25	6	8	6	281	31.3	10.64	23.93	6	0	0	1.548	2.357	0.906	1.522	0.585	0.384	0.63	1.24	-0.14	0.61	-0.77	-1.38	0.0961468	0.000266502	0.772869	0.0189785	0.018266	6.67541e-05	1.01706	3.5743	0.111894	1.72174	1.73836	4.17552	68.8	106.6	162.2	62.3	28.99	17.19	8.1	18.67	83.7
A0A2V2V8G3	Uncharacterized protein OS=Trypanosoma cruzi OX=5693 GN=C4B63_35g375 PE=3 SV=1	C4B63_35g375	High	0	15.609	7	4	5	4	799	91.3	7.21	16.19	4	0	0	0.751	0.155	0.157	0.206	0.209	1.013	-0.41	-2.69	-2.67	-2.28	-2.26	0.02	0.905259	7.65369e-05	0.000123391	0.000200826	0.000333266	0.98602	0.0432273	4.11613	3.90872	3.69718	3.47721	0.0061143	193.9	145.6	30	30.4	36.02	11.1	35.68	36.78	127.6
A0A2V2VAP9	Putative ADG1-like protein OS=Trypanosoma cruzi OX=5693 GN=C4B63_31g447c PE=4 SV=1	C4B63_31g447c	High	0	29.773	33	4	16	4	121	13.8	8.51	59.24	4	0	0	0.846	1.36	0.592	1.607	0.699	0.435	-0.24	0.44	-0.76	0.68	-0.52	-1.2	0.430817	0.0757492	0.0108715	0.00497014	0.158945	0.000135394	0.365707	1.12062	1.96371	2.30363	0.798753	3.8684	105.3	89.1	143.2	62.3	14.03	14.29	9.1	25.44	118
V5B239	Transmembrane protein OS=Trypanosoma cruzi Dm28c OX=1416333 GN=TCDM_14196 PE=4 SV=1	TCDM_14196	High	0	216.103	40	53	74	20	1382	151.6	5.2	234.41	53	0	22	0.56	0.705	0.418	1.26	0.746	0.592	-0.84	-0.5	-1.26	0.33	-0.42	-0.76	0.000173721	0.00817703	8.34535e-07	0.131937	0.00428383	0.000101209	3.76015	2.0874	6.07856	0.879634	2.36817	3.99478	149.1	83.5	105.2	62.3	6.43	12.03	6.64	17.44	1360.2
V5D8Q5	Acetylornithine deacetylase OS=Trypanosoma cruzi Dm28c OX=1416333 GN=TCDM_08179 PE=4 SV=1	TCDM_08179	High	0	106.427	51	16	45	15	395	43.1	5.35	151.3	16	0	0	0.663	0.525	0.404	0.792	0.61	0.77	-0.59	-0.93	-1.31	-0.34	-0.71	-0.38	0.0142853	0.000186754	4.99804e-06	0.0844857	0.000751445	0.0696991	1.84511	3.72873	5.3012	1.07322	3.1241	1.15677	154.4	102.3	81	62.3	23.26	10.37	8.41	11.78	580.1
V5BNU6	RRM domain-containing protein OS=Trypanosoma cruzi Dm28c OX=1416333 GN=TCDM_01744 PE=4 SV=1	TCDM_01744	High	0	34.89	42	10	19	10	307	33.3	9.94	45.65	10	0	0	0.601	0.547	0.396	0.91	0.66	0.725	-0.73	-0.87	-1.33	-0.14	-0.6	-0.46	0.159445	0.0270471	0.00152276	0.654456	0.0433102	0.274049	0.79739	1.56788	2.81737	0.184119	1.36341	0.562171	157.2	94.5	86	62.3	21.87	28.27	4.79	22.75	34.3
A0A2V2UT33	Pyruvate dehydrogenase E1 component subunit alpha OS=Trypanosoma cruzi OX=5693 GN=C4B63_97g19 PE=4 SV=1	C4B63_97g19	High	0	190.842	75	28	113	28	378	42.6	7.84	433.04	28	0	0	1.126	1.196	0.615	1.063	0.547	0.514	0.17	0.26	-0.7	0.09	-0.87	-0.96	0.170323	0.0208404	4.37756e-06	0.614521	4.22369e-07	1.34117e-07	0.768726	1.68109	5.35877	0.211463	6.37431	6.87252	101.6	114.3	121.5	62.5	3.44	9.39	10.15	4.76	1126.8
A0A2V2XC83	Putative RNA-binding protein 29 OS=Trypanosoma cruzi OX=5693 GN=C3747_18g223 PE=4 SV=1	C3747_18g223	High	0	29.857	24	7	12	7	422	46.2	5.22	51.24	7	0	0	0.841	0.213	0.578	0.254	0.687	2.708	-0.25	-2.23	-0.79	-1.98	-0.54	1.44	0.671568	8.06526e-05	0.0423369	0.000431731	0.269835	0.0103853	0.17291	4.09338	1.37328	3.36479	0.568901	1.98358	152	127.8	32.4	87.8	19.49	8.32	36.76	46.21	56.2
K2NPG5	Uncharacterized protein OS=Trypanosoma cruzi marinkellei OX=85056 GN=MOQ_000029 PE=4 SV=1	MOQ_000029	High	0	28.352	9	5	13	1	653	72.1	8.68	53.41	5	0	0	1.156	0.548	0.5	0.474	0.433	0.913	0.21	-0.87	-1	-1.08	-1.21	-0.13	0.963406	0.0172804	0.00675953	0.00755613	0.00300737	0.947926	0.0161908	1.76245	2.17008	2.1217	2.52181	0.0232256	124.8	144.3	68.4	62.5	20.29	28.19	18.79	22.75	32.5
Q4DH43	Sm protein F OS=Trypanosoma cruzi (strain CL Brener) OX=353153 GN=Tc00.1047053507007.74 PE=3 SV=1	Tc00.1047053507007.74	High	0.006	3.012	18	1	1	1	74	8.2	5.29	2.94	1	0	0	0.604	0.791	0.443	1.31	0.734	0.561	-0.73	-0.34	-1.17	0.39	-0.45	-0.84	0.00366741	0.140781	0.000150419	0.201022	0.233122	0.00642504	2.43564	0.851456	3.8227	0.696756	0.632418	2.19212	141	85.1	111.5	62.5	22.79	20.77	18.57	7.5	52.7
Q4DL78	Inosine/uridine-preferring nucleoside hydrolase domain-containing protein OS=Trypanosoma cruzi (strain CL Brener) OX=353153 GN=Tc00.1047053508919.50 PE=4 SV=1	Tc00.1047053508919.50	High	0	7.845	11	4	4	4	423	45.9	8.05	10.3	4	0	0	0.327	0.467	0.332	1.428	1.015	0.711	-1.61	-1.1	-1.59	0.51	0.02	-0.49	7.25101e-06	0.000488081	7.34452e-06	0.040306	1	0.0410692	5.1396	3.31151	5.13404	1.39463	2.0817e-07	1.38648	188.2	61.5	87.8	62.5	28.87	10.54	7.48	8.31	175.4
A0A2V2VI85	Uncharacterized protein OS=Trypanosoma cruzi OX=5693 GN=C4B63_20g61 PE=4 SV=1	C4B63_20g61	High	0	15.877	33	6	7	6	214	24	5.71	20.59	6	0	0	1.061	0.877	0.545	0.827	0.513	0.621	0.09	-0.19	-0.88	-0.27	-0.96	-0.69	0.95453	0.869799	0.00794972	0.594834	0.00330098	0.030137	0.0202106	0.0605813	2.09965	0.225604	2.48136	1.5209	114.8	121.9	100.7	62.6	16.58	15.47	28.4	25.31	139.2
Q4CY35	Trichohyalin-plectin-homology domain-containing protein OS=Trypanosoma cruzi (strain CL Brener) OX=353153 GN=Tc00.1047053503971.50 PE=4 SV=1	Tc00.1047053503971.50	High	0	62.696	37	15	39	3	351	43.1	9.31	109.27	15	0	0	2.245	4.754	1.743	2.117	0.776	0.367	1.17	2.25	0.8	1.08	-0.37	-1.45	0.0293719	8.54844e-05	0.298191	0.00681457	0.425078	0.0005923	1.53207	4.06811	0.525505	2.16656	0.371531	3.22746	41.1	92.2	195.2	71.6	45.21	24.93	9.3	16.68	22.5
A0A2V2XBR2	START domain-containing protein OS=Trypanosoma cruzi OX=5693 GN=C3747_14g197 PE=4 SV=1	C3747_14g197	High	0	15.54	17	4	5	4	289	32.5	5.12	16.43	4	0	0	0.147	0.228	0.91	1.549	6.171	3.984	-2.76	-2.13	-0.14	0.63	2.63	1.99	1.57342e-06	8.58321e-05	0.8132	0.0292441	4.15997e-06	0.000311128	5.80316	4.06635	0.0898024	1.53396	5.38091	3.50706	175	25.8	40	159.2	21.93	22.14	31.18	26.57	322.5
V5DQF8	GTP-binding protein OS=Trypanosoma cruzi Dm28c OX=1416333 GN=TCDM_01651 PE=4 SV=1	TCDM_01651	High	0	19.775	14	4	6	4	374	42.2	8.53	18.48	4	0	0	4.374	2.891	2.169	0.661	0.496	0.75	2.13	1.53	1.12	-0.6	-1.01	-0.41	3.76783e-06	8.62809e-05	0.00127825	0.113338	0.00523873	0.328841	5.42391	4.06409	2.89339	0.945623	2.28077	0.483014	38.3	167.7	110.8	83.2	36.86	15.6	15.71	5.6	35.7
A0A2V2W7G2	Putative GTP-binding protein OS=Trypanosoma cruzi OX=5693 GN=C3747_172g69 PE=4 SV=1	C3747_172g69	High	0	19.087	38	6	7	1	226	24.8	8.68	23.23	6	0	0	0.717	0.551	0.421	0.768	0.587	0.765	-0.48	-0.86	-1.25	-0.38	-0.77	-0.39	0.0587382	0.00125166	0.000150964	0.166733	0.0161021	0.537239	1.23108	2.90251	3.82113	0.777978	1.79312	0.269832	148.7	106.7	81.9	62.7	24.82	15.91	16.29	19.19	52.2
Q4DXR7	STim1 OS=Trypanosoma cruzi (strain CL Brener) OX=353153 GN=Tc00.1047053510421.140 PE=4 SV=1	Tc00.1047053510421.140	High	0.005	3.687	8	1	2	1	102	11.7	7.81	2.29	1	0	0	2.335	1.09	0.824	0.467	0.353	0.756	1.22	0.12	-0.28	-1.1	-1.5	-0.4	0.00109752	0.859958	0.804982	0.00404344	0.000269661	0.372437	2.95959	0.0655229	0.094214	2.39325	3.56918	0.428947	76.2	177.9	83.1	62.8	24.73	29.34	27	10.17	107.4
P40273	Histone H1.M6.1 OS=Trypanosoma cruzi OX=5693 PE=3 SV=1	3	High	0.002	5.09	20	2	10	2	80	8.3	11.91	21.01	2	0	0	0.12	0.098	0.653	0.814	5.436	6.679	-3.06	-3.35	-0.61	-0.3	2.44	2.74	0.00011431	8.73333e-05	0.575004	0.997419	0.000824935	0.000610498	3.94192	4.05882	0.240329	0.00112255	3.08358	3.21432	213.8	25.7	20.9	139.6	48.17	19.19	29.95	65.25	303
A0A2V2UHZ5	Putative trans-sialidase, Group II OS=Trypanosoma cruzi OX=5693 GN=C4B63_305g4 PE=4 SV=1	C4B63_305g4	High	0	127.507	40	23	64	1	727	79.2	6.19	239.69	23	0	0	0.426	8.515	0.532	19.967	1.247	0.062	-1.23	3.09	-0.91	4.32	0.32	-4	0.554421	8.77984e-05	0.951139	8.32185e-06	0.811339	2.21115e-05	0.25616	4.05651	0.0217562	5.07978	0.0907976	4.65538	38.2	16.3	325.2	20.3	61.07	27.37	24.28	40.03	7.8
A0A2V2UYK5	Phospholipase B-like OS=Trypanosoma cruzi OX=5693 GN=C4B63_83g85 PE=3 SV=1	C4B63_83g85	High	0	70.047	26	13	30	13	543	61.3	8.41	104.97	13	0	0	0.114	0.186	0.159	1.637	1.397	0.853	-3.14	-2.43	-2.66	0.71	0.48	-0.23	7.28716e-06	8.82105e-05	2.79361e-05	0.266479	0.707231	0.82969	5.13744	4.05448	4.55383	0.574337	0.150438	0.081084	274.4	31.1	51	43.5	24.6	48.78	18.01	29.75	2243.1
V5BES7	Transmembrane protein OS=Trypanosoma cruzi Dm28c OX=1416333 GN=TCDM_05149 PE=4 SV=1	TCDM_05149	High	0	18.113	6	6	7	6	1383	156	7.11	22.12	6	0	0	1.897	1.179	0.758	0.622	0.4	0.643	0.92	0.24	-0.4	-0.69	-1.32	-0.64	0.00132053	0.598031	0.0252344	0.0113669	1.11511e-05	0.00280761	2.87925	0.223276	1.59801	1.94436	4.95268	2.55166	82.7	156.9	97.6	62.8	15.43	6.41	12.91	23.18	44.5
A0A2V2UUS7	Putative ribonucleoprotein p18, mitochondrial OS=Trypanosoma cruzi OX=5693 GN=C3747_176g64 PE=4 SV=1	C3747_176g64	High	0	75.327	73	12	58	3	190	21.6	7.24	223.59	12	0	10	0.431	0.849	0.424	1.97	0.984	0.5	-1.21	-0.24	-1.24	0.98	-0.02	-1	2.85153e-07	0.0731596	1.7923e-07	4.92813e-06	0.95657	2.78764e-06	6.54492	1.13573	6.74659	5.30732	0.0192834	5.55476	147.9	63.8	125.6	62.8	3.34	14.63	8.48	9.72	1235
A0A2V2VU94	Phosphate transporter OS=Trypanosoma cruzi OX=5693 GN=C4B63_10g451 PE=3 SV=1	C4B63_10g451	High	0	6.61	5	2	2	2	601	64.3	6.6	5.55	2	0	0	0.123	0.278	0.384	2.257	3.117	1.381	-3.02	-1.85	-1.38	1.17	1.64	0.47	4.14847e-07	9.08557e-05	0.00223143	0.00277389	0.000109191	0.213948	6.38211	4.04165	2.65142	2.55691	3.96181	0.669691	224.1	27.6	62.3	86	30.41	17.37	23.84	23.63	200.2
V5BBM0	Uncharacterized protein OS=Trypanosoma cruzi Dm28c OX=1416333 GN=TCDM_14088 PE=4 SV=1	TCDM_14088	High	0	10.763	45	3	4	3	65	7.4	10.27	11.58	3	0	0	1.179	0.278	0.475	0.236	0.403	1.71	0.24	-1.85	-1.07	-2.09	-1.31	0.77	0.938495	9.24683e-05	0.0114305	4.21514e-05	0.00425064	0.0455808	0.027568	4.03401	1.94193	4.37519	2.37155	1.34122	136.5	160.8	37.9	64.8	39.89	26.73	19.36	25.08	112.2
V5BQ61	Vacuolar protein sorting-associated protein 35 OS=Trypanosoma cruzi Dm28c OX=1416333 GN=TCDM_04674 PE=3 SV=1	TCDM_04674	High	0	60.777	22	15	23	15	895	101.5	5.97	84.02	15	0	0	0.472	0.538	0.374	1.14	0.793	0.696	-1.08	-0.89	-1.42	0.19	-0.33	-0.52	0.000440224	0.00142024	2.07073e-05	0.880449	0.185729	0.0552757	3.35633	2.84764	4.68388	0.055296	0.731121	1.25747	167.8	79.2	90.3	62.8	17.82	27.96	6.84	4.08	336.3
Q4E4G1	Secretory carrier membrane protein OS=Trypanosoma cruzi (strain CL Brener) OX=353153 GN=Tc00.1047053506885.394 PE=4 SV=1	Tc00.1047053506885.394	High	0.009	2.362	4	1	1	1	226	25.6	8.82	2.86	1	0	0	0.972	0.652	0.49	0.671	0.504	0.751	-0.04	-0.62	-1.03	-0.58	-0.99	-0.41	0.990133	0.265553	0.00379966	0.397667	0.00635346	0.107174	0.00430663	0.575849	2.42026	0.400481	2.19699	0.969911	128.5	124.8	83.8	62.9	9.96	22.5	28.93	29.29	27.7
A0A2V2VIP8	Nuclear pore complex protein 158 OS=Trypanosoma cruzi OX=5693 GN=C4B63_19g195 PE=3 SV=1	C4B63_19g195	High	0	97.929	19	23	39	8	1487	153.6	7.27	106.95	23	0	12	0.855	1.05	0.543	1.227	0.635	0.517	-0.23	0.07	-0.88	0.3	-0.65	-0.95	0.110073	0.413842	1.05197e-06	0.00690644	1.83005e-05	2.21669e-07	0.958319	0.383166	5.978	2.16075	4.73754	6.65429	116	99.2	121.8	63	8.94	8.77	4.55	8.59	419.5
V5BGQ6	RNA polymerase-like protein OS=Trypanosoma cruzi Dm28c OX=1416333 GN=TCDM_14514 PE=3 SV=1	TCDM_14514	High	0	18.542	25	3	6	3	190	21.2	7.15	19.12	3	0	0	1.161	0.952	0.583	0.82	0.502	0.613	0.22	-0.07	-0.78	-0.29	-0.99	-0.71	0.207245	0.951057	0.0019177	0.0892899	7.76405e-05	0.00465537	0.683516	0.0217935	2.71722	1.0492	4.10991	2.33205	108.2	125.7	103	63.1	15	16.36	14.53	6.13	133.9
A0A2V2VMF9	Putative Ras-related protein Rab4 OS=Trypanosoma cruzi OX=5693 GN=C4B63_17g22 PE=3 SV=1	C4B63_17g22	High	0	34.114	41	7	14	6	201	22.1	6.79	46.33	7	0	0	0.751	0.695	0.458	0.926	0.61	0.658	-0.41	-0.52	-1.13	-0.11	-0.71	-0.6	0.266573	0.0662506	0.000362167	0.817977	0.00863483	0.0398164	0.574184	1.17881	3.44109	0.087259	2.06375	1.39994	137.7	103.4	95.8	63.1	18.74	8.45	11.12	28.63	157.1
Q4E617	Uncharacterized protein OS=Trypanosoma cruzi (strain CL Brener) OX=353153 GN=Tc00.1047053508153.760 PE=4 SV=1	Tc00.1047053508153.760	High	0	24.921	52	6	9	6	104	12.6	8.92	28.71	6	0	0	0.478	0.859	0.437	1.799	0.916	0.509	-1.07	-0.22	-1.19	0.85	-0.13	-0.97	0.000193144	0.629492	4.18314e-05	0.00127101	0.702286	0.000232669	3.71412	0.20101	4.3785	2.89585	0.153486	3.63326	144.2	68.9	123.9	63.1	12.76	14.4	20.32	16.93	393.7
A0A2V2UUY3	Putative replication Factor A 28 kDa subunit OS=Trypanosoma cruzi OX=5693 GN=C4B63_83g72 PE=3 SV=1	C4B63_83g72	High	0	69.213	68	13	25	13	264	28.3	7.58	82.89	13	0	0	0.822	0.436	0.423	0.53	0.514	0.97	-0.28	-1.2	-1.24	-0.92	-0.96	-0.04	0.748217	0.000757992	0.00038634	0.00398667	0.00192845	0.971793	0.125972	3.12034	3.41303	2.39939	2.71479	0.0124264	149.2	122.7	65	63.1	24.75	11.27	13.67	16.71	694.6
A0A7J6XSC2	Sialidase domain-containing protein OS=Trypanosoma cruzi OX=5693 GN=ECC02_010260 PE=4 SV=1	ECC02_010260	High	0	73.446	19	16	34	1	737	80.9	6.44	108.49	16	0	4	0.026	0.017	0.053	0.645	2.068	3.203	-5.27	-5.91	-4.23	-0.63	1.05	1.68	9.17165e-05	9.7311e-05	0.000632194	0.999972	0.582333	0.606789	4.03755	4.01184	3.19915	1.22524e-05	0.234828	0.216962	365	9.4	6.1	19.5	73.71	6.07	137.19	31.87	1025.1
A0A2V2XBE7	Mitochondrial RNA binding protein OS=Trypanosoma cruzi OX=5693 GN=C3747_14g78 PE=4 SV=1	C3747_14g78	High	0	8.947	2	3	3	3	1642	180	7.78	9	3	0	0	0.477	0.246	0.435	0.516	0.912	1.765	-1.07	-2.02	-1.2	-0.95	-0.13	0.82	0.0124968	9.8838e-05	0.00797787	0.0452805	0.993687	0.0704656	1.9032	4.00508	2.09811	1.34409	0.00275041	1.15202	185.4	88.4	45.7	80.6	22.15	23.29	14.69	43.33	52.9
V5BHK0	Transaldolase OS=Trypanosoma cruzi Dm28c OX=1416333 GN=TCDM_08056 PE=3 SV=1	TCDM_08056	High	0	132.881	65	22	101	2	331	36.4	6.13	293.21	22	0	16	0.975	1.865	0.721	1.913	0.739	0.386	-0.04	0.9	-0.47	0.94	-0.44	-1.37	0.978995	3.43047e-05	0.016063	2.06874e-05	0.0317844	5.57507e-07	0.00921956	4.46465	1.79417	4.68429	1.49779	6.25375	87.7	85.5	163.6	63.2	14.25	10.75	7.71	13.71	1320.5
A0A2V2V4E4	Actyltransferase-like protein OS=Trypanosoma cruzi OX=5693 GN=C4B63_51g104 PE=4 SV=1	C4B63_51g104	High	0	9.371	17	3	4	3	167	19.1	9.29	9.23	3	0	0	4.778	4.29	1.027	0.898	0.215	0.239	2.26	2.1	0.04	-0.16	-2.22	-2.06	5.75595e-05	9.99343e-05	0.95255	0.963079	5.46198e-05	9.89819e-05	4.23988	4.00029	0.0211121	0.0163381	4.26265	4.00444	36	172.3	154.7	37	32.77	7.09	17.05	42.44	61.5
A0A2V2V2X6	Uncharacterized protein OS=Trypanosoma cruzi OX=5693 GN=C4B63_48g31 PE=4 SV=1	C4B63_48g31	High	0	20.715	14	5	6	5	421	47.1	5.33	23.8	5	0	0	1.762	0.852	0.681	0.483	0.386	0.799	0.82	-0.23	-0.55	-1.05	-1.37	-0.32	0.00582161	0.826604	0.111788	0.00137983	0.000112912	0.396324	2.23496	0.0827025	0.951605	2.86018	3.94726	0.40195	93.1	164.1	79.3	63.4	20.57	27.38	18.61	20.39	32.2
A0A2V2VX16	Putative mitochondrial RNA binding protein OS=Trypanosoma cruzi OX=5693 GN=C3747_10g436 PE=4 SV=1	C3747_10g436	High	0	47.836	55	8	147	8	142	14.9	9.86	631.43	8	0	0	1.728	0.863	0.676	0.5	0.391	0.783	0.79	-0.21	-0.56	-1	-1.35	-0.35	0.00469462	0.687516	0.0921993	0.000743724	8.02931e-05	0.470496	2.3284	0.162717	1.03527	3.12859	4.09532	0.327444	93.7	162	80.9	63.4	13.4	24.13	14.49	23.03	872.7
A0A2V2XEE5	Uncharacterized protein OS=Trypanosoma cruzi OX=5693 GN=C3747_11g357 PE=4 SV=1	C3747_11g357	High	0	26.926	25	6	9	6	292	32.7	9.17	28.18	6	0	0	0.82	0.306	0.306	0.374	0.373	0.998	-0.29	-1.71	-1.71	-1.42	-1.42	0	0.686557	0.000101763	0.000123379	0.000535863	0.000662382	0.999066	0.163323	3.99241	3.90876	3.27095	3.17889	0.000405631	164.5	134.9	50.4	50.3	35.87	16.94	31.16	11.6	100.2
A0A2V2VA74	Putative trans-sialidase, Group II OS=Trypanosoma cruzi OX=5693 GN=C4B63_37g376 PE=4 SV=1	C4B63_37g376	High	0	73.889	25	18	32	9	730	79.7	6.93	86.72	18	0	6	0.024	0.024	0.041	1.022	1.753	1.715	-5.4	-5.37	-4.59	0.03	0.81	0.78	4.20665e-05	0.00010181	0.00011747	0.916355	0.878102	0.999614	4.37606	3.99221	3.93007	0.0379361	0.0564552	0.000167597	367.2	8.7	8.9	15.2	72.55	17.18	97.16	36.96	4884.5
Q4DTJ1	Uncharacterized protein OS=Trypanosoma cruzi (strain CL Brener) OX=353153 GN=Tc00.1047053507053.140 PE=4 SV=1	Tc00.1047053507053.140	High	0	12.699	16	6	7	1	328	37.2	6.62	14.26	6	0	1	1.016	1.257	0.617	1.237	0.607	0.491	0.02	0.33	-0.7	0.31	-0.72	-1.03	0.999044	0.221829	0.0039828	0.270534	0.003161	0.000153728	0.000415178	0.653982	2.39981	0.567778	2.50018	3.81325	102.8	104.5	129.3	63.4	21.92	10.53	13.38	17.38	124.6
A0A2V2VAW2	Putative thiolase protein-like protein OS=Trypanosoma cruzi OX=5693 GN=C3747_313g15 PE=3 SV=1	C3747_313g15	High	0	77.502	43	17	49	17	447	48.1	8.47	147.68	17	0	0	0.254	0.505	0.332	1.984	1.304	0.657	-1.98	-0.99	-1.59	0.99	0.38	-0.61	1.17971e-09	2.94893e-06	9.77212e-09	2.23476e-06	0.0230683	0.000166133	8.92823	5.53034	8.01001	5.65077	1.63698	3.77954	191.4	48.7	96.5	63.4	11.08	11.58	7.58	7.25	1127.1
A0A2V2UN91	peptidylprolyl isomerase OS=Trypanosoma cruzi OX=5693 GN=C4B63_157g28 PE=4 SV=1	C4B63_157g28	High	0	91.593	46	20	35	20	456	51.7	6.98	117.5	20	0	0	0.693	0.322	0.693	0.465	1	2.149	-0.53	-1.63	-0.53	-1.1	0	1.1	0.285088	0.000103508	0.20328	0.00187366	0.99539	0.00275673	0.545021	3.98502	0.691904	2.72731	0.00200652	2.55961	147.7	102.3	47.6	102.4	30.21	7.15	11.98	16.76	671.9
A0A2V2VC47	Uncharacterized protein OS=Trypanosoma cruzi OX=5693 GN=C4B63_28g163 PE=4 SV=1	C4B63_28g163	High	0	16.371	7	4	4	4	778	86.9	7.08	9.14	4	0	0	1.625	0.254	0.41	0.156	0.252	1.614	0.7	-1.98	-1.29	-2.68	-1.99	0.69	0.0758298	0.000104291	0.00157703	3.34096e-06	2.85597e-05	0.331505	1.12016	3.98175	2.80216	5.47613	4.54425	0.47951	121.6	197.6	30.9	49.8	27.59	21.08	41.11	11.2	98.5
V5BE63	Uncharacterized protein OS=Trypanosoma cruzi Dm28c OX=1416333 GN=TCDM_07641 PE=4 SV=1	TCDM_07641	High	0	18.451	8	6	8	6	840	93.9	7.39	17.89	6	0	0	1.565	1.051	0.682	0.672	0.436	0.649	0.65	0.07	-0.55	-0.57	-1.2	-0.62	0.0155137	0.999881	0.0412378	0.0174722	0.000109096	0.0366475	1.80928	5.15568e-05	1.3847	1.75765	3.96219	1.43596	93.1	145.6	97.8	63.5	4.53	10.43	12.77	28.77	49.2
A0A2V2V249	Uncharacterized protein OS=Trypanosoma cruzi OX=5693 GN=C4B63_52g80 PE=4 SV=1	C4B63_52g80	High	0	7.606	7	1	5	1	187	20.2	7.77	18.04	1	0	0	1.553	3.27	0.373	2.105	0.24	0.114	0.64	1.71	-1.42	1.07	-2.06	-3.13	0.123927	0.00010596	0.000946491	0.00483736	2.78812e-05	2.47907e-07	0.906835	3.97486	3.02388	2.31539	4.55469	6.60571	64.6	100.3	211.1	24.1	29.72	15.63	21.85	31.9	93.4
V5B9C8	Uncharacterized protein OS=Trypanosoma cruzi Dm28c OX=1416333 GN=TCDM_01302 PE=4 SV=1	TCDM_01302	High	0	39.19	27	8	16	8	376	42.7	8.75	53.37	8	0	0	1.329	0.721	0.575	0.542	0.433	0.798	0.41	-0.47	-0.8	-0.88	-1.21	-0.33	0.00964359	0.116113	0.00246876	0.000177884	9.0614e-06	0.168233	2.01576	0.935119	2.60752	3.74986	5.0428	0.774088	110.3	146.7	79.5	63.5	17.89	11.86	13.78	10.83	256.4
A0A2V2VBU2	SET domain-containing protein OS=Trypanosoma cruzi OX=5693 GN=C4B63_28g67 PE=4 SV=1	C4B63_28g67	High	0	16.332	7	3	4	3	665	75.1	7.03	14.88	3	0	0	0.18	0.392	1.024	2.172	5.676	2.614	-2.47	-1.35	0.03	1.12	2.5	1.39	2.3221e-07	0.000108692	0.926177	0.000821419	1.33391e-07	4.65603e-05	6.63412	3.9638	0.0333061	3.08543	6.87487	4.33198	154	27.8	60.4	157.8	30.01	7.88	14.66	11.45	120.2
V5DTI3	non-specific serine/threonine protein kinase OS=Trypanosoma cruzi Dm28c OX=1416333 GN=TCDM_00502 PE=4 SV=1	TCDM_00502	High	0	51.32	30	16	22	16	628	69.3	9.17	66.96	16	0	0	0.908	0.739	0.499	0.815	0.55	0.675	-0.14	-0.44	-1	-0.3	-0.86	-0.57	0.957362	0.173161	0.000784771	0.356542	0.00176701	0.0340687	0.0189238	0.761549	3.10526	0.447889	2.75276	1.46764	127.1	115.4	94	63.5	26.07	12.95	12.18	18.4	139.6
V5BX62	Chaperonin HSP60/CNP60 OS=Trypanosoma cruzi Dm28c OX=1416333 GN=TCDM_02151 PE=3 SV=1	TCDM_02151	High	0	50.447	28	11	16	11	534	57.5	5.57	51.29	11	0	0	2.606	1.666	0.998	0.639	0.383	0.599	1.38	0.74	0	-0.65	-1.38	-0.74	2.903e-05	0.00496555	0.970597	0.0237798	5.20436e-05	0.0106069	4.53715	2.30403	0.0129611	1.62379	4.28363	1.97441	63.8	166.2	106.3	63.7	29.33	3.26	15.03	11.19	144.9
A0A2V2WRT5	Putative monothiol glutaredoxin OS=Trypanosoma cruzi OX=5693 GN=C3747_61g192 PE=4 SV=1	C3747_61g192	High	0	25.54	22	4	9	4	223	25.2	5.14	35.39	4	0	0	2.288	1.649	0.935	0.721	0.409	0.567	1.19	0.72	-0.1	-0.47	-1.29	-0.82	2.451e-06	0.000141408	0.859776	0.0324761	1.06358e-06	4.72425e-05	5.61066	3.84952	0.0656145	1.48844	5.97323	4.32567	68.1	155.8	112.4	63.7	9.38	13.05	11.77	9.59	64
V5B2E6	Actin-like protein OS=Trypanosoma cruzi Dm28c OX=1416333 GN=TCDM_03976 PE=4 SV=1	TCDM_03976	High	0.009	2.274	3	1	1	1	301	34.4	7.06	2.91	1	0	0	0.616	0.665	0.432	1.079	0.701	0.65	-0.7	-0.59	-1.21	0.11	-0.51	-0.62	0.00508565	0.00875578	2.54858e-05	0.988685	0.0194694	0.0112271	2.29365	2.05771	4.5937	0.00494198	1.71065	1.94973	147.4	90.8	98	63.7	24.2	12.58	11.41	7.24	196.1
A0A2V2W090	Putative ABC transporter OS=Trypanosoma cruzi OX=5693 GN=C3747_193g74 PE=4 SV=1	C3747_193g74	High	0	81.816	24	15	29	15	700	78.2	6.84	96.08	15	0	0	4.131	2.619	0.905	0.634	0.219	0.346	2.05	1.39	-0.14	-0.66	-2.19	-1.53	2.60547e-06	0.000113667	0.998876	0.0466072	3.05591e-06	0.000139738	5.58411	3.94436	0.000488579	1.33155	5.51486	3.85468	46.2	190.9	121	41.8	22.24	7.24	6.57	36.75	166.1
V5BH81	Uncharacterized protein OS=Trypanosoma cruzi Dm28c OX=1416333 GN=TCDM_04319 PE=4 SV=1	TCDM_04319	High	0	127.906	45	24	67	9	662	72.6	5.44	229.29	24	0	11	2.359	1.469	0.916	0.623	0.388	0.624	1.24	0.55	-0.13	-0.68	-1.36	-0.68	8.89734e-07	0.00247915	0.393913	0.000308792	1.8409e-07	0.000187236	6.05074	2.6057	0.404599	3.51033	6.73497	3.72761	69.6	164.3	102.3	63.8	14.09	6.29	10.64	10.13	985.2
A0A7J6XV86	Aminotransferase class I/classII domain-containing protein OS=Trypanosoma cruzi OX=5693 GN=ECC02_008852 PE=3 SV=1	ECC02_008852	High	0	38.869	22	9	17	6	482	53.5	7.74	62.01	9	0	0	9.308	5.946	2.756	0.639	0.296	0.463	3.22	2.57	1.46	-0.65	-1.76	-1.11	1.28498e-05	0.000114085	0.00647782	0.392267	0.00593089	0.102158	4.8911	3.94277	2.18857	0.406418	2.22688	0.990729	21	195.9	125.1	58	37.78	26.02	20.18	61.75	7.7
G0Z1N6	Nucleoplasmin-like domain-containing protein (Fragment) OS=Trypanosoma cruzi OX=5693 PE=4 SV=1	4	High	0	30.51	30	5	10	5	277	29.7	8.13	34.96	5	0	0	0.85	0.339	0.415	0.399	0.488	1.225	-0.23	-1.56	-1.27	-1.33	-1.03	0.29	0.653769	1.95092e-05	0.000105994	9.388e-05	0.000612448	0.603727	0.184575	4.70976	3.97472	4.02743	3.21293	0.21916	153.6	130.6	52	63.8	18.11	11.04	28.62	5.03	306.3
V5B0F3	Aminotransferase class IV OS=Trypanosoma cruzi Dm28c OX=1416333 GN=TCDM_04704 PE=4 SV=1	TCDM_04704	High	0	85.249	44	18	49	18	469	53.5	7.24	167.72	18	0	0	11.029	5.794	2.267	0.525	0.206	0.391	3.46	2.53	1.18	-0.93	-2.28	-1.35	6.14257e-06	0.000115091	0.0172771	0.161528	0.000838153	0.0395612	5.21165	3.93896	1.76253	0.791751	3.07668	1.40273	19.9	219.6	115.4	45.1	53.8	14.27	14.74	22.5	116.2
A0A2V2VEZ3	Putative mitochondrial protein 99 OS=Trypanosoma cruzi OX=5693 GN=C4B63_23g40 PE=4 SV=1	C4B63_23g40	High	0	64.325	26	18	22	7	916	100.6	7.17	70.05	18	0	6	4.462	1.993	1.416	0.447	0.317	0.71	2.16	1	0.5	-1.16	-1.66	-0.49	4.25997e-06	0.00498137	0.307486	0.00160026	4.07906e-05	0.11711	5.37059	2.30265	0.512174	2.79581	4.38944	0.931405	45.1	201.2	89.9	63.9	22.55	17.25	25.27	22.37	76
V5B2L9	3,2-trans-enoyl-CoA isomerase OS=Trypanosoma cruzi Dm28c OX=1416333 GN=TCDM_10529 PE=3 SV=1	TCDM_10529	High	0	77.948	41	14	59	2	390	43.9	7.74	205.16	14	0	11	2.145	1.333	0.852	0.621	0.397	0.639	1.1	0.41	-0.23	-0.69	-1.33	-0.65	0.000534274	0.100422	0.995049	0.040149	0.000370491	0.0673996	3.27224	0.998171	0.00215532	1.39633	3.43122	1.17134	75.1	161	100	63.9	27.94	5.16	18.55	20.66	204.9
V5AUF3	Stress-induced protein sti1 OS=Trypanosoma cruzi Dm28c OX=1416333 GN=TCDM_07494 PE=4 SV=1	TCDM_07494	High	0	193.885	56	34	95	34	556	63.2	6.9	305.34	34	0	0	0.707	0.396	0.658	0.56	0.93	1.662	-0.5	-1.34	-0.6	-0.84	-0.1	0.73	0.125479	0.000119663	0.0459404	0.00552714	0.931333	0.015583	0.901428	3.92204	1.33781	2.2575	0.0308949	1.80735	144.9	102.4	57.3	95.3	31.86	9.84	14.11	5.58	2577.9
A0A2V2VUL8	Variant surface glycoprotein OS=Trypanosoma cruzi OX=5693 GN=C4B63_9g253 PE=4 SV=1	C4B63_9g253	High	0	6.943	14	3	3	3	198	23.3	9.44	8.03	3	0	0	1.236	2.697	1.666	2.181	1.347	0.618	0.31	1.43	0.74	1.12	0.43	-0.69	0.40217	0.000120596	0.0258427	0.000628775	0.276272	0.0125831	0.395591	3.91867	1.58766	3.20151	0.558663	1.90021	60.6	74.9	163.5	101	38.68	13.8	6.56	6.13	9.3
A0A2V2VPA1	Putative 6-phosphofructo-2-kinase/fructose-2,6-bisphosphatase, putative OS=Trypanosoma cruzi OX=5693 GN=C4B63_13g160 PE=4 SV=1	C4B63_13g160	High	0	26.678	14	6	11	6	481	54.4	6.54	35.56	6	0	0	1.449	4.751	2.036	3.278	1.405	0.429	0.54	2.25	1.03	1.71	0.49	-1.22	0.67499	0.000123213	0.142828	0.000682671	0.635748	0.00498567	0.170703	3.90934	0.845188	3.16579	0.196715	2.30228	43.3	62.8	205.7	88.2	56.5	21.51	19.45	11.9	44.9
V5BD20	Histidine ammonia-lyase OS=Trypanosoma cruzi Dm28c OX=1416333 GN=TCDM_05967 PE=3 SV=1	TCDM_05967	High	0	87.262	39	19	90	2	436	47.3	8.87	280.07	19	0	0	12.883	8.242	1.681	0.64	0.13	0.204	3.69	3.04	0.75	-0.64	-2.94	-2.29	1.4831e-05	0.000126106	0.446813	0.415148	0.000115598	0.00133367	4.82883	3.89926	0.349874	0.381797	3.93705	2.87495	16.8	216.5	138.5	28.2	65.18	18.47	11.67	47.02	23.5
A0A2V2WM02	Macro domain-containing protein OS=Trypanosoma cruzi OX=5693 GN=C3747_76g225 PE=4 SV=1	C3747_76g225	High	0	14.099	23	5	5	5	268	30.8	8.38	15.9	5	0	0	1.777	1.48	0.809	0.833	0.455	0.547	0.83	0.57	-0.31	-0.26	-1.13	-0.87	0.00209325	0.010581	0.985727	0.702378	0.000664587	0.0034925	2.67918	1.97547	0.00624321	0.153429	3.17745	2.45686	79	140.3	116.9	63.9	17.3	17.18	11.01	17.6	33.5
A0A2V2VA56	Putative SPFH domain / Band 7 family protein OS=Trypanosoma cruzi OX=5693 GN=C4B63_33g143 PE=3 SV=1	C4B63_33g143	High	0	39.28	32	11	16	11	405	44.2	8.54	48.07	11	0	0	1.384	1.565	0.751	1.13	0.543	0.48	0.47	0.65	-0.41	0.18	-0.88	-1.06	0.126684	0.0201191	0.0118433	0.710598	0.000229072	4.98207e-05	0.89728	1.69639	1.92653	0.148376	3.64003	4.30259	85.1	117.8	133.2	63.9	26.52	1.36	6.57	10.56	106.2
K2M9W0	BRCT domain-containing protein OS=Trypanosoma cruzi marinkellei OX=85056 GN=MOQ_004308 PE=4 SV=1	MOQ_004308	High	0	25.263	18	6	8	6	385	43.2	7.72	23.42	6	0	0	0.101	0.272	0.459	2.7	4.564	1.69	-3.31	-1.88	-1.12	1.43	2.19	0.76	5.39678e-07	0.000128644	0.0115296	0.00289895	4.22339e-05	0.0673545	6.26787	3.89061	1.93819	2.53776	4.37434	1.17163	218.3	22	59.4	100.3	31.72	32.57	12.93	24.96	122
V5BVD3	Uncharacterized protein OS=Trypanosoma cruzi Dm28c OX=1416333 GN=TCDM_00928 PE=4 SV=1	TCDM_00928	High	0	26.213	20	10	13	1	574	65	9.98	30.79	10	0	3	0.204	0.268	0.237	1.312	1.161	0.885	-2.29	-1.9	-2.08	0.39	0.22	-0.18	3.79911e-05	0.00012887	0.000252684	0.8134	0.555374	0.966511	4.42032	3.88985	3.59742	0.0896956	0.255415	0.0147933	234	47.8	62.7	55.5	30.57	27.66	23.47	29.99	241.1
A0A2V2V793	Letm1 RBD domain-containing protein OS=Trypanosoma cruzi OX=5693 GN=C4B63_43g160 PE=4 SV=1	C4B63_43g160	High	0	95.222	44	19	52	19	395	47	6.48	152.02	19	0	0	0.366	0.773	0.407	2.114	1.113	0.526	-1.45	-0.37	-1.3	1.08	0.15	-0.93	8.16653e-07	0.064578	5.07383e-06	1.99943e-05	0.370061	0.000203358	6.08796	1.18992	5.29466	4.69909	0.431726	3.69174	157.1	57.5	121.5	63.9	18.89	9.52	13.6	9.38	1259.3
A0A2V2V7S9	Protein YIPF OS=Trypanosoma cruzi OX=5693 GN=C4B63_42g245 PE=3 SV=1	C4B63_42g245	High	0	26.776	21	4	10	4	349	40	5.87	44.33	4	0	0	0.497	0.526	0.385	1.058	0.774	0.732	-1.01	-0.93	-1.38	0.08	-0.37	-0.45	0.000457615	0.00141919	5.81409e-05	0.890736	0.51276	0.199013	3.3395	2.84796	4.23552	0.0502511	0.290086	0.701118	166.1	82.6	87.4	64	23.58	11.74	5.62	21.39	167.4
V5BVR2	Pyrroline-5-carboxylate reductase OS=Trypanosoma cruzi Dm28c OX=1416333 GN=TCDM_02525 PE=3 SV=1	TCDM_02525	High	0	97.879	61	16	47	16	269	28.6	7.59	160.77	16	0	0	3.129	1.817	1.135	0.581	0.363	0.625	1.65	0.86	0.18	-0.78	-1.46	-0.68	1.78422e-06	0.000644042	0.395193	0.00341574	1.16728e-05	0.0099066	5.74855	3.19109	0.403191	2.46651	4.93283	2.00408	56.5	176.7	102.6	64.1	16.57	7.85	19.87	18.53	497.4
A0A2V2VBC1	Saccharopine dehydrogenase NADP binding domain-containing protein OS=Trypanosoma cruzi OX=5693 GN=C4B63_30g133 PE=3 SV=1	C4B63_30g133	High	0	72.662	48	17	47	9	395	42.5	7.55	162.7	17	0	8	1.263	1.757	0.767	1.39	0.607	0.437	0.34	0.81	-0.38	0.48	-0.72	-1.2	0.301306	0.00396854	0.518325	0.0963637	0.0306075	0.000404083	0.520992	2.40137	0.285398	1.01609	1.51417	3.39353	83.6	105.6	146.8	64.1	20.93	5.85	12.48	25.71	263.6
V5DBK9	Thioredoxin-like fold domain-containing protein OS=Trypanosoma cruzi Dm28c OX=1416333 GN=TCDM_06958 PE=4 SV=1	TCDM_06958	High	0	17.941	14	5	8	5	409	44.6	9.94	23.57	5	0	0	2.569	4.203	0.779	1.636	0.303	0.185	1.36	2.07	-0.36	0.71	-1.72	-2.43	0.00702659	0.000135053	0.733836	0.11475	0.00123529	3.25251e-05	2.15326	3.8695	0.134401	0.940248	2.90823	4.48778	46.8	120.2	196.6	36.4	35.12	9.72	18.03	45.1	33
V5DUI0	Transmembrane protein OS=Trypanosoma cruzi Dm28c OX=1416333 GN=TCDM_00045 PE=4 SV=1	TCDM_00045	High	0	20.496	32	7	9	7	247	28.5	9.76	25.75	7	0	0	7.501	3.976	1.551	0.53	0.207	0.39	2.91	1.99	0.63	-0.92	-2.27	-1.36	2.06504e-06	0.000135349	0.0987975	0.0260137	4.58741e-05	0.00824643	5.68507	3.86855	1.00525	1.5848	4.33843	2.08373	28.5	213.9	113.4	44.2	41.67	11.39	13.04	34.59	28.2
A0A2V2X2U6	DNA polymerase OS=Trypanosoma cruzi OX=5693 GN=C3747_31g69 PE=3 SV=1	C3747_31g69	High	0	117.8	65	27	61	27	403	45.5	8.76	178.09	27	0	0	1.465	1.26	0.711	0.86	0.485	0.564	0.55	0.33	-0.49	-0.22	-1.04	-0.83	0.0130153	0.115319	0.104919	0.600033	0.000209165	0.00150755	1.88555	0.9381	0.979148	0.221825	3.67951	2.82173	90.2	132.1	113.6	64.1	19.09	14.04	14.86	13.27	991.1
V5BSD6	Uncharacterized protein OS=Trypanosoma cruzi Dm28c OX=1416333 GN=TCDM_02089 PE=4 SV=1	TCDM_02089	High	0	45.651	27	10	15	8	399	45	7.91	42.66	10	0	1	0.751	0.302	0.392	0.403	0.522	1.295	-0.41	-1.73	-1.35	-1.31	-0.94	0.37	0.393553	1.60111e-05	0.000135357	0.000146531	0.0017138	0.421299	0.404997	4.79558	3.86852	3.83407	2.76604	0.375409	163.6	122.9	49.5	64.1	22.66	11.89	12.03	21.82	656.1
A0A2V2W6X6	Putative agmatinase OS=Trypanosoma cruzi OX=5693 GN=C3747_152g81 PE=3 SV=1	C3747_152g81	High	0	19.712	20	5	6	1	331	36.4	6.54	16.6	5	0	3	2.169	2.04	0.996	0.941	0.459	0.488	1.12	1.03	-0.01	-0.09	-1.12	-1.03	6.23965e-06	8.84411e-06	0.919272	0.983342	1.51869e-06	2.1253e-06	5.20484	5.05335	0.0365561	0.00729543	5.81853	5.67258	64.5	139.8	131.5	64.2	1.02	4.27	10.08	16.49	47.9
V5B1E9	Uncharacterized protein OS=Trypanosoma cruzi Dm28c OX=1416333 GN=TCDM_04359 PE=4 SV=1	TCDM_04359	High	0	11.413	21	3	4	3	223	24.9	9.57	11.51	3	0	0	1.85	1.333	0.8	0.721	0.433	0.6	0.89	0.41	-0.32	-0.47	-1.21	-0.74	0.0221848	0.378596	0.217528	0.336258	0.000674441	0.0129574	1.65394	0.421824	0.662485	0.473327	3.17106	1.88748	80.3	148.5	107	64.2	20.63	23.31	18.57	18.86	94.5
A0A2V2XMJ5	Uncharacterized protein OS=Trypanosoma cruzi OX=5693 GN=C3747_1g162 PE=4 SV=1	C3747_1g162	High	0	16.574	7	5	8	5	807	92.2	7.03	22.75	5	0	0	0.655	0.852	0.479	1.301	0.731	0.562	-0.61	-0.23	-1.06	0.38	-0.45	-0.83	0.0258156	0.552909	0.000587263	0.240609	0.166535	0.00540276	1.58812	0.257347	3.23117	0.618688	0.778493	2.26738	133.9	87.7	114.2	64.2	18.09	14.37	21.94	18.29	100.9
A0A2V2WGL6	Putative kinesin-like protein OS=Trypanosoma cruzi OX=5693 GN=C3747_101g163 PE=3 SV=1	C3747_101g163	High	0	34.621	36	12	18	7	2688	304.1	4.7	39.26	12	0	4	0.63	0.287	0.264	0.456	0.419	0.919	-0.67	-1.8	-1.92	-1.13	-1.25	-0.12	0.21485	0.000140318	5.73401e-05	0.0037107	0.00128496	0.918009	0.667866	3.85289	4.24154	2.43054	2.89111	0.0371532	183.4	115.5	52.7	48.4	36.03	14.91	21.45	12.18	343.6
V5BIC3	SURF1-like protein OS=Trypanosoma cruzi Dm28c OX=1416333 GN=TCDM_07735 PE=3 SV=1	TCDM_07735	High	0	32.865	27	8	14	2	333	38.4	9.45	42.72	8	0	6	3.39	1.957	1.215	0.577	0.358	0.621	1.76	0.97	0.28	-0.79	-1.48	-0.69	2.82839e-09	2.11854e-06	0.0920311	1.79091e-05	1.57234e-08	5.01649e-05	8.54846	5.67396	1.03607	4.74693	7.80345	4.2996	52.9	179.3	103.5	64.3	10.97	10.28	11.53	4.65	106.7
A0A2V2VPK3	Putative 2-oxoglutarate dehydrogenase subunit OS=Trypanosoma cruzi OX=5693 GN=C4B63_19g275 PE=3 SV=1	C4B63_19g275	High	0	199.163	43	32	85	32	1007	113.7	6.25	327.3	32	0	0	0.583	1.025	0.5	1.759	0.857	0.487	-0.78	0.04	-1	0.81	-0.22	-1.04	1.01266e-05	0.876241	3.67718e-06	4.20323e-06	0.822676	1.6214e-06	4.99454	0.0573766	5.43449	5.37642	0.0847713	5.79011	128.7	75	131.9	64.3	5.61	6.69	6.2	16.41	1013.6
A0A2V2VBZ4	Putative trans-sialidase, Group II OS=Trypanosoma cruzi OX=5693 GN=C4B63_29g223 PE=4 SV=1	C4B63_29g223	High	0	127.345	38	23	69	2	722	78.4	5.87	228.35	23	0	19	0.287	6.43	1.154	22.441	4.026	0.179	-1.8	2.68	0.21	4.49	2.01	-2.48	0.0355775	0.000143411	0.881267	2.62393e-06	0.00983543	0.000429719	1.44882	3.84342	0.0548925	5.58105	2.00721	3.36682	45.1	12.9	290	52	49.6	38.36	33.69	25.53	312.3
A0A2V2WEZ8	MORN repeat-containing protein 1 OS=Trypanosoma cruzi OX=5693 GN=C3747_104g109 PE=4 SV=1	C3747_104g109	High	0	78.452	58	18	40	18	358	40.8	5.5	154.93	18	0	0	0.529	0.447	0.378	0.844	0.715	0.847	-0.92	-1.16	-1.4	-0.24	-0.48	-0.24	0.000532957	0.000145012	6.14845e-06	0.822014	0.0286137	0.125104	3.27331	3.83859	5.21123	0.0851208	1.54343	0.90273	169.9	89.9	75.9	64.3	15.97	3.42	18.18	18.36	638.8
A0A2V2W1J0	Uncharacterized protein OS=Trypanosoma cruzi OX=5693 GN=C4B63_2g105 PE=4 SV=1	C4B63_2g105	High	0	24.503	35	6	12	6	172	19	11.21	36.76	6	0	0	0.09	0.341	0.346	3.766	3.824	1.016	-3.47	-1.55	-1.53	1.91	1.94	0.02	2.2743e-08	0.000145886	0.000172671	1.28032e-05	1.11049e-05	0.999412	7.64315	3.83599	3.76278	4.89268	4.95449	0.000255608	225.1	20.4	76.7	77.9	17.14	32.89	12.1	21.08	293.8
A0A2V2VLA9	Kinesin-like protein OS=Trypanosoma cruzi OX=5693 GN=C4B63_16g330 PE=3 SV=1	C4B63_16g330	High	0	140.747	52	35	69	35	750	85.4	8.94	220.52	35	0	0	0.316	0.544	0.356	1.722	1.128	0.655	-1.66	-0.88	-1.49	0.78	0.17	-0.61	1.81945e-07	0.00019197	6.47942e-07	0.000295157	0.557796	0.00249218	6.74006	3.71677	6.18846	3.52995	0.253524	2.60342	180.6	57	98.2	64.3	20.65	3.86	10.24	11.93	2279.9
V5B0W6	C3H1-type domain-containing protein OS=Trypanosoma cruzi Dm28c OX=1416333 GN=TCDM_04471 PE=4 SV=1	TCDM_04471	High	0	56.734	23	12	22	3	578	63.2	7.93	71.95	12	0	5	0.837	1.074	0.559	1.282	0.667	0.52	-0.26	0.1	-0.84	0.36	-0.58	-0.94	0.251257	0.759429	3.78011e-05	0.0508845	0.000660336	1.07569e-05	0.599882	0.119513	4.4225	1.29341	3.18024	4.96831	115.3	96.5	123.8	64.4	5.98	7.73	10.4	16.11	150.7
V5BEB5	Cytochrome b5 heme-binding domain-containing protein OS=Trypanosoma cruzi Dm28c OX=1416333 GN=TCDM_07527 PE=4 SV=1	TCDM_07527	High	0	8.005	14	3	3	3	221	24.9	6.77	9.14	3	0	0	0.532	0.229	0.815	0.431	1.532	3.556	-0.91	-2.13	-0.3	-1.21	0.62	1.83	0.104237	0.000157819	0.99979	0.00937368	0.119267	0.000177914	0.981978	3.80184	9.12498e-05	2.02809	0.923481	3.74979	155.3	82.6	35.6	126.5	26.83	28.99	32.54	22.32	61.4
A0A2V2VA71	Putative fucose kinase OS=Trypanosoma cruzi OX=5693 GN=C4B63_31g269 PE=3 SV=1	C4B63_31g269	High	0	30.591	13	10	10	3	1049	117.2	6.9	28.37	10	0	3	0.062	0.059	0.102	0.945	1.647	1.744	-4.01	-4.09	-3.29	-0.08	0.72	0.8	0.000242318	0.000158151	0.000519135	0.997703	0.762178	0.823126	3.61561	3.80093	3.28472	0.000998607	0.117944	0.0845335	327.1	20.3	19.2	33.4	41.25	46.58	69.21	58.55	214.4
Q4CXV1	Peptidyl-prolyl cis-trans isomerase OS=Trypanosoma cruzi (strain CL Brener) OX=353153 GN=Tc00.1047053506413.80 PE=3 SV=1	Tc00.1047053506413.80	High	0	53.823	50	8	26	8	224	24.2	8.54	94.6	8	0	0	0.83	1.002	0.544	1.207	0.655	0.543	-0.27	0	-0.88	0.27	-0.61	-0.88	0.0650602	0.992705	2.1752e-06	0.0408129	6.86799e-05	1.62597e-06	1.18668	0.00317971	5.6625	1.3892	4.16317	5.78889	118.5	98.3	118.7	64.4	9.06	4.31	10.47	10.58	395.2
A0A2V2X5J5	Glycosyl hydrolase OS=Trypanosoma cruzi OX=5693 GN=C3747_25g32 PE=4 SV=1	C3747_25g32	High	0	28.586	11	7	8	1	1142	129	5.78	29.02	7	0	0	0.653	0.588	0.43	0.9	0.658	0.731	-0.61	-0.77	-1.22	-0.15	-0.6	-0.45	0.00839505	0.00129773	3.10664e-05	0.692914	0.0152789	0.103075	2.07598	2.88682	4.50771	0.159321	1.81591	0.986847	149.8	97.8	88	64.4	17.81	26.95	7.04	9.39	79.7
A0A2V2VTW7	AP complex subunit beta OS=Trypanosoma cruzi OX=5693 GN=C4B63_14g103 PE=3 SV=1	C4B63_14g103	High	0	38.958	19	11	14	11	774	88.2	5.03	46.59	11	0	0	0.697	0.478	0.417	0.686	0.599	0.873	-0.52	-1.07	-1.26	-0.54	-0.74	-0.2	0.167096	0.000948008	0.000266959	0.0435525	0.0104555	0.845807	0.777033	3.02319	3.57356	1.36099	1.98066	0.0727287	154.3	107.5	73.8	64.4	27.34	10.82	3.91	24	289.1
V5B9S2	Uncharacterized protein OS=Trypanosoma cruzi Dm28c OX=1416333 GN=TCDM_07553 PE=4 SV=1	TCDM_07553	High	0	30.682	20	5	11	1	344	39.3	10.11	46.39	5	0	0	3.782	2.913	1.167	0.77	0.309	0.401	1.92	1.54	0.22	-0.38	-1.7	-1.32	1.90664e-05	0.000159812	0.76706	0.43364	6.91768e-05	0.000700064	4.71973	3.79639	0.115171	0.36287	4.16004	3.15486	45.1	170.7	131.5	52.7	42.01	20.03	9.58	9.4	18.5
A0A2V2VTM0	Putative glutamamyl carboxypeptidase OS=Trypanosoma cruzi OX=5693 GN=C3747_229g36 PE=4 SV=1	C3747_229g36	High	0	160.833	64	26	115	1	396	43.6	6.29	369.82	26	0	22	12.082	15.466	2.704	1.28	0.224	0.175	3.59	3.95	1.43	0.36	-2.16	-2.52	0.000288215	0.000160067	0.0356543	0.977835	0.0570713	0.0286462	3.54028	3.7957	1.44789	0.00973448	1.24358	1.54293	12.8	154.6	198	34.6	70.1	12.36	11.2	39.67	225.9
Q4DPR3	Mitochondrial processing peptidase, beta subunit, putative OS=Trypanosoma cruzi (strain CL Brener) OX=353153 GN=Tc00.1047053511181.50 PE=4 SV=1	Tc00.1047053511181.50	High	0	161.238	52	21	97	1	489	54.2	7.18	284.8	21	0	0	0.996	1.215	0.617	1.22	0.62	0.508	-0.01	0.28	-0.7	0.29	-0.69	-0.98	0.977699	0.0656963	0.00424236	0.127489	0.00216892	5.60888e-05	0.00979496	1.18246	2.37239	0.894527	2.66376	4.25112	104.5	104.1	126.9	64.5	19.1	6.28	12.24	5.78	218.8
A0A2V2UV62	Glucokinase OS=Trypanosoma cruzi OX=5693 GN=C4B63_81g59 PE=4 SV=1	C4B63_81g59	High	0	108.067	49	17	62	17	376	41.5	8.1	222.78	17	0	0	2.804	3.355	2.079	1.196	0.742	0.62	1.49	1.75	1.06	0.26	-0.43	-0.69	0.00123065	0.000164116	0.011771	0.576299	0.561297	0.0877217	2.90987	3.78485	1.92919	0.239352	0.250807	1.05689	43.3	121.4	145.3	90	8.47	10.56	34.13	45.07	138.2
K2PD08	Protein phosphatase 1, regulatory subunit, putative OS=Trypanosoma cruzi marinkellei OX=85056 GN=MOQ_000868 PE=4 SV=1	MOQ_000868	High	0	32.608	22	9	16	9	402	45.7	5.59	45.31	9	0	0	0.97	1.022	0.575	1.053	0.592	0.562	-0.04	0.03	-0.8	0.08	-0.76	-0.83	0.872564	0.999572	0.000180674	0.825073	0.000567766	0.000155196	0.0592026	0.000185883	3.7431	0.0835076	3.24583	3.80912	112.1	108.8	114.6	64.5	18.02	10.1	12.94	5.03	651.8
Q4E5H0	V-type proton ATPase subunit C OS=Trypanosoma cruzi (strain CL Brener) OX=353153 GN=Tc00.1047053511277.240 PE=3 SV=1	Tc00.1047053511277.240	High	0	56.883	38	12	21	12	381	43.7	7.52	61.85	12	0	0	1.58	0.895	0.67	0.567	0.424	0.748	0.66	-0.16	-0.58	-0.82	-1.24	-0.42	0.00394159	0.966741	0.0312875	0.00182693	2.9861e-05	0.0690601	2.40433	0.0146901	1.50463	2.73828	4.5249	1.16077	96.5	152.5	86.4	64.6	14	6.77	19.53	18.56	189.7
Q4DH64	Tripartite attachment complex protein 102 OS=Trypanosoma cruzi (strain CL Brener) OX=353153 GN=Tc00.1047053509207.40 PE=4 SV=1	Tc00.1047053509207.40	High	0	92.207	18	20	39	1	1136	125	5.64	108.03	20	0	14	0.724	0.266	0.33	0.368	0.456	1.238	-0.47	-1.91	-1.6	-1.44	-1.13	0.31	0.602988	0.000169478	0.00236978	0.0011839	0.0208234	0.373878	0.219691	3.77089	2.62529	2.92668	1.68145	0.42727	172.4	124.8	45.9	56.9	30.5	8.73	33	34.91	1552
A0A2V2VK02	Putative ATP synthase, epsilon chain OS=Trypanosoma cruzi OX=5693 GN=C4B63_18g171 PE=3 SV=1	C4B63_18g171	High	0	20.818	23	4	9	4	183	20.2	6.14	30.84	4	0	0	0.723	1.048	0.534	1.449	0.738	0.509	-0.47	0.07	-0.91	0.54	-0.44	-0.97	0.0844309	0.912901	0.000851222	0.0274486	0.0796365	0.000308938	1.0735	0.0395765	3.06996	1.56148	1.09889	3.51013	121	87.5	126.8	64.6	23.15	17.73	13.05	7.37	107
A0A2V2XP91	Putative Unc104-like kinesin OS=Trypanosoma cruzi OX=5693 GN=C3747_1g476 PE=3 SV=1	C3747_1g476	High	0	74.202	16	20	24	1	1531	170.2	6.95	71.92	20	0	8	0.091	0.318	0.472	3.481	5.16	1.482	-3.45	-1.65	-1.08	1.8	2.37	0.57	6.15245e-08	0.000171983	0.00237903	5.52855e-05	6.62032e-06	0.377593	7.21095	3.76452	2.6236	4.25739	5.17912	0.422976	212.5	19.4	67.7	100.3	5.27	14.51	38.42	23.79	244.8
A0A2V2UU05	Putative sterol C-24 reductase OS=Trypanosoma cruzi OX=5693 GN=C4B63_84g25 PE=3 SV=1	C4B63_84g25	High	0	29.133	14	6	20	6	488	57.8	8.95	71.35	6	0	0	4.669	3.458	0.93	0.741	0.199	0.269	2.22	1.79	-0.1	-0.43	-2.33	-1.89	1.90392e-05	0.000173649	0.860808	0.265231	3.78136e-06	3.0914e-05	4.72035	3.76033	0.0650936	0.576376	5.42235	4.50984	39.8	185.7	137.5	37	30.71	11.43	21.86	27.21	24.7
Q4E591	Centrin, putative OS=Trypanosoma cruzi (strain CL Brener) OX=353153 GN=Tc00.1047053506559.380 PE=4 SV=1	Tc00.1047053506559.380	High	0	23.133	32	5	9	5	181	20.9	4.75	31.66	5	0	0	0.98	0.572	0.492	0.584	0.502	0.859	-0.03	-0.81	-1.02	-0.78	-0.99	-0.22	0.988314	0.00342129	0.000519704	0.00589063	0.000858052	0.663069	0.00510522	2.46581	3.28424	2.22984	3.06649	0.178441	131.4	128.8	75.2	64.6	27.19	21.14	11.92	16.38	331.3
Q4CLA0	Protein RER1 OS=Trypanosoma cruzi (strain CL Brener) OX=353153 GN=Tc00.1047053509209.10 PE=3 SV=1	Tc00.1047053509209.10	High	0	13.764	23	5	8	5	184	21.6	9.76	22.3	5	0	0	0.116	0.293	0.786	2.518	6.76	2.685	-3.1	-1.77	-0.35	1.33	2.76	1.42	3.27321e-07	0.000176278	0.611703	0.000865006	1.12175e-06	0.00120709	6.48503	3.7538	0.213459	3.06298	5.9501	2.91826	182.2	21.2	53.3	143.2	14.97	30.13	28.01	22.93	158.1
A0A2V2UHB4	Putative amino acid transporter OS=Trypanosoma cruzi OX=5693 GN=C4B63_336g16 PE=4 SV=1	C4B63_336g16	High	0	38.336	16	6	13	3	483	52.1	7.06	45.88	6	0	3	27.517	13.634	14.608	0.495	0.531	1.071	4.78	3.77	3.87	-1.01	-0.91	0.1	1.69028e-05	0.000178551	0.000142485	0.0913656	0.131051	0.995194	4.77204	3.74824	3.84623	1.03922	0.882559	0.00209236	7	193.9	96.1	102.9	18.41	18.97	46.83	39.56	8.7
Q4D0S1	Zinc finger protein 2 OS=Trypanosoma cruzi (strain CL Brener) OX=353153 GN=Tc00.1047053509231.39 PE=4 SV=1	Tc00.1047053509231.39	High	0	12.631	36	4	6	4	138	14.7	8.91	17.95	4	0	0	0.284	0.293	0.813	1.029	2.861	2.78	-1.81	-1.77	-0.3	0.04	1.52	1.48	4.44152e-05	0.000178884	0.512093	0.75641	0.00033802	0.0016281	4.35247	3.74743	0.290651	0.121242	3.47106	2.78832	167.3	47.6	49	136.1	21.16	25.91	42.2	10.96	77
A0A2V2UYP4	Elks delta-like protein OS=Trypanosoma cruzi OX=5693 GN=C4B63_63g10 PE=4 SV=1	C4B63_63g10	High	0	52.799	36	12	19	12	373	42.7	5.5	54.88	12	0	0	1.831	0.902	0.721	0.493	0.394	0.799	0.87	-0.15	-0.47	-1.02	-1.34	-0.32	0.0083492	0.904591	0.0537961	0.00263288	8.21496e-05	0.164637	2.07836	0.0435478	1.26925	2.57957	4.08539	0.783473	89.8	164.4	81	64.7	26.8	19.99	13.52	10.1	84.9
A0A2V2VAM6	Structural maintenance of chromosomes protein OS=Trypanosoma cruzi OX=5693 GN=C4B63_31g46 PE=3 SV=1	C4B63_31g46	High	0	79.505	19	18	24	3	1200	137.5	6.68	87.29	18	0	11	1.772	0.41	0.614	0.231	0.346	1.498	0.83	-1.29	-0.7	-2.11	-1.53	0.58	0.00473831	0.000222057	0.0266798	1.05071e-06	3.05234e-05	0.0562535	2.32438	3.65354	1.57382	5.97852	4.51537	1.24985	105.4	186.8	43.2	64.7	20.65	4.49	28.42	16.99	185.4
A0A2V2X0L3	Putative ras-related protein RAB5B OS=Trypanosoma cruzi OX=5693 GN=C3747_37g232 PE=3 SV=1	C3747_37g232	High	0	44.189	51	7	19	6	200	22.1	8.76	65.07	7	0	0	0.689	0.877	0.495	1.272	0.719	0.565	-0.54	-0.19	-1.01	0.35	-0.48	-0.82	0.0664383	0.912556	0.0012179	0.192526	0.144899	0.0036038	1.17758	0.0397405	2.91439	0.71551	0.838935	2.44324	130.7	90	114.6	64.7	20.12	19.78	5.96	23.28	251.3
A0A2V2USE0	Putative dihydroorotase OS=Trypanosoma cruzi OX=5693 GN=C4B63_134g36 PE=4 SV=1	C4B63_134g36	High	0	19.639	18	4	6	4	386	42.5	6.99	23.56	4	0	0	4.288	3.513	1.519	0.819	0.354	0.432	2.1	1.81	0.6	-0.29	-1.5	-1.21	4.60735e-05	0.000186536	0.104746	0.646759	0.000808418	0.00505463	4.33655	3.72924	0.979865	0.189257	3.09236	2.29631	38.8	166.2	136.2	58.9	45.97	9.68	14.69	24.76	23.8
A0A2V2V320	Uncharacterized protein OS=Trypanosoma cruzi OX=5693 GN=C4B63_55g56 PE=4 SV=1	C4B63_55g56	High	0	103.984	52	21	60	15	372	41.8	9.01	195.39	21	0	6	0.251	1.078	0.45	4.292	1.793	0.418	-1.99	0.11	-1.15	2.1	0.84	-1.26	4.15863e-07	0.931467	4.66181e-05	2.37153e-07	0.00636618	2.13286e-05	6.38105	0.0308324	4.33145	6.62497	2.19612	4.67104	143.9	36.1	155.1	64.8	17.84	8.4	8.91	23.07	1857.3
Q4D9Q4	Serine/threonine-protein phosphatase 2A activator OS=Trypanosoma cruzi (strain CL Brener) OX=353153 GN=Tc00.1047053511395.30 PE=3 SV=1	Tc00.1047053511395.30	High	0	29.558	22	8	14	8	373	42.3	6.86	37.54	8	0	0	1.316	1.584	0.755	1.204	0.574	0.476	0.4	0.66	-0.41	0.27	-0.8	-1.07	0.0748265	0.00133175	0.0774925	0.141451	0.000740259	2.53935e-05	1.12594	2.87558	1.11074	0.849393	3.13062	4.59528	85.9	113.1	136.1	64.9	22.64	10.78	6.72	5.28	447.2
A0A2V2X4J3	Putative Alpha/beta hydrolase family OS=Trypanosoma cruzi OX=5693 GN=C3747_29g243 PE=4 SV=1	C3747_29g243	High	0	36.425	28	6	8	6	318	35	6.44	32.71	6	0	0	1.788	0.757	0.687	0.424	0.384	0.907	0.84	-0.4	-0.54	-1.24	-1.38	-0.14	0.00300509	0.510813	0.0790031	0.000308319	4.93307e-05	0.591577	2.52214	0.291738	1.10236	3.511	4.30688	0.227989	94.5	169	71.6	64.9	21.09	3.06	25.63	17.45	93.9
A0A2V2V5P0	Putative R27-2 protein OS=Trypanosoma cruzi OX=5693 GN=C4B63_58g145 PE=4 SV=1	C4B63_58g145	High	0	54.724	17	15	23	6	1031	116.6	5.02	69.39	15	0	7	0.788	0.255	0.313	0.324	0.397	1.224	-0.34	-1.97	-1.68	-1.63	-1.33	0.29	0.878436	0.000190497	0.000582467	0.000587695	0.00192588	0.880792	0.0562897	3.72011	3.23473	3.23085	2.71537	0.0551267	169.8	133.8	43.3	53.1	24.35	22.6	30.66	28.62	396.2
V5BS35	Uncharacterized protein OS=Trypanosoma cruzi Dm28c OX=1416333 GN=TCDM_02267 PE=4 SV=1	TCDM_02267	High	0.003	4.086	2	1	1	1	692	79.9	9.8	4.39	1	0	0	2.298	4.221	2.236	1.837	0.973	0.53	1.2	2.08	1.16	0.88	-0.04	-0.92	0.00937859	0.000191099	0.0162259	0.0706034	0.983582	0.0390463	2.02786	3.71874	1.78979	1.15117	0.00718935	1.40842	41	94.2	173.1	91.7	34.82	33.04	41.4	21.87	17.8
A0A2V2VZJ4	OTU domain-containing protein OS=Trypanosoma cruzi OX=5693 GN=C4B63_3g1102 PE=4 SV=1	C4B63_3g1102	High	0	13.91	8	4	4	4	654	73.1	8.22	11.2	4	0	0	0.513	0.661	0.421	1.289	0.821	0.637	-0.96	-0.6	-1.25	0.37	-0.28	-0.65	0.00122989	0.063875	8.80931e-05	0.151756	0.346189	0.00765181	2.91013	1.19467	4.05506	0.818855	0.460686	2.11624	154.1	79.1	101.9	64.9	28.7	7.25	20.2	19.88	54.2
K2M5W0	Uncharacterized protein OS=Trypanosoma cruzi marinkellei OX=85056 GN=MOQ_005889 PE=4 SV=1	MOQ_005889	High	0	21.018	28	6	8	6	200	23.2	9.36	26.21	6	0	0	2.836	2.357	1.201	0.831	0.423	0.509	1.5	1.24	0.26	-0.27	-1.24	-0.97	3.34328e-05	0.000430243	0.845927	0.202183	4.45536e-05	0.00076395	4.47583	3.36629	0.0726673	0.694256	4.35112	3.11693	54.1	153.4	127.5	65	11.58	16.29	21.58	16.86	59.7
A0A2V2V0R2	Uncharacterized protein OS=Trypanosoma cruzi OX=5693 GN=C3747_333g106c PE=4 SV=1	C3747_333g106c	High	0	24.501	63	4	8	4	114	13	9.85	35.3	4	0	0	3.172	5.674	3.499	1.789	1.103	0.617	1.67	2.5	1.81	0.84	0.14	-0.7	0.00940587	0.000196065	0.00275003	0.132335	0.888253	0.378952	2.0266	3.7076	2.56066	0.878326	0.0514631	0.421416	30	95.1	170.1	104.9	73.02	14.94	7.52	23.1	16.7
A0A2V2VNA8	Putative 5'-AMP-activated protein kinase subunit beta OS=Trypanosoma cruzi OX=5693 GN=C4B63_16g11 PE=3 SV=1	C4B63_16g11	High	0	20.433	31	6	9	6	305	33.9	6.89	28.67	6	0	0	0.773	0.81	0.501	1.049	0.649	0.619	-0.37	-0.3	-1	0.07	-0.62	-0.69	0.819651	0.876249	0.00606069	0.999279	0.0277036	0.0222964	0.0863712	0.0573725	2.21748	0.000313047	1.55746	1.65177	129.7	100.2	105.1	65	23.03	17.77	5.96	17.58	102.7
Q4CTE8	oxoglutarate dehydrogenase (succinyl-transferring) OS=Trypanosoma cruzi (strain CL Brener) OX=353153 GN=Tc00.1047053510717.30 PE=3 SV=1	Tc00.1047053510717.30	High	0	155.812	36	31	76	2	1006	112.2	6.54	242.53	31	0	1	0.756	1.394	0.613	1.843	0.81	0.44	-0.4	0.48	-0.71	0.88	-0.3	-1.19	0.343522	0.08325	0.00455643	0.00403191	0.0938573	7.19967e-05	0.464045	1.07962	2.34138	2.39449	1.02753	4.14269	106.3	80.4	148.2	65.1	21.9	12.63	13.38	19.5	97.9
A0A2V2VCC9	Splicing factor PTSR1 interacting protein OS=Trypanosoma cruzi OX=5693 GN=C3747_282g12 PE=4 SV=1	C3747_282g12	High	0	20.666	10	4	6	4	354	40.7	11.14	24.66	4	0	0	0.279	0.392	0.362	1.402	1.294	0.923	-1.84	-1.35	-1.47	0.49	0.37	-0.12	1.77464e-05	0.000204944	9.85201e-05	0.324546	0.590254	0.95591	4.75089	3.68836	4.00648	0.488724	0.228961	0.019583	196.8	55	77.1	71.1	17.19	34.21	6.59	16.05	61.2
A0A2V2WZ45	Putative tyrosine aminotransferase OS=Trypanosoma cruzi OX=5693 GN=C3747_41g197 PE=3 SV=1	C3747_41g197	High	0	117.974	67	17	152	2	280	30.9	6.54	460.03	17	0	0	15.623	12.129	4.733	0.776	0.303	0.39	3.97	3.6	2.24	-0.37	-1.72	-1.36	9.65076e-05	0.000205363	0.0158957	0.922881	0.0155423	0.0439743	4.01544	3.68748	1.79872	0.0348541	1.80849	1.3568	11.9	186.6	144.9	56.5	33.62	32.41	35.3	58.64	11.8
A0A2V2X9Q7	Kinetoplast DNA-associated protein OS=Trypanosoma cruzi OX=5693 GN=C3747_19g72 PE=4 SV=1	C3747_19g72	High	0	27.52	31	8	9	8	248	27.9	10.46	23.81	8	0	0	0.392	0.237	0.205	0.606	0.522	0.862	-1.35	-2.08	-2.29	-0.72	-0.94	-0.21	0.00889216	0.000211055	9.65811e-05	0.150914	0.0616058	0.94729	2.05099	3.6756	4.01511	0.821272	1.21038	0.0235172	218.2	85.4	51.8	44.6	49.63	19.93	12.85	26.82	555.6
V5BKV7	Ubiquitin-like domain-containing protein OS=Trypanosoma cruzi Dm28c OX=1416333 GN=TCDM_02809 PE=4 SV=1	TCDM_02809	High	0	12.937	13	5	7	5	454	51.3	8.03	15.18	5	0	0	0.607	0.365	0.463	0.601	0.763	1.27	-0.72	-1.46	-1.11	-0.73	-0.39	0.35	0.0456534	0.000211569	0.00096179	0.0311404	0.1624	0.762631	1.34053	3.67455	3.01692	1.50668	0.789413	0.117686	164.3	99.7	59.9	76.1	20.48	9.03	30.87	16.82	234.1
A0A2V2WE34	Putative retrotransposon hot spot (RHS) protein OS=Trypanosoma cruzi OX=5693 GN=C3747_108g182 PE=4 SV=1	C3747_108g182	High	0	14.344	11	3	12	1	241	27.5	9.26	33.66	3	0	0	1.41	3.527	0.859	2.502	0.609	0.244	0.5	1.82	-0.22	1.32	-0.72	-2.04	0.125129	0.00021255	0.999444	0.0109898	0.150169	0.000251721	0.902641	3.67254	0.000241644	1.95901	0.823421	3.59908	58.9	83	207.6	50.6	32.81	22.79	34.61	29.25	20.3
A0A2V2VCU4	aspartate carbamoyltransferase OS=Trypanosoma cruzi OX=5693 GN=C4B63_31g264 PE=3 SV=1	C4B63_31g264	High	0	81.568	48	14	37	4	327	35.9	7.06	126.58	14	0	0	0.772	1.024	0.544	1.327	0.704	0.531	-0.37	0.03	-0.88	0.41	-0.51	-0.91	0.0210449	0.99896	6.47699e-05	0.0164593	0.0158526	5.34674e-05	1.67685	0.000452001	4.18863	1.78359	1.7999	4.27191	119.8	92.4	122.7	65.1	8.31	11.67	5.19	17.3	197.4
A0A2V2W5E2	Putative rac serine-threonine kinase OS=Trypanosoma cruzi OX=5693 GN=C3747_175g45 PE=3 SV=1	C3747_175g45	High	0	17.254	8	5	6	5	704	78.7	8.37	14.06	5	0	0	0.735	0.507	0.436	0.69	0.593	0.859	-0.44	-0.98	-1.2	-0.54	-0.75	-0.22	0.142565	0.00290734	0.000414577	0.160615	0.0206994	0.634138	0.845986	2.5365	3.38239	0.794213	1.68404	0.197816	149.3	109.8	75.8	65.1	24.3	18.69	20.21	18.46	95.2
A0A2V2VND1	3-hydroxy-3-methylglutaryl coenzyme A reductase OS=Trypanosoma cruzi OX=5693 GN=C4B63_18g204 PE=3 SV=1	C4B63_18g204	High	0	107.979	48	17	47	17	435	46.1	8.37	169.98	17	0	0	1.945	1.017	0.774	0.523	0.398	0.761	0.96	0.02	-0.37	-0.94	-1.33	-0.39	0.00215436	0.946305	0.600615	0.00541504	0.000289239	0.315933	2.66668	0.0239691	0.221403	2.2664	3.53874	0.500405	84.5	164.3	85.9	65.3	17.66	3.53	26.7	27.51	337.5
V5BN83	Endonuclease/exonuclease/phosphatase domain-containing protein OS=Trypanosoma cruzi Dm28c OX=1416333 GN=TCDM_03645 PE=4 SV=1	TCDM_03645	High	0	41.696	26	9	12	9	506	58	7.42	48.76	9	0	0	2.766	2.745	1.908	0.992	0.69	0.695	1.47	1.46	0.93	-0.01	-0.54	-0.52	0.000263606	0.000218041	0.0235741	0.998704	0.0400444	0.0311252	3.57904	3.66146	1.62756	0.00056302	1.39746	1.50689	47.5	131.4	130.4	90.7	33.81	9.61	13.28	18.51	54.4
Q4DG45	60S ribosomal protein L26, putative OS=Trypanosoma cruzi (strain CL Brener) OX=353153 GN=Tc00.1047053510761.14 PE=1 SV=1	Tc00.1047053510761.14	High	0	11.5	17	4	12	4	143	16.3	10.92	26.36	4	0	0	0.389	0.315	2.369	0.811	6.097	7.522	-1.36	-1.67	1.24	-0.3	2.61	2.91	0.00071501	0.000218836	0.00133835	0.865417	1.05836e-06	4.88373e-07	3.14569	3.65988	2.87343	0.0627744	5.97537	6.31125	98.2	38.2	30.9	232.7	24.34	21.05	38.64	13.39	937.7
A0A2V2VYH8	MSP domain-containing protein OS=Trypanosoma cruzi OX=5693 GN=C4B63_1g76 PE=3 SV=1	C4B63_1g76	High	0	25.479	34	7	21	7	234	26.3	8.95	45.7	7	0	0	0.712	0.64	0.459	0.899	0.644	0.716	-0.49	-0.64	-1.12	-0.15	-0.63	-0.48	0.0104347	0.000465439	3.16964e-06	0.28793	0.000530772	0.0120953	1.98152	3.33214	5.49899	0.540713	3.27509	1.91738	142.3	101.3	91.1	65.3	10.74	14.82	4.98	11.07	719.3
V5BRU6	Gamma-soluble NSF attachment protein OS=Trypanosoma cruzi Dm28c OX=1416333 GN=TCDM_04074 PE=3 SV=1	TCDM_04074	High	0	56.377	43	10	16	1	358	40	5.35	61.37	10	0	0	1.14	1.243	0.662	1.09	0.58	0.532	0.19	0.31	-0.6	0.12	-0.78	-0.91	0.804711	0.18574	0.0205816	0.528761	0.00265485	0.000337648	0.0943602	0.731095	1.68652	0.27674	2.57596	3.47154	98.9	112.7	122.9	65.4	13.66	12.32	4.76	22.32	28.2
A0A2V2UT56	Plasma membrane ATPase OS=Trypanosoma cruzi OX=5693 GN=C4B63_97g36 PE=3 SV=1	C4B63_97g36	High	0	231.603	47	36	122	1	925	102	6	422.04	36	0	30	1.813	3.129	0.995	1.726	0.549	0.318	0.86	1.65	-0.01	0.79	-0.87	-1.65	0.0441976	0.000230703	0.927984	0.0356225	0.0153003	9.57614e-05	1.3546	3.63695	0.0324596	1.44828	1.8153	4.01881	57.7	104.5	180.4	57.4	42.28	4.77	17.3	14.4	1179
Q4DKK5	Carnitine/choline acetyltransferase, putative OS=Trypanosoma cruzi (strain CL Brener) OX=353153 GN=Tc00.1047053509999.90 PE=3 SV=1	Tc00.1047053509999.90	High	0	170.878	53	26	76	2	610	66.9	6.65	278.2	26	0	0	0.97	0.879	0.557	0.906	0.574	0.634	-0.04	-0.19	-0.84	-0.14	-0.8	-0.66	0.98622	0.497678	0.00014321	0.691692	0.000234689	0.00132237	0.00602629	0.303051	3.84403	0.160087	3.62951	2.87865	117.4	113.9	103.2	65.4	6.86	10.48	17.1	10.55	253.8
V5BV59	Vacuolar protein sorting-associated protein OS=Trypanosoma cruzi Dm28c OX=1416333 GN=TCDM_01199 PE=3 SV=1	TCDM_01199	High	0	14.421	11	6	6	6	619	69.4	7.24	17.06	6	0	0	0.197	0.373	0.295	1.889	1.492	0.79	-2.34	-1.42	-1.76	0.92	0.58	-0.34	1.26801e-06	0.00023255	2.07875e-05	0.00613323	0.125391	0.342119	5.89688	3.63348	4.6822	2.21231	0.901732	0.465823	214.5	42.4	80	63.2	23.83	32.07	5.73	11.37	129.1
Q4DAD0	Uncharacterized protein OS=Trypanosoma cruzi (strain CL Brener) OX=353153 GN=Tc00.1047053508989.110 PE=4 SV=1	Tc00.1047053508989.110	High	0	8.513	8	3	7	3	175	19.1	8.87	13.04	3	0	0	0.03	0.251	0.317	8.29	10.498	1.266	-5.05	-2	-1.66	3.05	3.39	0.34	2.3878e-08	0.000236028	0.000909602	9.27567e-06	3.35893e-06	0.818796	7.622	3.62704	3.04115	5.03265	5.4738	0.0868245	250.3	7.6	62.7	79.4	28.38	48.03	34.62	11.71	349.6
A0A2V2VYJ2	Kinesin-like protein OS=Trypanosoma cruzi OX=5693 GN=C4B63_4g422 PE=3 SV=1	C4B63_4g422	High	0	133.925	42	26	44	26	823	92.6	6.81	161.37	26	0	0	0.237	0.614	0.362	2.589	1.524	0.589	-2.08	-0.7	-1.47	1.37	0.61	-0.76	2.14461e-09	0.000110314	9.79438e-08	3.36191e-07	0.000860069	0.000184701	8.66865	3.95737	7.00902	6.47341	3.06547	3.73353	180.7	42.9	111	65.4	14.32	9.17	10.66	9.64	1853.8
A0A2V2VIF1	cysteine desulfurase OS=Trypanosoma cruzi OX=5693 GN=C4B63_19g30 PE=3 SV=1	C4B63_19g30	High	0	46.052	36	11	17	11	446	48.5	8.47	60.2	11	0	0	1.421	1.105	0.69	0.777	0.486	0.625	0.51	0.14	-0.53	-0.36	-1.04	-0.68	0.00980852	0.879468	0.0106358	0.0357514	2.66423e-05	0.00298579	2.0084	0.05578	1.97323	1.44671	4.57443	2.52494	94.9	134.8	104.8	65.5	10.13	2.28	15.2	16.83	196.2
A0A2V2W1J9	Uncharacterized protein OS=Trypanosoma cruzi OX=5693 GN=C4B63_2g700 PE=4 SV=1	C4B63_2g700	High	0	143.325	56	24	79	24	434	50.6	6.42	266.15	24	0	0	1.271	1.058	0.652	0.832	0.513	0.616	0.35	0.08	-0.62	-0.26	-0.96	-0.7	0.0259053	0.738046	0.00193082	0.147634	1.51153e-05	0.000376021	1.58661	0.131917	2.71426	0.830813	4.82058	3.42479	100.5	127.7	106.3	65.5	4.67	8.1	6.65	19.32	687.6
A0A2V2V453	Transmembrane 9 superfamily member OS=Trypanosoma cruzi OX=5693 GN=C4B63_46g51 PE=3 SV=1	C4B63_46g51	High	0	26.913	12	6	8	6	598	67.2	8.38	27.51	6	0	0	0.635	0.287	0.609	0.453	0.959	2.118	-0.66	-1.8	-0.72	-1.14	-0.06	1.08	0.186763	0.000249401	0.132907	0.00852542	0.996245	0.012423	0.728709	3.6031	0.876452	2.06928	0.00163382	1.90578	158	100.3	45.4	96.2	22.52	34.4	27.31	22.33	84.7
A0A2V2USI0	Hypoxanthine phosphoribosyltransferase OS=Trypanosoma cruzi OX=5693 GN=C4B63_102g43 PE=3 SV=1	C4B63_102g43	High	0	30.279	46	9	13	9	221	25.5	7.11	28.54	9	0	0	0.958	1.258	0.63	1.313	0.657	0.501	-0.06	0.33	-0.67	0.39	-0.61	-1	0.844556	0.110369	0.0342732	0.373981	0.00818847	0.000507034	0.0733715	0.957154	1.46505	0.427151	2.0868	3.29496	104	99.6	130.9	65.5	22.61	19.53	8.78	13.78	98.2
V5BQ55	Adrenodoxin reductase OS=Trypanosoma cruzi Dm28c OX=1416333 GN=TCDM_04666 PE=4 SV=1	TCDM_04666	High	0	6.703	5	3	3	3	620	68.8	8.28	8.67	3	0	0	0.745	0.738	0.486	0.991	0.653	0.659	-0.43	-0.44	-1.04	-0.01	-0.61	-0.6	0.125881	0.064549	0.000856608	0.977299	0.0530805	0.104448	0.900041	1.19011	3.06722	0.00997276	1.27507	0.9811	134.7	100.3	99.4	65.5	14.46	15.94	22.11	18.89	91.2
A0A7J6XGE6	Peptidase M20 dimerisation domain-containing protein OS=Trypanosoma cruzi OX=5693 GN=ECC02_013812 PE=4 SV=1	ECC02_013812	High	0	159.181	62	25	117	1	396	43.5	6.47	373.53	25	0	0	3.09	4.503	2.085	1.457	0.675	0.463	1.63	2.17	1.06	0.54	-0.57	-1.11	0.00318575	0.00025693	0.102661	0.305424	0.162016	0.00783145	2.49679	3.59018	0.988596	0.515097	0.790442	2.10616	37.5	115.7	168.7	78.1	34.46	26.51	34.65	23.9	6.5
V5D9X2	U4/U6 small nuclear ribonuclear protein OS=Trypanosoma cruzi Dm28c OX=1416333 GN=TCDM_07757 PE=4 SV=1	TCDM_07757	High	0	28.365	22	6	9	6	469	50.1	7.72	32.21	6	0	0	1.132	1.233	0.661	1.089	0.584	0.536	0.18	0.3	-0.6	0.12	-0.78	-0.9	0.491126	0.0753631	3.97272e-05	0.595876	6.41158e-06	1.54804e-06	0.308807	1.12284	4.40091	0.224844	5.19304	5.81022	99.4	112.5	122.5	65.7	9.78	11.76	4.55	6.44	67.2
Q4DWB1	Retrotransposon hot spot (RHS) protein, putative OS=Trypanosoma cruzi (strain CL Brener) OX=353153 GN=Tc00.1047053505997.60 PE=4 SV=1	Tc00.1047053505997.60	High	0	73.934	21	15	35	3	771	88.4	6.62	116.96	15	0	0	0.788	0.505	0.451	0.642	0.572	0.891	-0.34	-0.98	-1.15	-0.64	-0.81	-0.17	0.145159	0.00325766	0.00121554	0.175332	0.0661761	0.93185	0.838157	2.48709	2.91523	0.756139	1.1793	0.030654	145.8	114.8	73.7	65.7	17.42	25.09	29.45	12.02	58.2
Q26965	Trans-sialidase homolog (Fragment) OS=Trypanosoma cruzi OX=5693 GN=TCTS-193 PE=4 SV=1	TCTS-193	High	0	78.698	26	14	29	2	700	77.1	5.94	110.73	14	0	1	1.812	7.075	1.588	3.905	0.876	0.224	0.86	2.82	0.67	1.97	-0.19	-2.16	0.0629711	0.000260744	0.42459	0.0136284	0.531665	0.00148092	1.20086	3.58379	0.37203	1.86556	0.274362	2.82947	34.9	63.2	246.6	55.3	33.38	73.43	26.87	34.53	7.8
V5BH59	Uncharacterized protein OS=Trypanosoma cruzi Dm28c OX=1416333 GN=TCDM_06144 PE=4 SV=1	TCDM_06144	High	0	10.88	9	3	3	3	431	48.8	6.27	11.82	3	0	0	0.52	0.424	0.382	0.815	0.735	0.902	-0.94	-1.24	-1.39	-0.3	-0.44	-0.15	0.0188598	0.00197402	0.000278982	0.572025	0.101732	0.617317	1.72446	2.70465	3.55442	0.242585	0.99254	0.209492	172	89.4	72.9	65.7	22.63	23.11	10.13	22.34	66.4
A0A2V2VDR5	Putative retrotransposon hot spot (RHS) protein OS=Trypanosoma cruzi OX=5693 GN=C4B63_26g126 PE=4 SV=1	C4B63_26g126	High	0	91.52	19	18	44	1	974	112	6.42	130.55	18	0	5	1.45	1.219	0.723	0.841	0.499	0.593	0.54	0.29	-0.47	-0.25	-1	-0.75	0.0241167	0.263769	0.0295202	0.494999	0.000118835	0.00107976	1.61768	0.578776	1.52988	0.305396	3.92506	2.96667	91.1	132	111	65.8	8.35	18.57	8.76	22.87	102.5
A0A7J6YEF6	Intraflagellar transport protein 57/55 OS=Trypanosoma cruzi OX=5693 GN=ECC02_001915 PE=3 SV=1	ECC02_001915	High	0	52.862	22	7	15	2	414	46.7	4.78	60.17	7	0	5	1.103	1.398	0.689	1.267	0.625	0.493	0.14	0.48	-0.54	0.34	-0.68	-1.02	0.836088	0.0626981	0.0209286	0.241007	0.00488031	0.000198651	0.077748	1.20275	1.67926	0.61797	2.31155	3.70191	95.5	105.3	133.5	65.8	19.75	18.92	10.91	12.35	99.2
V5DJB6	EF-hand domain-containing protein OS=Trypanosoma cruzi Dm28c OX=1416333 GN=TCDM_03738 PE=4 SV=1	TCDM_03738	High	0	96.226	35	21	40	21	645	74.3	7.46	137	21	0	0	0.267	0.425	0.266	1.591	0.994	0.625	-1.9	-1.23	-1.91	0.67	-0.01	-0.68	3.15866e-06	0.000269683	2.53458e-06	0.0225224	0.99707	0.015901	5.5005	3.56915	5.59609	1.64739	0.00127427	1.79858	204.3	54.6	86.9	54.3	19.72	30.39	2.49	14.11	669.3
A0A2V2X428	Uncharacterized protein OS=Trypanosoma cruzi OX=5693 GN=C3747_28g332 PE=4 SV=1	C3747_28g332	High	0	24.417	21	7	10	7	413	46.8	6.57	26.31	7	0	0	1.794	2.942	2.069	1.64	1.153	0.703	0.84	1.56	1.05	0.71	0.21	-0.51	0.0182742	0.000276677	0.0081362	0.103853	0.965683	0.216085	1.73816	3.55803	2.08958	0.983581	0.0151656	0.665376	51.2	91.9	150.8	106	43.87	11.69	8.47	17.07	12.7
K2N128	60S ribosomal protein L2, putative OS=Trypanosoma cruzi marinkellei OX=85056 GN=MOQ_007971 PE=3 SV=1	MOQ_007971	High	0	35.606	27	8	19	4	260	28.4	10.76	54.47	8	0	2	0.514	0.231	2.386	0.45	4.644	10.323	-0.96	-2.11	1.25	-1.15	2.22	3.37	0.0738155	0.000277602	0.0147093	0.0262273	0.0001702	2.46535e-06	1.13185	3.55658	1.83241	1.58125	3.76904	5.60812	96.8	49.7	22.4	231	30.17	16.45	59.14	15.5	497.9
V5BGD1	Flagellum attachment zone protein 13 OS=Trypanosoma cruzi Dm28c OX=1416333 GN=TCDM_06645 PE=4 SV=1	TCDM_06645	High	0	7.421	4	3	4	3	646	71	8.97	11.55	3	0	0	0.936	0.922	0.563	0.986	0.601	0.61	-0.1	-0.12	-0.83	-0.02	-0.73	-0.71	0.639455	0.724021	0.00244538	0.9988	0.019287	0.0149047	0.19419	0.140249	2.61165	0.000521433	1.71473	1.82668	116.9	109.4	107.8	65.8	29.21	19.97	21.59	10.87	29.7
A0A2V2UQ84	adenylate cyclase OS=Trypanosoma cruzi OX=5693 GN=C4B63_128g43 PE=3 SV=1	C4B63_128g43	High	0	34.848	12	9	10	9	829	94.6	5.99	34.12	9	0	0	0.651	0.741	0.471	1.139	0.724	0.636	-0.62	-0.43	-1.08	0.19	-0.47	-0.65	0.0140163	0.16777	0.000346188	0.490457	0.168202	0.0140568	1.85337	0.775286	3.46069	0.309399	0.774168	1.85211	139.7	90.9	103.6	65.8	21.44	16.21	5.95	20.14	119.5
A0A2V2X9M7	Putative btb/poz domain containing protein OS=Trypanosoma cruzi OX=5693 GN=C3747_18g194 PE=4 SV=1	C3747_18g194	High	0	7.948	21	4	5	4	208	23.6	6.29	13.35	4	0	0	0.099	0.204	0.655	2.07	6.646	3.21	-3.34	-2.29	-0.61	1.05	2.73	1.68	9.65751e-06	0.000286092	0.318297	0.109578	0.00010266	0.00529783	5.01513	3.54349	0.497167	0.960276	3.9886	2.2759	204.3	20.1	41.7	133.8	35.5	56.82	31.15	16.7	178.4
V5DD69	Uncharacterized protein OS=Trypanosoma cruzi Dm28c OX=1416333 GN=TCDM_06211 PE=4 SV=1	TCDM_06211	High	0	6.469	6	2	2	2	412	45.9	9.96	5.85	2	0	0	2.493	3.907	2.657	1.567	1.066	0.68	1.32	1.97	1.41	0.65	0.09	-0.56	0.00546577	0.000287078	0.00588459	0.206145	0.999954	0.191597	2.26235	3.542	2.23028	0.685827	1.98233e-05	0.717611	39.8	99.2	155.4	105.7	11.63	31.73	37.71	20.73	9.8
A0A2V2VZS5	Putative enoyl-CoA hydratase, mitochondrial OS=Trypanosoma cruzi OX=5693 GN=C4B63_4g171 PE=4 SV=1	C4B63_4g171	High	0	54.821	33	10	19	1	313	34.2	7.85	66.94	10	0	7	0.404	0.53	0.381	1.312	0.942	0.718	-1.31	-0.92	-1.39	0.39	-0.09	-0.48	7.39439e-09	3.95295e-07	4.63933e-09	0.00181793	0.886341	0.000568514	8.1311	6.40308	8.33355	2.74042	0.0523993	3.24526	172.8	69.8	91.6	65.8	7.25	10.66	7.13	6.71	606.9
A0A2V2WWX5	Putative ribosomal protein L3 OS=Trypanosoma cruzi OX=5693 GN=C3747_63g37 PE=3 SV=1	C3747_63g37	High	0	99.908	41	21	68	21	428	48.6	11.09	163.16	21	0	0	2.152	0.281	2.055	0.13	0.955	7.319	1.11	-1.83	1.04	-2.94	-0.07	2.87	0.00412613	0.000289129	0.00750465	1.15971e-06	0.984835	1.67208e-06	2.38446	3.53891	2.12467	5.93565	0.0066367	5.77674	72.9	156.9	20.5	149.8	20.95	17.84	41.89	23.16	984.6
A0A2V2XGI3	Putative mitochondrial carrier protein OS=Trypanosoma cruzi OX=5693 GN=C3747_11g389 PE=3 SV=1	C3747_11g389	High	0	35.824	27	7	12	7	293	31.5	9.74	40.4	7	0	0	0.786	1.333	0.616	1.698	0.784	0.462	-0.35	0.42	-0.7	0.76	-0.35	-1.11	0.0805948	0.0703758	0.00093245	0.000725292	0.0917818	1.78141e-05	1.09369	1.15258	3.03037	3.13949	1.03724	4.74924	107.1	84.1	142.8	66	7.77	12.18	11.86	15.86	331.8
A0A2V2VIF6	Uncharacterized protein OS=Trypanosoma cruzi OX=5693 GN=C4B63_19g36 PE=4 SV=1	C4B63_19g36	High	0	35.303	33	6	11	6	193	21.8	9.31	38.83	6	0	0	9.403	4.027	2.169	0.428	0.231	0.539	3.23	2.01	1.12	-1.22	-2.12	-0.89	4.04437e-06	0.000291151	0.0211753	0.0107379	0.000125201	0.0511913	5.39315	3.53588	1.67417	1.96908	3.90239	1.2908	24.1	226.6	97	52.3	53.01	12.04	29.2	11.05	32.3
A0A7J6YEE5	V-type proton ATPase subunit H OS=Trypanosoma cruzi OX=5693 GN=ECC02_002101 PE=3 SV=1	ECC02_002101	High	0	18.809	11	5	7	5	474	53.8	6.44	23.11	5	0	0	2.534	1.005	0.898	0.397	0.354	0.894	1.34	0.01	-0.16	-1.33	-1.5	-0.16	0.0001047	0.968841	0.872864	0.000200093	3.71466e-05	0.636874	3.98005	0.0137474	0.0590536	3.69877	4.43008	0.195947	73.6	186.4	73.9	66.1	26.57	7.77	23.86	14.64	51.4
V5BF65	Cytochrome c oxidase subunit IV OS=Trypanosoma cruzi Dm28c OX=1416333 GN=TCDM_05015 PE=4 SV=1	TCDM_05015	High	0	138.639	75	28	98	28	334	38.9	6.06	324.25	28	0	0	0.72	1.326	0.602	1.84	0.836	0.455	-0.47	0.41	-0.73	0.88	-0.26	-1.14	0.0231362	0.00766021	0.000840327	3.96205e-05	0.257402	3.60095e-06	1.63571	2.11576	3.07555	4.40208	0.589388	5.44358	109.6	79	145.3	66.1	12.37	9.4	12.1	13.52	1083.6
V5BBE3	Unspecified product OS=Trypanosoma cruzi Dm28c OX=1416333 GN=TCDM_00709 PE=3 SV=1	TCDM_00709	High	0	134.683	38	22	49	2	885	95.6	6.24	189.15	22	0	0	0.419	0.306	0.385	0.731	0.918	1.257	-1.26	-1.71	-1.38	-0.45	-0.12	0.33	0.00166957	0.000298547	0.0038381	0.702111	0.958223	0.421301	2.7774	3.52499	2.41588	0.153594	0.0185334	0.375407	189.6	79.4	58	73	35.35	32.87	21.55	28.82	52.2
A0A2V2V8K2	Integral membrane bound transporter domain-containing protein OS=Trypanosoma cruzi OX=5693 GN=C4B63_41g197 PE=4 SV=1	C4B63_41g197	High	0	15.457	4	4	5	4	1711	185.7	8.78	19.44	4	0	0	1.55	3.35	0.777	2.161	0.501	0.232	0.63	1.74	-0.36	1.11	-1	-2.11	0.285658	0.000299455	0.0975101	0.00638695	0.00376358	9.19788e-06	0.544154	3.52367	1.01095	2.19471	2.4244	5.03631	59.9	92.9	200.7	46.6	36.6	16.69	17.15	29.1	30.2
A0A2V2VLH1	Putative calpain-like cysteine peptidase OS=Trypanosoma cruzi OX=5693 GN=C4B63_19g220 PE=4 SV=1	C4B63_19g220	High	0	292.671	21	75	116	14	4878	555	5.24	399.58	75	0	44	10.494	3.899	1.715	0.372	0.163	0.44	3.39	1.96	0.78	-1.43	-2.61	-1.19	9.23684e-07	0.000301826	0.111102	0.00270433	1.54897e-05	0.0188188	6.03448	3.52024	0.954279	2.56794	4.80996	1.72541	23.4	245.4	91.2	40.1	34.07	34.61	6.13	40.94	133.6
A0A2V2W5G6	Putative Mitochondrial SSU ribosomal protein OS=Trypanosoma cruzi OX=5693 GN=C4B63_2g442 PE=4 SV=1	C4B63_2g442	High	0	14.761	8	5	6	5	713	81.1	8.87	18.45	5	0	0	4.075	3.509	1.379	0.861	0.338	0.393	2.03	1.81	0.46	-0.22	-1.56	-1.35	0.000120027	0.00030475	0.598305	0.919254	0.000817185	0.00229742	3.92072	3.51606	0.223077	0.0365646	3.08768	2.63876	40.1	163.6	140.9	55.4	47.47	9.72	16.21	29.92	38.3
A0A2V2VSD2	Uncharacterized protein OS=Trypanosoma cruzi OX=5693 GN=C4B63_12g388 PE=4 SV=1	C4B63_12g388	High	0.001	5.526	5	2	2	2	355	39.3	6.65	5.27	2	0	0	0.122	0.188	0.77	1.543	6.312	4.09	-3.04	-2.41	-0.38	0.63	2.66	2.03	6.81292e-05	0.000305502	0.90725	0.413602	0.000150303	0.000790726	4.16667	3.51499	0.0422732	0.383417	3.82303	3.10197	192.3	23.5	36.2	148	31.04	35.79	47.46	11.93	46
Q4E4S9	Protein kinase A catalytic subunit isoform 1, putative OS=Trypanosoma cruzi (strain CL Brener) OX=353153 GN=Tc00.1047053508461.310 PE=3 SV=1	Tc00.1047053508461.310	High	0	75.691	44	15	33	3	387	44.7	9.03	99.39	15	0	10	1.668	6.336	2.994	3.799	1.795	0.473	0.74	2.66	1.58	1.93	0.84	-1.08	0.224179	0.000306625	0.0132803	0.00877483	0.375629	0.155706	0.649405	3.51339	1.87679	2.05676	0.425241	0.807694	33.3	55.6	211.2	99.8	64.83	15.36	22.21	23.77	124.1
V5DIL5	Uncharacterized protein OS=Trypanosoma cruzi Dm28c OX=1416333 GN=TCDM_04036 PE=3 SV=1	TCDM_04036	High	0	15.124	15	3	4	3	267	29.5	9.29	12.41	3	0	0	0.897	0.532	0.481	0.593	0.536	0.904	-0.16	-0.91	-1.06	-0.75	-0.9	-0.15	0.999754	0.0287349	0.0047419	0.0334262	0.00550099	0.733241	0.000106905	1.54159	2.32405	1.47591	2.25956	0.134753	137.4	123.3	73.1	66.1	24.59	8.58	25.87	19.08	43.9
V5BQS4	Cytochrome c oxidase assembly factor OS=Trypanosoma cruzi Dm28c OX=1416333 GN=TCDM_00967 PE=3 SV=1	TCDM_00967	High	0	34.557	27	8	14	8	337	38.5	6.79	45.64	8	0	0	1.773	2.624	0.722	1.48	0.407	0.275	0.83	1.39	-0.47	0.57	-1.3	-1.86	0.0317799	0.000309451	0.166101	0.0692299	0.0007062	1.41426e-05	1.49785	3.50941	0.779627	1.15971	3.15107	4.84947	65.4	115.9	171.5	47.2	40.68	11.94	4.81	12.57	121.7
A0A2V2UWI9	Putative UMP-CMP kinase, mitochondrial OS=Trypanosoma cruzi OX=5693 GN=C4B63_69g57 PE=3 SV=1	C4B63_69g57	High	0	56.349	64	13	26	13	261	29.4	7.81	70.26	13	0	0	2.875	3.065	0.935	1.066	0.325	0.305	1.52	1.62	-0.1	0.09	-1.62	-1.71	0.000356066	0.000311951	0.841291	0.999749	0.00131032	0.00113754	3.44847	3.50591	0.0750538	0.000108805	2.88262	2.94403	50.8	146	155.7	47.5	35.27	22	12.17	38.46	195.9
V5BGM8	Smr domain-containing protein OS=Trypanosoma cruzi Dm28c OX=1416333 GN=TCDM_08559 PE=4 SV=1	TCDM_08559	High	0	53.544	42	10	20	10	284	30.1	8.5	71.37	10	0	0	0.515	0.56	0.411	1.089	0.798	0.733	-0.96	-0.84	-1.28	0.12	-0.33	-0.45	0.00044593	0.00157153	3.1159e-05	0.857532	0.291856	0.0851375	3.35073	2.80368	4.50642	0.0667496	0.534831	1.06988	160.9	82.8	90.1	66.1	23.96	14.88	1.55	20.89	282.9
A0A2V2V4Y0	Putative cytochrome c oxidase VIII (COX VIII) OS=Trypanosoma cruzi OX=5693 GN=C3747_141g14 PE=4 SV=1	C3747_141g14	High	0	23.991	39	6	18	6	157	18.6	9.5	49.46	6	0	0	0.915	1.785	0.733	1.951	0.801	0.411	-0.13	0.84	-0.45	0.96	-0.32	-1.28	0.467949	4.0468e-05	0.00948629	6.20086e-06	0.125454	4.69038e-07	0.329802	4.39289	2.0229	5.20755	0.901515	6.32879	90.2	82.6	161.1	66.2	12.27	12.19	10.71	4.01	324.1
A0A2V2VLQ4	Putative cysteine proteinase OS=Trypanosoma cruzi OX=5693 GN=C4B63_16g273 PE=3 SV=1	C4B63_16g273	High	0	11.275	11	3	4	2	392	43.9	6.6	13.69	3	0	1	0.581	0.313	0.29	0.539	0.5	0.928	-0.78	-1.68	-1.79	-0.89	-1	-0.11	0.0786829	0.000316954	0.000147187	0.0286289	0.0115627	0.953248	1.10412	3.499	3.83213	1.54319	1.93694	0.020794	183.2	106.4	57.3	53.2	28.27	17.71	34.07	30.28	215.1
A0A2V2VLP9	Putative cop-coated vesicle membrane protein p24 OS=Trypanosoma cruzi OX=5693 GN=C4B63_17g195 PE=3 SV=1	C4B63_17g195	High	0	12.907	16	4	6	4	220	24.9	9.67	15.56	4	0	0	0.075	0.237	1.053	3.143	13.961	4.442	-3.73	-2.08	0.07	1.65	3.8	2.15	3.56658e-05	0.000319084	0.990775	0.0453148	4.58527e-05	0.00046183	4.44775	3.4961	0.00402486	1.34376	4.33863	3.33552	169.1	12.8	40.1	178.1	36.91	29.15	42.14	14.96	54.2
Q4DTK2	UfSP1/2/DUB catalytic domain-containing protein OS=Trypanosoma cruzi (strain CL Brener) OX=353153 GN=Tc00.1047053507053.30 PE=3 SV=1	Tc00.1047053507053.30	High	0	6.913	6	2	2	2	495	56.2	6.37	3.63	2	0	0	0.133	0.331	0.947	2.488	7.124	2.864	-2.91	-1.6	-0.08	1.31	2.83	1.52	3.38676e-06	0.000324853	0.99055	0.0202353	2.43966e-06	0.000208624	5.47022	3.48831	0.00412339	1.69389	5.61267	3.68064	165.9	22.1	54.9	157.2	25.59	16.15	35.25	14.03	77.4
Q4DBG8	SCD domain-containing protein OS=Trypanosoma cruzi (strain CL Brener) OX=353153 GN=Tc00.1047053506327.30 PE=4 SV=1	Tc00.1047053506327.30	High	0	45.648	15	12	15	12	1150	128.2	6.9	54.61	12	0	0	1.016	0.247	0.329	0.243	0.324	1.334	0.02	-2.02	-1.6	-2.04	-1.63	0.42	0.929997	0.000326199	0.00398267	0.000134235	0.00146017	0.440466	0.0315186	3.48652	2.39983	3.87213	2.8356	0.356088	154.3	156.8	38.1	50.8	33.39	9.08	38.73	24.87	497.2
A0A2V2WBW4	Uncharacterized protein OS=Trypanosoma cruzi OX=5693 GN=C3747_124g213c PE=4 SV=1	C3747_124g213c	High	0	6.476	8	1	3	1	146	17	9.55	9.82	1	0	0	0.089	0.122	0.239	1.362	2.671	1.961	-3.48	-3.04	-2.07	0.45	1.42	0.97	6.75804e-05	0.000326289	0.00657041	0.388655	0.0222245	0.251251	4.17018	3.4864	2.18241	0.410436	1.65317	0.599892	276	24.7	33.6	65.8	51.81	41.85	26.81	15.44	116
A0A2S1JL57	Aldo/keto reductase OS=Trypanosoma cruzi OX=5693 PE=4 SV=1	4	High	0	127.774	88	28	82	0	282	32.4	7.84	218.37	28	0	1	4.283	3.695	0.602	0.863	0.141	0.163	2.1	1.89	-0.73	-0.21	-2.83	-2.62	0.000115997	0.000334321	0.503246	0.828785	9.62482e-06	2.48289e-05	3.93556	3.47584	0.29822	0.0815579	5.01661	4.60504	41.8	178.8	154.3	25.1	33.4	14.28	9.05	47.79	24.7
Q4CY64	Kinetoplast DNA-associated protein, putative OS=Trypanosoma cruzi (strain CL Brener) OX=353153 GN=Tc00.1047053509793.10 PE=4 SV=1	Tc00.1047053509793.10	High	0.001	5.566	17	3	4	2	127	14.5	11.39	2.58	3	0	0	0.076	0.118	1.142	1.552	15.01	9.669	-3.72	-3.08	0.19	0.63	3.91	3.27	0.000289182	0.000334414	0.918887	0.577693	0.000154837	0.000154925	3.53883	3.47572	0.0367378	0.238303	3.81012	3.80988	171.2	13	20.2	195.5	24.48	30.78	73.84	22.01	86.5
V5B836	inositol-3-phosphate synthase OS=Trypanosoma cruzi Dm28c OX=1416333 GN=TCDM_08270 PE=3 SV=1	TCDM_08270	High	0	57.329	24	11	22	11	529	58.4	6.48	75.39	11	0	0	28.135	5.846	11.531	0.208	0.41	1.972	4.81	2.55	3.53	-2.27	-1.29	0.98	7.65724e-07	0.00033612	1.13854e-05	0.000461676	0.051083	0.0533461	6.11593	3.47351	4.94365	3.33566	1.29172	1.2729	8.6	242	50.3	99.2	56.5	8.94	44.29	17.24	17.3
V5DFK1	Uncharacterized protein OS=Trypanosoma cruzi Dm28c OX=1416333 GN=TCDM_05212 PE=4 SV=1	TCDM_05212	High	0	6.238	6	3	3	3	590	62.8	8.6	5.57	3	0	0	2.508	4.155	1.279	1.657	0.51	0.308	1.33	2.05	0.35	0.73	-0.97	-1.7	0.00855737	0.000351019	0.21023	0.166971	0.206336	0.00515788	2.06766	3.45467	0.677306	0.777359	0.685424	2.28753	44.7	112.2	185.9	57.2	52.08	20.2	35.14	22.83	3.7
A0A2V2WZ50	Putative ubiquitin hydrolase OS=Trypanosoma cruzi OX=5693 GN=C3747_41g116 PE=4 SV=1	C3747_41g116	High	0	19.298	7	6	6	6	1083	120.9	5.83	13.61	6	0	0	0.24	0.302	0.462	1.257	1.924	1.532	-2.06	-1.73	-1.11	0.33	0.94	0.61	0.000164582	0.000351538	0.00507189	0.744521	0.089734	0.33649	3.78362	3.45403	2.29483	0.128123	1.04704	0.473028	199.6	47.9	60.2	92.2	30.42	21.38	14.12	32.87	65.7
A0A2V2VKF0	Profilin OS=Trypanosoma cruzi OX=5693 GN=C4B63_17g25 PE=3 SV=1	C4B63_17g25	High	0	59.427	57	9	22	9	150	16.1	5.19	99.96	9	0	0	1.557	1.313	0.769	0.843	0.494	0.586	0.64	0.39	-0.38	-0.25	-1.02	-0.77	0.00146961	0.0238745	0.207409	0.40069	6.21451e-05	0.000685337	2.8328	1.62207	0.683173	0.397192	4.20659	3.1641	86.2	134.2	113.2	66.3	22.06	6.16	9.21	11.95	242.3
A0A2V2VQQ0	Uncharacterized protein OS=Trypanosoma cruzi OX=5693 GN=C4B63_13g240 PE=4 SV=1	C4B63_13g240	High	0	31.024	44	7	9	7	204	23.3	4.77	30.39	7	0	0	0.09	0.259	0.328	2.869	3.638	1.268	-3.47	-1.95	-1.61	1.52	1.86	0.34	6.3336e-07	0.000355344	0.00119911	0.00121821	0.000360662	0.865308	6.19835	3.44935	2.92114	2.91428	3.4429	0.0628295	238.6	21.5	61.7	78.2	24.23	46.17	22.45	19.14	288.3
A0A2V2VXU6	non-specific serine/threonine protein kinase OS=Trypanosoma cruzi OX=5693 GN=C4B63_7g98 PE=3 SV=1	C4B63_7g98	High	0	7.797	3	3	3	3	1041	116.7	6.01	7.41	3	0	0	0.66	0.321	1.259	0.486	1.909	3.928	-0.6	-1.64	0.33	-1.04	0.93	1.97	0.121552	0.000359276	0.542074	0.0208973	0.0115581	5.03423e-05	0.915238	3.44457	0.265941	1.67991	1.93711	4.29807	123.5	81.4	39.6	155.5	20.16	8.23	26.87	37.4	23.8
V5B346	Nuclear transmembrane protein OS=Trypanosoma cruzi Dm28c OX=1416333 GN=TCDM_03630 PE=4 SV=1	TCDM_03630	High	0	5.705	7	1	1	1	302	32.6	9.82	5.18	1	0	0	0.72	0.873	0.515	1.214	0.716	0.59	-0.47	-0.2	-0.96	0.28	-0.48	-0.76	0.162684	0.521014	0.0178254	0.826742	0.579696	0.190638	0.788655	0.28315	1.74896	0.0826299	0.236799	0.71979	128.7	92.6	112.4	66.3	12.18	28.04	24.81	19.23	62.4
A0A2V2W821	200 kDa antigen p200 OS=Trypanosoma cruzi OX=5693 GN=C3747_150g10 PE=4 SV=1	C3747_150g10	High	0	20.025	5	4	6	4	990	113.6	6.92	15.78	4	0	0	0.465	0.478	0.386	1.028	0.83	0.808	-1.1	-1.06	-1.37	0.04	-0.27	-0.31	0.000512099	0.000987205	8.29264e-05	0.974861	0.618967	0.39036	3.29065	3.00559	4.08131	0.0110574	0.208333	0.408535	171.7	79.9	82.1	66.3	22.17	14.6	14.22	12.73	229.9
A0A2V2VD53	Putative ribose-phosphate pyrophosphokinase OS=Trypanosoma cruzi OX=5693 GN=C4B63_31g109 PE=3 SV=1	C4B63_31g109	High	0	79.517	30	18	32	18	705	78.8	7.03	113.9	18	0	0	2.605	1.567	1.03	0.601	0.395	0.657	1.38	0.65	0.04	-0.73	-1.34	-0.61	1.79974e-05	0.00889663	0.997546	0.00688679	2.28428e-05	0.0123283	4.74479	2.05077	0.00106699	2.16198	4.64125	1.9091	64.5	168.1	101	66.4	10.55	9.88	15.09	25.52	136.4
V5BK27	Uncharacterized protein OS=Trypanosoma cruzi Dm28c OX=1416333 GN=TCDM_03071 PE=4 SV=1	TCDM_03071	High	0	34.617	16	8	8	1	729	82	4.97	33.04	8	0	0	1.388	1.016	0.678	0.732	0.488	0.667	0.47	0.02	-0.56	-0.45	-1.03	-0.58	0.0310276	0.822739	0.0093613	0.00685228	5.80594e-05	0.0424405	1.50825	0.084738	2.02866	2.16416	4.23613	1.37222	98	136	99.5	66.4	12.42	8.84	12.68	16.83	29.7
A0A2V2VV33	Putative antigenic protein OS=Trypanosoma cruzi OX=5693 GN=C4B63_7g203 PE=4 SV=1	C4B63_7g203	High	0	14.831	4	2	6	2	1140	131.2	6.01	17.35	2	0	0	0.82	3.151	1.896	3.844	2.313	0.602	-0.29	1.66	0.92	1.94	1.21	-0.73	0.911723	0.000381142	0.00768483	0.000519181	0.0142962	0.204359	0.0401369	3.41891	2.11437	3.28468	1.84478	0.689605	58.2	47.8	183.5	110.5	47.35	20.52	11.39	30.05	23.8
A0A2V2VLH6	Uncharacterized protein OS=Trypanosoma cruzi OX=5693 GN=C3747_261g20 PE=4 SV=1	C3747_261g20	High	0	24.093	26	7	17	7	304	34.2	9.41	45.48	7	0	0	1.293	2.447	2.215	1.893	1.713	0.905	0.37	1.29	1.15	0.92	0.78	-0.14	0.0530946	0.000383299	0.000674426	0.0271051	0.0552997	0.972599	1.27495	3.41646	3.17107	1.56695	1.25728	0.012066	57.5	74.4	140.8	127.4	41.8	16.25	10.9	12.98	30
A0A2V2V8R1	NIPSNAP domain-containing protein OS=Trypanosoma cruzi OX=5693 GN=C4B63_40g19 PE=3 SV=1	C4B63_40g19	High	0	25.193	38	6	10	6	198	23.3	9.25	35.62	6	0	0	0.877	1.232	0.622	1.405	0.709	0.505	-0.19	0.3	-0.69	0.49	-0.5	-0.99	0.546472	0.360208	0.0132151	0.0420535	0.13589	0.000745571	0.262432	0.443446	1.87893	1.3762	0.866814	3.12751	107.2	94	132.1	66.6	22.3	11.64	22.37	9.46	83.2
A0A2V2UN65	AAA+ ATPase domain-containing protein OS=Trypanosoma cruzi OX=5693 GN=C4B63_157g33 PE=3 SV=1	C4B63_157g33	High	0	59.891	24	13	27	11	576	63	8.68	78.97	13	0	1	0.9	0.958	0.571	1.064	0.634	0.596	-0.15	-0.06	-0.81	0.09	-0.66	-0.75	0.991224	0.999999	4.90785e-05	0.990128	7.28237e-05	4.82982e-05	0.003828	2.7615e-07	4.30911	0.00430885	4.13773	4.31607	116.7	105	111.7	66.6	10.19	15.42	3.34	7.56	385.2
A0A2V2UQX4	Clathrin light chain OS=Trypanosoma cruzi OX=5693 GN=C4B63_207g1 PE=4 SV=1	C4B63_207g1	High	0	42.424	43	10	22	10	207	23.8	10.32	71.84	10	0	0	0.502	0.479	0.395	0.954	0.788	0.825	-0.99	-1.06	-1.34	-0.07	-0.34	-0.28	0.000712148	0.000186156	1.60267e-05	0.815472	0.0812844	0.317697	3.14743	3.73012	4.79516	0.088591	1.08999	0.497986	168.3	84.5	80.6	66.6	17.62	26.33	4.23	6.63	1293.4
V5AZ02	Fatty acyl CoA synthetase OS=Trypanosoma cruzi Dm28c OX=1416333 GN=TCDM_11993 PE=4 SV=1	TCDM_11993	High	0	114.307	39	23	68	23	703	78.6	7.69	214.23	23	0	0	1.059	2.022	0.818	1.91	0.773	0.405	0.08	1.02	-0.29	0.93	-0.37	-1.31	0.860186	0.000701632	0.182179	0.00251783	0.0498496	2.99625e-05	0.0654077	3.15389	0.739501	2.59897	1.30234	4.52342	81.7	86.4	165.1	66.8	17.29	29.38	10.77	5.16	690.4
V5BZC0	Uncharacterized protein OS=Trypanosoma cruzi Dm28c OX=1416333 GN=TCDM_01337 PE=3 SV=1	TCDM_01337	High	0	41.307	40	12	16	12	365	41.8	8.59	48.93	12	0	0	7.141	3.04	3.152	0.426	0.441	1.037	2.84	1.6	1.66	-1.23	-1.18	0.05	3.10961e-06	0.000404059	0.000687857	0.00444456	0.00235571	0.977059	5.50729	3.39355	3.1625	2.35217	2.62788	0.0100793	27.9	199.3	84.8	88	48.79	7.82	17.37	16.3	39.2
A0A2V2VY64	RING-type domain-containing protein OS=Trypanosoma cruzi OX=5693 GN=C4B63_4g533 PE=4 SV=1	C4B63_4g533	High	0	62.886	12	20	26	19	2142	246	7.33	61.53	20	0	1	1.573	0.947	0.706	0.602	0.449	0.745	0.65	-0.08	-0.5	-0.73	-1.16	-0.42	0.00185718	0.993116	0.0378665	0.00120235	1.92954e-05	0.0598944	2.73115	0.00299982	1.42174	2.91997	4.71455	1.22261	94.7	148.9	89.6	66.8	10.35	10.2	20.52	12.5	273.4
A0A2V2VFD4	Importin N-terminal domain-containing protein OS=Trypanosoma cruzi OX=5693 GN=C4B63_24g190 PE=3 SV=1	C4B63_24g190	High	0	57.642	18	18	28	18	1089	122	6.32	82.24	18	0	0	0.61	0.903	0.504	1.481	0.826	0.558	-0.71	-0.15	-0.99	0.57	-0.28	-0.84	0.00660082	0.699416	0.000126653	0.0445894	0.113165	0.000658047	2.1804	0.155265	3.89738	1.35077	0.946288	3.18174	132.6	80.9	119.7	66.8	16.97	13.66	20.03	8.36	211.4
Q4E253	Tubulin-specific chaperone A OS=Trypanosoma cruzi (strain CL Brener) OX=353153 GN=Tc00.1047053508707.224 PE=3 SV=1	Tc00.1047053508707.224	High	0	13.146	37	4	9	4	126	14.4	6.06	27.77	4	0	0	0.646	0.385	0.8	0.595	1.237	2.079	-0.63	-1.38	-0.32	-0.75	0.31	1.06	0.0488092	0.000420551	0.375388	0.064032	0.577693	0.00660781	1.3115	3.37618	0.425519	1.1936	0.238303	2.17994	141.3	91.3	54.4	113	22.55	19.08	31.23	12.38	474.4
V5BMT3	Homoserine kinase OS=Trypanosoma cruzi Dm28c OX=1416333 GN=TCDM_02119 PE=3 SV=1	TCDM_02119	High	0	65.336	56	11	30	11	336	35.8	6.67	108.59	11	0	0	2.752	3.431	1.605	1.247	0.583	0.468	1.46	1.78	0.68	0.32	-0.78	-1.1	0.0015208	0.000422077	0.146289	0.850468	0.0828101	0.0205363	2.81793	3.37461	0.83479	0.0703418	1.08192	1.68748	45.5	125.3	156.2	73.1	51.6	16.51	12.32	13.1	180.4
A0A7J6Y2Q6	Uncharacterized protein OS=Trypanosoma cruzi OX=5693 GN=ECC02_005897 PE=4 SV=1	ECC02_005897	High	0	14.315	17	5	6	5	367	40.7	6.43	16.51	5	0	0	2.19	3.615	2.308	1.651	1.054	0.638	1.13	1.85	1.21	0.72	0.08	-0.65	0.0125119	0.000425668	0.0117938	0.143087	0.999978	0.151887	1.90268	3.37093	1.92834	0.844401	9.48492e-06	0.818479	43.9	96.1	158.7	101.3	59.49	15.53	5.9	10.92	22.2
V5BEV9	Mitochondrial ATP-dependent zinc metallopeptidase OS=Trypanosoma cruzi Dm28c OX=1416333 GN=TCDM_07302 PE=3 SV=1	TCDM_07302	High	0	37.013	23	12	16	12	712	79.3	8.78	42.76	12	0	0	2.202	1.704	0.986	0.774	0.448	0.578	1.14	0.77	-0.02	-0.37	-1.16	-0.79	2.01435e-05	0.00104354	0.999225	0.0736593	2.37031e-05	0.001282	4.69586	2.98149	0.000336807	1.13277	4.62519	2.89211	67.9	149.5	115.7	66.9	18.8	15.81	10.49	7.47	86.4
A0A2V2VMR6	Putative NADH-dependent fumarate reductase OS=Trypanosoma cruzi OX=5693 GN=C4B63_15g19 PE=4 SV=1	C4B63_15g19	High	0	108.649	36	22	50	2	757	81.9	6.51	164.4	22	0	3	9.352	4.326	2.555	0.463	0.273	0.591	3.23	2.11	1.35	-1.11	-1.87	-0.76	3.57264e-06	0.000428436	0.0110799	0.00528413	0.000182401	0.162944	5.44701	3.36811	1.95546	2.27703	3.73897	0.787961	23.2	217.1	100.4	59.3	47.33	2.74	17.92	32.54	23.5
A0A2V2UKQ7	Putative retrotransposon hot spot (RHS) protein OS=Trypanosoma cruzi OX=5693 GN=C4B63_289g10 PE=4 SV=1	C4B63_289g10	High	0	221.76	43	47	120	10	984	112.4	8.29	355.96	47	0	27	1.366	1.752	0.826	1.282	0.605	0.472	0.45	0.81	-0.27	0.36	-0.73	-1.08	0.0184047	0.000215322	0.0450029	0.0779078	0.000134817	4.16809e-06	1.73507	3.66691	1.34676	1.10842	3.87026	5.38006	80.9	110.5	141.7	66.9	19.44	9.83	5.73	6.96	1312.5
A0A2V2VDP4	Cystathionine beta-synthase OS=Trypanosoma cruzi OX=5693 GN=C4B63_30g131 PE=4 SV=1	C4B63_30g131	High	0	214.761	64	29	184	3	427	47	7.33	647.54	29	0	26	19.694	7.691	4.111	0.391	0.209	0.534	4.3	2.94	2.04	-1.36	-2.26	-0.9	2.91526e-05	0.000434624	0.00668796	0.278173	0.0176592	0.382361	4.53532	3.36189	2.17471	0.555685	1.75303	0.417526	12.3	242.4	94.7	50.6	40.68	41.59	57.14	42.04	319.3
A0A2V2WFI9	Putative retrotransposon hot spot (RHS) protein OS=Trypanosoma cruzi OX=5693 GN=C3747_107g50 PE=4 SV=1	C3747_107g50	High	0	8.417	16	3	4	1	184	21	6.7	11.33	3	0	0	0.354	0.905	0.454	2.555	1.281	0.501	-1.5	-0.14	-1.14	1.35	0.36	-1	3.6611e-05	0.916181	0.000780273	8.79554e-05	0.207442	0.00222193	4.43639	0.038019	3.10775	4.05574	0.683102	2.65327	147.4	52.2	133.5	66.9	13.03	16.13	22.18	24.13	104.5
V5B5G8	Poly(A) export protein OS=Trypanosoma cruzi Dm28c OX=1416333 GN=TCDM_09440 PE=3 SV=1	TCDM_09440	High	0	44.575	41	10	16	10	349	38.5	7.77	57.17	10	0	0	0.512	1.265	0.559	2.471	1.093	0.442	-0.97	0.34	-0.84	1.31	0.13	-1.18	0.000288578	0.0581912	0.00138764	6.21197e-06	0.752598	2.11273e-05	3.53974	1.23514	2.85772	5.20677	0.123437	4.67516	119.9	61.4	151.7	67	14.65	19.74	9.11	7.91	130.9
Q4D6C9	Uncharacterized protein OS=Trypanosoma cruzi (strain CL Brener) OX=353153 GN=Tc00.1047053506673.30 PE=4 SV=1	Tc00.1047053506673.30	High	0	17.149	24	5	8	5	191	22.3	9.23	20.2	5	0	0	1.497	3.277	1.549	2.189	1.035	0.473	0.58	1.71	0.63	1.13	0.05	-1.08	0.294364	0.000442492	0.343197	0.0095882	0.999455	0.00787977	0.531116	3.35409	0.464456	2.01826	0.000236733	2.10349	54.6	81.8	179	84.6	49.94	16.14	6.67	16.67	63.2
Q4DSC7	V-type proton ATPase subunit a OS=Trypanosoma cruzi (strain CL Brener) OX=353153 GN=Tc00.1047053509767.70 PE=3 SV=1	Tc00.1047053509767.70	High	0	37.795	13	9	15	9	773	87.9	5.55	48.16	9	0	0	0.856	0.75	0.525	0.876	0.613	0.701	-0.22	-0.42	-0.93	-0.19	-0.7	-0.51	0.171157	0.0393728	3.1149e-05	0.815087	0.000783866	0.00332852	0.766606	1.4048	4.50656	0.088796	3.10576	2.47775	127.8	109.4	95.8	67.1	15.34	14.16	10.57	4.3	159.2
A0A2V2UJT7	Putative ribonuclease inhibitor-like protein OS=Trypanosoma cruzi OX=5693 GN=C4B63_241g7 PE=4 SV=1	C4B63_241g7	High	0	63.221	53	12	18	2	360	38.7	7.23	70.71	12	0	8	2.535	3.932	1.901	1.551	0.75	0.484	1.34	1.98	0.93	0.63	-0.41	-1.05	0.0111436	0.000449671	0.14383	0.264495	0.47196	0.0224847	1.95298	3.3471	0.842152	0.577582	0.326095	1.64811	42.7	108.2	167.9	81.2	59.69	12.31	16.71	15.93	32.2
V5AN63	TAP42-like protein OS=Trypanosoma cruzi Dm28c OX=1416333 GN=TCDM_10202 PE=4 SV=1	TCDM_10202	High	0	20.489	16	4	9	4	397	45.6	5.05	31.7	4	0	0	1.08	0.634	0.548	0.587	0.507	0.864	0.11	-0.66	-0.87	-0.77	-0.98	-0.21	0.999803	0.00311223	0.000698888	0.00271855	0.000615823	0.798624	8.54433e-05	2.50693	3.15559	2.56566	3.21054	0.0976578	122.6	132.4	77.8	67.2	24.83	10.7	21.3	11.38	81.9
A0A2V2V6L4	Putative 6-phosphofructo-2-kinase/fructose-2,6-biphosphatase OS=Trypanosoma cruzi OX=5693 GN=C4B63_45g121 PE=4 SV=1	C4B63_45g121	High	0	38.163	18	10	15	10	749	83.7	5.92	49.09	10	0	0	1.045	3.131	1.539	2.995	1.472	0.491	0.06	1.65	0.62	1.58	0.56	-1.02	0.993561	0.000456237	0.275508	0.00068415	0.390303	0.0107751	0.00280536	3.34081	0.559866	3.16485	0.408598	1.96758	59.6	62.3	186.5	91.7	38.07	30.77	9.36	22.14	34.3
V5DN77	5-oxoprolinase OS=Trypanosoma cruzi Dm28c OX=1416333 GN=TCDM_02419 PE=3 SV=1	TCDM_02419	High	0	47.238	15	13	16	13	1328	145.5	6.62	52.81	13	0	0	0.147	0.292	0.212	1.985	1.444	0.728	-2.77	-1.78	-2.24	0.99	0.53	-0.46	1.51748e-05	0.00045664	3.76332e-05	0.121085	0.893223	0.347126	4.81888	3.34043	4.42443	0.916909	0.0490402	0.459513	242.3	35.6	70.7	51.4	28.95	57.48	13.29	17.17	130.7
A0A2V2UJA7	Putative trans-sialidase, Group II OS=Trypanosoma cruzi OX=5693 GN=C4B63_305g1 PE=4 SV=1	C4B63_305g1	High	0	134.555	41	25	70	0	727	79.2	6.51	252.8	25	0	18	0.375	9.201	0.44	24.544	1.174	0.048	-1.42	3.2	-1.18	4.62	0.23	-4.39	0.47408	0.000459281	0.575343	3.08431e-05	0.99719	3.88748e-05	0.324148	3.33792	0.240073	4.51084	0.00122211	4.41033	36.3	13.6	334.1	16	70.33	26.98	24.78	48.51	65
V5BQ43	Phosphotransferase OS=Trypanosoma cruzi Dm28c OX=1416333 GN=TCDM_04644 PE=3 SV=1	TCDM_04644	High	0	227.211	73	32	170	32	471	52.1	8.44	617.89	32	0	0	2.862	2.667	3.358	0.932	1.173	1.259	1.52	1.41	1.75	-0.1	0.23	0.33	0.000331104	0.000461334	0.000127779	0.996222	0.915469	0.824551	3.48004	3.33598	3.89354	0.0016437	0.0383563	0.0837827	40.5	115.8	107.9	135.9	43.47	9.37	12.4	13.75	830.8
A0A7J6YD77	Uncharacterized protein OS=Trypanosoma cruzi OX=5693 GN=ECC02_002953 PE=4 SV=1	ECC02_002953	High	0	58.479	51	12	46	4	268	27.6	9.38	155.65	12	0	8	0.172	0.849	0.408	4.95	2.378	0.48	-2.54	-0.24	-1.29	2.31	1.25	-1.06	4.45888e-08	0.299826	8.3217e-05	2.21598e-07	6.50268e-05	0.00136847	7.35077	0.52313	4.07979	6.65443	4.18691	2.86376	164.7	28.3	139.9	67.2	3.79	26.88	19.74	10.98	951.7
V5BRU4	DNA-directed RNA polymerase II/III subunit OS=Trypanosoma cruzi Dm28c OX=1416333 GN=TCDM_14229 PE=3 SV=1	TCDM_14229	High	0	27.768	40	5	9	5	219	25.2	6.32	35.23	5	0	0	1.135	0.996	0.634	0.877	0.558	0.636	0.18	-0.01	-0.66	-0.19	-0.84	-0.65	0.234883	0.992582	0.000111255	0.343942	7.98811e-06	7.58616e-05	0.629149	0.00323342	3.95368	0.463514	5.09756	4.11998	106.2	120.6	105.8	67.3	8.47	11.03	10.53	4.79	175.6
Q4CYH4	Dynamin N-terminal domain-containing protein OS=Trypanosoma cruzi (strain CL Brener) OX=353153 GN=Tc00.1047053508321.60 PE=4 SV=1	Tc00.1047053508321.60	High	0	18.038	11	6	7	1	646	72	9.14	15.79	6	0	0	1.243	1.419	0.742	1.142	0.597	0.523	0.31	0.51	-0.43	0.19	-0.75	-0.94	0.578134	0.111148	0.0278739	0.642502	0.0029165	0.000425049	0.237971	0.954099	1.5548	0.192125	2.53514	3.37156	90.8	112.9	128.9	67.4	21.4	11.12	6.02	19.86	43.2
Q4D867	Uncharacterized protein OS=Trypanosoma cruzi (strain CL Brener) OX=353153 GN=Tc00.1047053503703.40 PE=4 SV=1	Tc00.1047053503703.40	High	0	27.674	32	5	12	5	169	20.2	9.79	37.23	5	0	0	0.876	1.331	0.65	1.519	0.741	0.488	-0.19	0.41	-0.62	0.6	-0.43	-1.04	0.668884	0.177385	0.0148928	0.0256944	0.107782	0.000384546	0.174649	0.751083	1.82702	1.59016	0.967453	3.41505	103.7	90.9	138.1	67.4	13.39	20.96	19.63	10.59	343.8
V5AWG6	Endonuclease V OS=Trypanosoma cruzi Dm28c OX=1416333 GN=TCDM_06592 PE=4 SV=1	TCDM_06592	High	0.005	3.574	3	1	5	1	314	34.8	7.61	8.67	1	0	0	2.177	3.182	0.558	1.462	0.256	0.175	1.12	1.67	-0.84	0.55	-1.96	-2.51	0.0194958	0.000478679	0.036168	0.174238	0.000117987	6.63722e-06	1.71006	3.31996	1.44168	0.758858	3.92817	5.17801	57.8	125.9	184	32.3	43.99	19.83	27.69	22.32	222.8
V5BA52	PRP1 splicing factor N-terminal domain-containing protein OS=Trypanosoma cruzi Dm28c OX=1416333 GN=TCDM_07348 PE=4 SV=1	TCDM_07348	High	0	13.315	6	4	5	4	994	109.7	7.02	19.26	4	0	0	1.328	0.763	0.626	0.575	0.472	0.821	0.41	-0.39	-0.67	-0.8	-1.08	-0.29	0.832173	0.499231	0.211467	0.155786	0.0531393	0.914616	0.0797861	0.301699	0.674757	0.807471	1.27458	0.0387613	107.6	142.9	82.1	67.4	26.48	27.19	17.05	27.23	17.3
A0A2V2W1L0	Uncharacterized protein OS=Trypanosoma cruzi OX=5693 GN=C4B63_2g816 PE=4 SV=1	C4B63_2g816	High	0	35.771	13	10	11	2	920	104.6	8.53	33.5	10	0	4	1.756	3.685	4.223	2.098	2.405	1.146	0.81	1.88	2.08	1.07	1.27	0.2	0.185751	0.000501519	0.000151952	0.0191114	0.00479975	0.855506	0.73107	3.29971	3.81829	1.71871	2.31878	0.0677769	37.5	65.9	138.2	158.4	53.18	17.79	16.35	14.05	29.7
V5A564	Trans-sialidase OS=Trypanosoma cruzi Dm28c OX=1416333 GN=TCDM_12595 PE=4 SV=1	TCDM_12595	High	0	7.336	4	2	3	1	451	47.1	4.82	8.61	2	0	0	6.352	9.688	1.291	1.525	0.203	0.133	2.67	3.28	0.37	0.61	-2.3	-2.91	0.00199256	0.0005064	0.855898	0.755536	0.00409561	0.000885226	2.70059	3.29551	0.067578	0.121745	2.38768	3.05295	21.8	138.6	211.4	28.2	27.87	52.63	56.23	58.71	20
V5CYM4	Sialidase domain-containing protein OS=Trypanosoma cruzi Dm28c OX=1416333 GN=TCDM_12147 PE=4 SV=1	TCDM_12147	High	0	52.291	27	7	28	1	440	47.1	7.77	113.5	7	0	0	0.219	5.032	0.241	23	1.102	0.048	-2.19	2.33	-2.05	4.52	0.14	-4.38	0.00170706	0.000509178	0.00331205	2.23744e-06	0.86605	2.21105e-06	2.76775	3.29313	2.4799	5.65025	0.0624568	5.6554	61.6	13.5	310	14.9	26.35	41.69	21.56	54.78	47
A0A2V2W0M3	Right handed beta helix domain-containing protein OS=Trypanosoma cruzi OX=5693 GN=C4B63_7g258 PE=4 SV=1	C4B63_7g258	High	0	34.889	29	10	14	10	468	51.8	6.64	44.74	10	0	0	1.417	3.474	2.198	2.452	1.552	0.633	0.5	1.8	1.14	1.29	0.63	-0.66	0.644636	0.000511343	0.0184455	0.00170787	0.0965315	0.119941	0.190686	3.29129	1.73411	2.76754	1.01533	0.921033	49.5	70.1	171.8	108.7	53.55	13.03	4.76	16.95	47
V5BIB9	ABC transporter OS=Trypanosoma cruzi Dm28c OX=1416333 GN=TCDM_05573 PE=4 SV=1	TCDM_05573	High	0	8.819	4	2	2	2	650	72.5	7.87	7.59	2	0	0	0.945	0.91	0.579	0.962	0.612	0.636	-0.08	-0.14	-0.79	-0.06	-0.71	-0.65	0.999999	0.996232	0.00705498	0.995417	0.00687645	0.0102715	5.38165e-07	0.00163947	2.1515	0.00199481	2.16264	1.98837	116.5	110.1	106	67.4	18.07	7.12	15.07	18.98	28.5
V5BEQ8	DNA-directed RNA polymerase III subunit RPC3 OS=Trypanosoma cruzi Dm28c OX=1416333 GN=TCDM_09354 PE=3 SV=1	TCDM_09354	High	0	9.628	8	3	4	3	539	59.2	7.47	11.82	3	0	0	1.112	0.685	0.568	0.616	0.511	0.83	0.15	-0.55	-0.82	-0.7	-0.97	-0.27	0.74257	0.164986	0.00735681	0.0297237	0.00132328	0.312656	0.129263	0.782554	2.13331	1.5269	2.87835	0.504934	118.9	132.2	81.4	67.5	14.76	18.05	15.31	23.35	29.8
A0A2V2W226	Uncharacterized protein OS=Trypanosoma cruzi OX=5693 GN=C4B63_2g346 PE=4 SV=1	C4B63_2g346	High	0	10.662	13	4	4	4	379	42.9	6.19	8.34	4	0	0	0.468	0.309	0.462	0.66	0.986	1.495	-1.1	-1.69	-1.11	-0.6	-0.02	0.58	0.0164328	0.000514598	0.0104357	0.217063	0.993539	0.31485	1.78429	3.28853	1.98148	0.663414	0.00281499	0.501897	178.7	83.6	55.2	82.5	34.88	25.87	36.14	8.98	63.7
A0A2V2UXJ1	Thioredoxin OS=Trypanosoma cruzi OX=5693 GN=C4B63_69g57c PE=3 SV=1	C4B63_69g57c	High	0	24.771	48	5	8	5	107	12.2	8.28	17.34	5	0	0	2.003	2.499	1.714	1.248	0.855	0.686	1	1.32	0.78	0.32	-0.23	-0.54	0.00882734	0.000517507	0.0298058	0.359686	0.896841	0.128459	2.05417	3.28608	1.5257	0.444077	0.0472844	0.891237	55.4	111	138.5	95	18.47	33.64	9.41	12.34	69.4
A0A2V2VB90	Tetratricopeptide repeat OS=Trypanosoma cruzi OX=5693 GN=C4B63_30g174 PE=4 SV=1	C4B63_30g174	High	0	63.668	36	14	19	14	913	100.2	8.88	69.26	14	0	0	1.521	2.743	1.836	1.803	1.207	0.67	0.61	1.46	0.88	0.85	0.27	-0.58	0.0734919	0.000520945	0.0219263	0.0538794	0.895974	0.17087	1.13376	3.28321	1.65903	1.26858	0.0477045	0.767333	56.3	85.7	154.5	103.5	44.18	20.61	11.72	10.57	22.2
V5B558	Branchpoint-bridging protein OS=Trypanosoma cruzi Dm28c OX=1416333 GN=TCDM_02938 PE=3 SV=1	TCDM_02938	High	0	28.08	36	8	11	1	305	35.4	5.34	40.03	8	0	5	0.607	0.519	0.432	0.854	0.711	0.833	-0.72	-0.95	-1.21	-0.23	-0.49	-0.26	0.00051875	3.90854e-05	3.30277e-06	0.323048	0.0114154	0.233578	3.28504	4.40799	5.48112	0.490733	1.94251	0.631568	156.4	95	81.1	67.5	17.7	4.61	6.08	11.53	135.1
V5BJH2	LysM domain-containing protein OS=Trypanosoma cruzi Dm28c OX=1416333 GN=TCDM_07301 PE=4 SV=1	TCDM_07301	High	0	29.401	12	7	11	7	818	94.1	5.87	37.45	7	0	0	7.088	4.101	2.733	0.578	0.386	0.667	2.83	2.04	1.45	-0.79	-1.37	-0.59	2.19694e-05	0.000528103	0.0051967	0.0861369	0.00590023	0.408518	4.65818	3.27728	2.28427	1.06481	2.22913	0.388789	26.8	190	109.9	73.3	43.87	15.97	22.89	33.8	16.7
A0A2V2V6T3	MORN repeat-containing protein OS=Trypanosoma cruzi OX=5693 GN=C4B63_48g114 PE=4 SV=1	C4B63_48g114	High	0	17.258	8	4	6	4	690	78	5.95	18.67	4	0	0	0.882	2.878	2.085	3.262	2.362	0.724	-0.18	1.53	1.06	1.71	1.24	-0.47	0.793998	0.000529463	0.0180346	0.000133001	0.0036531	0.206011	0.100181	3.27616	1.74389	3.87615	2.43734	0.686109	58.4	51.6	168.2	121.8	39.32	27.58	7.71	17.56	50.7
A0A2V2VJS5	Uncharacterized protein OS=Trypanosoma cruzi OX=5693 GN=C4B63_18g252 PE=4 SV=1	C4B63_18g252	High	0	14.391	14	3	5	3	251	29	9.11	18.25	3	0	0	1.546	2.979	1.124	1.927	0.727	0.377	0.63	1.57	0.17	0.95	-0.46	-1.41	0.00070331	2.22105e-07	0.235717	0.000116638	0.0211355	1.62679e-06	3.15285	6.65344	0.627609	3.93316	1.67499	5.78867	60.2	93	179.2	67.6	20.54	6.56	9.59	9.39	26
A0A2V2VM99	dolichyl-diphosphooligosaccharide--protein glycotransferase OS=Trypanosoma cruzi OX=5693 GN=C4B63_15g15 PE=3 SV=1	C4B63_15g15	High	0	51.796	21	16	27	3	832	93.4	9.04	82.39	16	0	9	0.263	0.369	1.55	1.404	5.899	4.202	-1.93	-1.44	0.63	0.49	2.56	2.07	3.21104e-05	0.000537163	0.0423168	0.25427	9.23228e-07	8.06784e-06	4.49335	3.26989	1.37349	0.594704	6.03469	5.09324	125.7	33	46.4	194.9	17.39	18.51	20.77	32.44	446
Q4DZ93	Gamma-soluble NSF attachment protein OS=Trypanosoma cruzi (strain CL Brener) OX=353153 GN=Tc00.1047053504105.190 PE=3 SV=1	Tc00.1047053504105.190	High	0	50.208	42	10	16	1	358	40	5.35	58.56	10	0	8	1.14	1.52	0.744	1.333	0.652	0.489	0.19	0.6	-0.43	0.41	-0.62	-1.03	0.787421	0.0214413	0.0603434	0.106862	0.0118301	0.000196158	0.103793	1.66875	1.21937	0.971175	1.92701	3.70739	90.8	103.6	138	67.6	27.6	16.12	1.59	6.92	132.1
A0A2V2V597	Leucine-rich repeat protein (LRRP) OS=Trypanosoma cruzi OX=5693 GN=C4B63_48g140 PE=4 SV=1	C4B63_48g140	High	0	20.297	16	5	7	2	407	45.9	6.13	24.53	5	0	1	1.558	3.337	2.136	2.142	1.371	0.64	0.64	1.74	1.09	1.1	0.45	-0.64	0.171548	0.000539068	0.0172248	0.0226851	0.548809	0.218027	0.765615	3.26836	1.76385	1.64426	0.260579	0.66149	49.8	77.6	166.2	106.4	50.83	21.58	9.78	17.69	13.5
Q4E3C9	Uncharacterized protein OS=Trypanosoma cruzi (strain CL Brener) OX=353153 GN=Tc00.1047053508355.10 PE=4 SV=1	Tc00.1047053508355.10	High	0	11.993	17	4	4	4	196	21.7	10.1	7.2	4	0	0	0.816	0.378	0.573	0.464	0.702	1.514	-0.29	-1.4	-0.8	-1.11	-0.51	0.6	0.422372	0.000544656	0.0287528	0.00749372	0.364185	0.13998	0.374305	3.26388	1.54132	2.1253	0.438678	0.853935	144.5	118	54.7	82.8	32.71	11.11	39.65	9.85	62
V5C2Q7	EF-hand domain-containing protein OS=Trypanosoma cruzi Dm28c OX=1416333 GN=TCDM_00077 PE=4 SV=1	TCDM_00077	High	0	59.33	46	8	26	8	261	30	4.7	120.58	8	0	0	1.98	4.164	2.401	2.103	1.213	0.577	0.99	2.06	1.26	1.07	0.28	-0.79	0.0542919	0.000550019	0.0756141	0.0418899	0.99617	0.0291374	1.26526	3.25962	1.1214	1.37789	0.00166657	1.53555	41.9	83	174.5	100.6	54.2	27.81	3.94	22.93	38.3
A0A2V2XH33	NADAR domain-containing protein OS=Trypanosoma cruzi OX=5693 GN=C3747_10g328 PE=4 SV=1	C3747_10g328	High	0	10.347	25	4	4	4	159	18.3	9.44	10.02	4	0	0	1.633	2.143	1.781	1.312	1.09	0.831	0.71	1.1	0.83	0.39	0.12	-0.27	0.0151587	0.000553431	0.00621304	0.248857	0.954546	0.485728	1.81934	3.25694	2.2067	0.60405	0.020203	0.313607	61	99.6	130.7	108.7	33.55	10.36	5.63	12.66	37.7
Q4DIB5	Uncharacterized protein OS=Trypanosoma cruzi (strain CL Brener) OX=353153 GN=Tc00.1047053509455.114 PE=4 SV=1	Tc00.1047053509455.114	High	0	9.725	13	4	7	4	251	28.7	9.38	11.87	4	0	0	2.455	3.367	1.528	1.372	0.622	0.454	1.3	1.75	0.61	0.46	-0.68	-1.14	0.0201981	0.000553894	0.620278	0.120243	0.114049	0.00200968	1.69469	3.25657	0.207413	0.919941	0.942907	2.69687	47.9	117.6	161.3	73.2	53.73	9.41	20.2	13.95	22.7
A0A2V2UMD3	Pre-mRNA-splicing factor 38 C-terminal domain-containing protein OS=Trypanosoma cruzi OX=5693 GN=C4B63_267g12 PE=4 SV=1	C4B63_267g12	High	0	16.238	11	5	7	3	522	59	6.49	19.75	5	0	2	0.949	0.631	0.524	0.665	0.553	0.831	-0.08	-0.66	-0.93	-0.59	-0.86	-0.27	0.954318	0.075741	0.00986991	0.0312443	0.00407152	0.654844	0.020307	1.12067	2.00569	1.50523	2.39024	0.183862	128.9	122.3	81.3	67.6	24.15	22.66	10.77	13.54	64
A0A2V2UWJ3	Uncharacterized protein OS=Trypanosoma cruzi OX=5693 GN=C4B63_72g84 PE=4 SV=1	C4B63_72g84	High	0	95.879	52	24	64	4	410	46.4	9.91	159.03	24	0	14	0.168	1.142	0.47	6.787	2.79	0.411	-2.57	0.19	-1.09	2.76	1.48	-1.28	6.95054e-10	0.850474	3.46884e-06	4.26841e-10	7.56939e-07	1.44207e-06	9.15798	0.0703387	5.45982	9.36973	6.12094	5.84101	143.9	24.2	164.3	67.6	13.71	9.88	4.96	17.44	1555.8
A0A2V2VVW0	Leucine zipper transcription factor-like protein 1 OS=Trypanosoma cruzi OX=5693 GN=C4B63_6g573 PE=3 SV=1	C4B63_6g573	High	0	16.849	14	2	6	1	285	31.2	5.54	26.9	2	0	1	1.402	0.68	0.628	0.485	0.448	0.923	0.49	-0.56	-0.67	-1.04	-1.16	-0.12	0.079879	0.027155	0.00894351	0.000306916	0.000120592	0.918781	1.09757	1.56615	2.04849	3.51298	3.91868	0.0367879	107.8	151.2	73.3	67.7	10.3	19.56	20.85	18.52	22.2
A0A2V2W617	Rhodanese domain-containing protein OS=Trypanosoma cruzi OX=5693 GN=C3747_161g23 PE=4 SV=1	C3747_161g23	High	0	20.394	35	3	12	1	124	14	6.57	54.42	3	0	2	3.795	5.65	0.861	1.489	0.227	0.152	1.92	2.5	-0.22	0.57	-2.14	-2.71	0.00375658	0.000569505	0.997728	0.665124	0.00276045	0.000429138	2.42521	3.2445	0.000987993	0.177097	2.55902	3.3674	35.4	134.3	199.9	30.5	67.42	33.85	6.06	35.9	52.2
A0A2V2V908	Flagellar calcium-binding 24 kDa protein OS=Trypanosoma cruzi OX=5693 GN=C4B63_35g99 PE=3 SV=1	C4B63_35g99	High	0	83.028	56	15	161	2	211	23.8	5	535.86	15	0	0	1.777	2.708	0.721	1.524	0.406	0.266	0.83	1.44	-0.47	0.61	-1.3	-1.91	0.0127409	0.000570575	0.964923	0.197076	0.00340971	0.000149949	1.8948	3.24369	0.0155074	0.705367	2.46728	3.82406	64.5	114.5	174.5	46.5	32.12	32.59	24.65	24.54	10.8
A0A2V2VHQ1	Flagellar Member 7 OS=Trypanosoma cruzi OX=5693 GN=C4B63_20g154 PE=4 SV=1	C4B63_20g154	High	0	65.864	11	20	25	9	1921	217.8	9.8	77.46	20	0	5	1.687	4.215	3.094	2.499	1.834	0.734	0.75	2.08	1.63	1.32	0.88	-0.45	0.112435	0.000570803	0.00557017	0.0383606	0.347127	0.532361	0.949098	3.24351	2.25413	1.41611	0.459512	0.273793	40	67.5	168.7	123.8	53.17	27.62	29.32	18.17	15.8
V5BX74	Uncharacterized protein OS=Trypanosoma cruzi Dm28c OX=1416333 GN=TCDM_02171 PE=4 SV=1	TCDM_02171	High	0	9.084	9	4	4	4	555	60.6	8.07	7.48	4	0	0	1.081	0.551	0.536	0.509	0.496	0.973	0.11	-0.86	-0.9	-0.97	-1.01	-0.04	0.984834	0.00332521	0.0037863	0.0018575	0.00210906	0.999829	0.00663711	2.47818	2.42178	2.73107	2.67591	7.40673e-05	126.3	136.5	69.5	67.7	13.66	16.88	17.02	19.58	31.3
A0A7J6Y4U4	Basal body protein OS=Trypanosoma cruzi OX=5693 GN=ECC02_005150 PE=4 SV=1	ECC02_005150	High	0	30.569	5	6	11	1	2213	245.2	5.12	34.71	6	0	1	0.561	0.255	0.25	0.455	0.445	0.979	-0.83	-1.97	-2	-1.14	-1.17	-0.03	0.144641	0.000579812	0.000480141	0.0297511	0.0240687	0.999328	0.839709	3.23671	3.31863	1.5265	1.61855	0.000291819	193.7	108.6	49.4	48.3	48.99	29.82	14.61	18.57	58
A0A2V2WD14	Peptide deformylase OS=Trypanosoma cruzi OX=5693 GN=C3747_148g104 PE=3 SV=1	C3747_148g104	High	0	11.834	12	3	3	3	366	41.7	5.41	10.82	3	0	0	1.953	0.4	0.882	0.205	0.452	2.206	0.97	-1.32	-0.18	-2.29	-1.15	1.14	0.0190808	0.000583958	0.624448	5.02825e-06	0.0023186	0.00434819	1.7194	3.23362	0.204504	5.29858	2.63477	2.36169	94.4	184.5	37.8	83.3	31.43	8.64	20.23	30.16	60.7
V5C2Q3	Uncharacterized protein OS=Trypanosoma cruzi Dm28c OX=1416333 GN=TCDM_00071 PE=4 SV=1	TCDM_00071	High	0	35.771	30	10	14	3	364	39.4	10.89	38.95	10	0	2	0.692	0.276	0.31	0.399	0.448	1.124	-0.53	-1.86	-1.69	-1.33	-1.16	0.17	0.422002	0.000584378	0.00120563	0.00811248	0.0179291	0.967562	0.374686	3.23331	2.91879	2.09085	1.74644	0.0143213	175.6	121.5	48.5	54.5	28.99	24.48	32.38	30.71	56
V5AS93	aspartate--tRNA ligase OS=Trypanosoma cruzi Dm28c OX=1416333 GN=TCDM_08491 PE=3 SV=1	TCDM_08491	High	0	98.484	35	16	39	3	564	63.5	6.57	133.46	16	0	9	2.785	1.931	1.636	0.693	0.588	0.847	1.48	0.95	0.71	-0.53	-0.77	-0.24	1.53105e-05	0.000589453	0.00395035	0.0934998	0.0125046	0.660725	4.81501	3.22955	2.40336	1.02919	1.90293	0.179979	54.4	151.5	105.1	89	31.04	11.37	7.07	4.17	288.6
A0A2V2W1U7	Nucleoporin OS=Trypanosoma cruzi OX=5693 GN=C4B63_2g22 PE=4 SV=1	C4B63_2g22	High	0	55.428	24	14	24	14	756	83.8	5.57	73.5	14	0	0	0.562	0.888	0.499	1.579	0.888	0.562	-0.83	-0.17	-1	0.66	-0.17	-0.83	3.89393e-06	0.237146	6.61969e-07	4.68783e-05	0.38053	5.78033e-06	5.40961	0.624984	6.17916	4.32903	0.419611	5.23805	135.6	76.3	120.4	67.7	8.09	6.42	9.65	11.82	329.6
A0A2V2UX16	Uncharacterized protein OS=Trypanosoma cruzi OX=5693 GN=C4B63_72g82 PE=4 SV=1	C4B63_72g82	High	0	86.471	48	22	55	2	401	45.7	10.08	134.26	22	0	0	1.725	2.766	0.521	1.604	0.302	0.188	0.79	1.47	-0.94	0.68	-1.73	-2.41	0.0330404	0.000592465	0.247189	0.0782121	0.00070429	2.0545e-05	1.48095	3.22734	0.606971	1.10673	3.15225	4.68729	66.5	114.8	184	34.6	27.85	17.1	24.33	41.36	15.8
A0A2V2W1T8	Structural maintenance of chromosomes protein OS=Trypanosoma cruzi OX=5693 GN=C4B63_2g729 PE=3 SV=1	C4B63_2g729	High	0	66.814	18	18	22	4	1265	143.8	7.75	73.86	18	0	8	1.616	0.311	0.421	0.193	0.26	1.352	0.69	-1.68	-1.25	-2.38	-1.94	0.44	0.136747	0.000596033	0.00355196	2.07121e-05	8.9415e-05	0.700862	0.864083	3.22473	2.44953	4.68378	4.04859	0.154368	119.5	193.1	37.2	50.3	14.47	6.5	45.37	30.56	144.4
A0A2V2V9D5	Nucleoporin OS=Trypanosoma cruzi OX=5693 GN=C4B63_39g311 PE=4 SV=1	C4B63_39g311	High	0	29.74	10	9	11	9	1065	119.6	5.91	30.98	9	0	0	0.517	0.834	0.479	1.613	0.926	0.574	-0.95	-0.26	-1.06	0.69	-0.11	-0.8	1.65077e-05	0.140565	9.49962e-06	0.000439193	0.968715	0.000222832	4.78231	0.852122	5.02229	3.35734	0.0138038	3.65202	141.3	73.1	117.9	67.7	11.52	20.16	6.44	5.98	117.2
A0A2V2VJY3	Putative serine/threonine protein phosphatase OS=Trypanosoma cruzi OX=5693 GN=C4B63_18g133 PE=4 SV=1	C4B63_18g133	High	0	18.488	16	3	5	1	294	32.3	9.38	25.82	3	0	0	0.308	0.373	0.441	1.21	1.433	1.184	-1.7	-1.42	-1.18	0.27	0.52	0.24	0.00012584	0.000607475	0.0015911	0.72567	0.390797	0.930377	3.90018	3.21647	2.7983	0.139261	0.408049	0.0313411	188.5	58.1	70.3	83.2	44.94	18.01	20.45	22.08	57.5
A0A2V2VH58	Putative retrotransposon hot spot (RHS) protein OS=Trypanosoma cruzi OX=5693 GN=C4B63_26g146 PE=4 SV=1	C4B63_26g146	High	0	107.998	29	31	57	1	956	108.9	8.16	145.97	31	0	5	1.212	1.417	0.741	1.169	0.611	0.523	0.28	0.5	-0.43	0.22	-0.71	-0.93	0.346461	0.0215855	0.00678498	0.360411	0.000391725	3.42562e-05	0.460346	1.66584	2.16845	0.443203	3.40702	4.46526	91.5	111	129.7	67.8	18.82	11.5	7.61	6.96	83.9
A0A2V2UV04	Putative trans-sialidase, Group II OS=Trypanosoma cruzi OX=5693 GN=C3747_451g7 PE=4 SV=1	C3747_451g7	High	0	11.34	5	4	8	1	753	81.3	8.66	20.22	4	0	0	0.01	0.019	0.382	2.123	42.386	19.969	-6.64	-5.71	-1.39	1.09	5.41	4.32		0.000615581	0.302223			0.00427233		3.21071	0.519673			2.36934	283.7	2.6	5.4	108.3	59.47		103.05	46.48	790
Q4DL89	CSD domain-containing protein OS=Trypanosoma cruzi (strain CL Brener) OX=353153 GN=Tc00.1047053508965.70 PE=4 SV=1	Tc00.1047053508965.70	High	0	18.963	16	6	9	6	458	49.2	7.03	20.53	6	0	0	3.632	9.507	1.061	2.618	0.292	0.112	1.86	3.25	0.09	1.39	-1.78	-3.16	0.0271833	0.000623378	0.999904	0.102003	0.0154376	0.000294985	1.5657	3.20525	4.15589e-05	0.991387	1.81142	3.5302	26.3	95.6	250.2	27.9	74.36	48.84	21.4	52.44	7.5
A0A2V2UZY0	Putative retrotransposon hot spot (RHS) protein OS=Trypanosoma cruzi OX=5693 GN=C4B63_75g99 PE=4 SV=1	C4B63_75g99	High	0	13.901	15	5	5	3	369	42.8	7.25	11.59	5	0	0	0.887	0.433	0.667	0.489	0.752	1.539	-0.17	-1.21	-0.58	-1.03	-0.41	0.62	0.62002	0.000634001	0.0265552	0.00481781	0.207556	0.175227	0.207594	3.19791	1.57585	2.31715	0.682865	0.756399	133.9	118.8	58	89.3	28.99	9.15	13.89	30.77	31.2
A0A2V2UM56	Putative retrotransposon hot spot (RHS) protein OS=Trypanosoma cruzi OX=5693 GN=C4B63_167g34 PE=4 SV=1	C4B63_167g34	High	0	39.248	17	12	24	0	591	67.2	5.82	68.96	12	0	1	6.804	3.947	1.892	0.58	0.278	0.479	2.77	1.98	0.92	-0.79	-1.85	-1.06	6.83677e-05	0.000635047	0.0345891	0.327973	0.0042119	0.0811087	4.16515	3.19719	1.46106	0.484162	2.37552	1.09093	29.3	199.5	115.7	55.5	57.47	8.91	21.04	38.32	26.5
A0A2V2VC53	Transglutaminase-like domain-containing protein OS=Trypanosoma cruzi OX=5693 GN=C4B63_33g144 PE=4 SV=1	C4B63_33g144	High	0	40.266	16	12	16	12	982	112.4	5.94	51.09	12	0	0	1.858	3.715	1.749	2	0.941	0.471	0.89	1.89	0.81	1	-0.09	-1.09	0.0692289	0.000638598	0.180436	0.0714794	0.934279	0.0258974	1.15971	3.19477	0.743677	1.14582	0.0295236	1.58674	48.1	89.3	178.6	84.1	51.74	32.52	15	18.97	18.8
A0A2V2UGX0	Putative ribosomal P protein AGP2beta-1 OS=Trypanosoma cruzi OX=5693 GN=C4B63_354g9 PE=4 SV=1	C4B63_354g9	High	0	33.786	40	7	12	2	225	25.3	7.59	34.44	7	0	3	1.454	0.917	0.689	0.631	0.474	0.751	0.54	-0.12	-0.54	-0.66	-1.08	-0.41	0.00299506	0.464045	0.00111743	0.000270513	2.38368e-06	0.0143649	2.52359	0.33344	2.95178	3.56781	5.62275	1.8427	98.5	143.3	90.4	67.9	13.98	14.58	6.14	6.93	277.6
V5B9Q1	Hydroxymethylglutaryl-coenzyme A synthase N-terminal domain-containing protein OS=Trypanosoma cruzi Dm28c OX=1416333 GN=TCDM_09531 PE=4 SV=1	TCDM_09531	High	0	172.72	66	29	119	14	499	54.7	6.76	389.39	29	0	13	4.243	2.362	1.455	0.557	0.343	0.616	2.08	1.24	0.54	-0.85	-1.54	-0.7	3.77667e-06	0.000644056	0.0461803	0.0110391	0.000185318	0.107037	5.42289	3.19108	1.33554	1.95707	3.73208	0.970467	44.2	187.3	104.3	64.3	33.84	17.61	11.9	17.34	519.5
A0A2V2VE39	V-type proton ATPase subunit OS=Trypanosoma cruzi OX=5693 GN=C4B63_29g179 PE=3 SV=1	C4B63_29g179	High	0	48.58	37	10	18	10	356	41	5.2	61.94	10	0	0	0.9	0.779	0.548	0.866	0.609	0.703	-0.15	-0.36	-0.87	-0.21	-0.72	-0.51	0.258135	0.0537492	0.000301056	0.766494	0.00726863	0.0398406	0.588153	1.26963	3.52135	0.115491	2.13855	1.39967	123.9	111.6	96.6	67.9	18.83	9.94	20.23	10.29	160.1
V5BQ54	Mitochondrial processing peptidase alpha subunit OS=Trypanosoma cruzi Dm28c OX=1416333 GN=TCDM_04657 PE=4 SV=1	TCDM_04657	High	0	98.084	48	18	38	18	464	51.3	8.4	130.3	18	0	0	0.67	0.981	0.542	1.464	0.809	0.552	-0.58	-0.03	-0.88	0.55	-0.31	-0.86	0.000518218	0.892557	3.63166e-06	0.00017818	0.013245	1.67277e-06	3.28549	0.0493642	5.43989	3.74914	1.87795	5.77656	125.3	83.9	122.9	67.9	10.51	6.54	10.24	5.82	318.6
Q4DRR8	Uncharacterized protein OS=Trypanosoma cruzi (strain CL Brener) OX=353153 GN=Tc00.1047053506739.40 PE=1 SV=1	Tc00.1047053506739.40	High	0	17.015	18	4	4	4	308	34.8	8.25	13.78	4	0	0	3.454	3.019	1.423	0.874	0.412	0.471	1.79	1.59	0.51	-0.19	-1.28	-1.09	0.000252563	0.000650963	0.392064	0.884579	0.00158653	0.00496516	3.59763	3.18644	0.406643	0.0532636	2.79955	2.30407	45	155.3	135.8	64	42.09	18.02	15.38	21.85	28.3
A0A2V2VHG3	Uncharacterized protein OS=Trypanosoma cruzi OX=5693 GN=C4B63_20g19 PE=3 SV=1	C4B63_20g19	High	0	85.103	16	23	34	8	2109	231	6.64	110.47	23	0	11	0.581	0.902	0.508	1.553	0.874	0.563	-0.78	-0.15	-0.98	0.64	-0.19	-0.83	0.000104343	0.558868	7.87272e-06	0.000778716	0.246482	4.26793e-05	3.98154	0.252691	5.10387	3.10862	0.608214	4.36978	133.7	77.7	120.7	67.9	13.09	14.86	7.71	5.56	241.4
A0A2V2XIE0	Putative dual specificity protein phosphatase OS=Trypanosoma cruzi OX=5693 GN=C3747_7g306 PE=4 SV=1	C3747_7g306	High	0.003	4.787	7	2	3	2	552	59.9	10.01	10.55	2	0	0	1.522	2.667	1.593	1.753	1.047	0.597	0.61	1.42	0.67	0.81	0.07	-0.74	0.197703	0.000654799	0.113881	0.0120452	0.979486	0.0229208	0.703986	3.18389	0.943547	1.91919	0.00900198	1.63977	59	89.8	157.3	94	30.96	19.13	13.42	16.22	22.2
Q4D7B2	CCHC-type domain-containing protein OS=Trypanosoma cruzi (strain CL Brener) OX=353153 GN=Tc00.1047053510743.90 PE=4 SV=1	Tc00.1047053510743.90	High	0	13.237	18	4	4	4	387	42.6	8.66	13.29	4	0	0	0.553	0.63	0.446	1.138	0.806	0.708	-0.85	-0.67	-1.16	0.19	-0.31	-0.5	0.0123571	0.0200793	0.00215499	0.992173	0.741508	0.581912	1.90808	1.69725	2.66656	0.0034124	0.129884	0.235143	152.1	84.2	95.8	67.9	17.03	22.35	17.13	29.2	36.8
A0A2V2UJV0	FYVE-type domain-containing protein OS=Trypanosoma cruzi OX=5693 GN=C4B63_396g13 PE=4 SV=1	C4B63_396g13	High	0	50.563	47	12	18	12	341	39.2	7.2	64.75	12	0	0	0.257	0.359	0.33	1.399	1.287	0.92	-1.96	-1.48	-1.6	0.48	0.36	-0.12	6.17786e-07	8.36443e-06	2.1807e-06	0.131384	0.629127	0.651389	6.20916	5.07756	5.6614	0.881456	0.201262	0.18616	205.5	52.8	73.8	67.9	21.63	16.89	9.26	11.15	752.3
A0A2V2VA06	High-temperature-induced dauer-formation protein OS=Trypanosoma cruzi OX=5693 GN=C4B63_32g12 PE=4 SV=1	C4B63_32g12	High	0	34.733	8	6	11	6	755	83.2	5.95	36.09	6	0	0	0.083	0.163	0.255	1.951	3.064	1.571	-3.59	-2.62	-1.97	0.96	1.62	0.65	1.68509e-09	8.77375e-08	1.09296e-06	0.000553034	1.31981e-05	0.0819671	8.77338	7.05681	5.96139	3.25725	4.87949	1.08636	266.5	22.2	43.3	68	23.83	18.46	20.31	13.43	993.7
Q4CWR1	Elongation factor G, mitochondrial OS=Trypanosoma cruzi (strain CL Brener) OX=353153 GN=Tc00.1047053506583.60 PE=3 SV=1	Tc00.1047053506583.60	High	0	83.669	32	19	34	19	746	84.6	7.33	113.5	19	0	0	4.692	3.538	1.514	0.754	0.323	0.428	2.23	1.82	0.6	-0.41	-1.63	-1.22	0.000150817	0.000682409	0.155546	0.754231	0.00578446	0.0329139	3.82155	3.16596	0.808141	0.122496	2.23774	1.48262	37.2	174.7	131.7	56.4	55.4	4.95	18.27	10.95	133.2
Q4DYW2	Trans-sialidase, putative OS=Trypanosoma cruzi (strain CL Brener) OX=353153 GN=Tc00.1047053507167.80 PE=4 SV=1	Tc00.1047053507167.80	High	0	81.477	23	14	36	0	720	78.6	5.47	127.61	14	0	2	1.306	4.608	11.545	3.53	8.843	2.505	0.38	2.2	3.53	1.82	3.14	1.33	0.999997	0.000687913	8.59283e-06	0.000709438	8.79648e-06	0.0352521	1.22509e-06	3.16247	5.06586	3.14909	5.05569	1.45282	21.7	28.3	99.9	250.2	33.57	31.42	20.56	37.41	36
A0A2V2VFR5	Kinesin-like protein OS=Trypanosoma cruzi OX=5693 GN=C4B63_28g91 PE=3 SV=1	C4B63_28g91	High	0	65.297	30	15	27	14	549	61.2	6.96	84.06	15	0	0	1.388	1.635	0.825	1.178	0.595	0.505	0.47	0.71	-0.28	0.24	-0.75	-0.99	0.0307269	0.00422043	0.620194	0.672612	0.0036208	0.000561766	1.51248	2.37464	0.207472	0.172236	2.4412	3.25044	82.5	114.5	134.9	68.1	29.68	11.65	8.29	4.21	225.3
A0A2V2UXK8	Uncharacterized protein OS=Trypanosoma cruzi OX=5693 GN=C4B63_104g102 PE=4 SV=1	C4B63_104g102	High	0	77.559	44	20	51	3	455	52.1	8.9	145.83	20	0	1	5.802	7.046	0.899	1.214	0.155	0.128	2.54	2.82	-0.15	0.28	-2.69	-2.97	0.00147326	0.000688883	0.999926	0.944219	0.00086854	0.000392345	2.83172	3.16185	3.20156e-05	0.0249272	3.06121	3.40633	27.1	157.4	191.1	24.4	64.3	23.22	16.01	57.57	24.8
V5BSV5	Nucleoporin OS=Trypanosoma cruzi Dm28c OX=1416333 GN=TCDM_02035 PE=4 SV=1	TCDM_02035	High	0	65.683	24	17	22	17	974	109.7	5.52	77.37	17	0	0	0.706	0.873	0.529	1.236	0.749	0.606	-0.5	-0.2	-0.92	0.31	-0.42	-0.72	0.0221092	0.863556	0.0001643	0.0846094	0.0475523	0.000530034	1.65543	0.0637096	3.78436	1.07258	1.32283	3.2757	128.7	90.9	112.3	68.1	19.01	7.41	7.73	12.43	188.1
Q4DWX6	Protein FAM184A/B N-terminal domain-containing protein OS=Trypanosoma cruzi (strain CL Brener) OX=353153 GN=Tc00.1047053510729.90 PE=4 SV=1	Tc00.1047053510729.90	High	0	11.45	3	3	4	3	1010	117.7	5.96	12.6	3	0	0	2.1	2.452	1.539	1.168	0.733	0.628	1.07	1.29	0.62	0.22	-0.45	-0.67	0.00368621	0.000692296	0.0426622	0.648627	0.415615	0.0721666	2.43342	3.15971	1.36996	0.188005	0.381309	1.14166	56.4	118.4	138.3	86.8	44.87	4.46	20.57	8.28	9.8
V5BV99	Uncharacterized protein OS=Trypanosoma cruzi Dm28c OX=1416333 GN=TCDM_14492 PE=4 SV=1	TCDM_14492	High	0	8.477	26	3	3	3	132	14.2	9.19	5.31	3	0	0	0.259	0.329	0.44	1.271	1.701	1.339	-1.95	-1.6	-1.18	0.35	0.77	0.42	0.000343025	0.000694757	0.0123236	0.967372	0.186758	0.358029	3.46467	3.15817	1.90926	0.0144065	0.728721	0.446082	197.3	51	64.9	86.8	35.54	33.82	18.61	21.22	256.1
A0A2V2VHS2	Uncharacterized protein OS=Trypanosoma cruzi OX=5693 GN=C3747_272g3 PE=4 SV=1	C3747_272g3	High	0	10.956	9	3	4	3	341	39.1	9.69	12.62	3	0	0	8.518	4.414	1.594	0.518	0.187	0.361	3.09	2.14	0.67	-0.95	-2.42	-1.47	3.95539e-05	0.000697881	0.231938	0.056891	7.8905e-05	0.0036565	4.40281	3.15622	0.634629	1.24496	4.1029	2.43693	25.8	219.5	113.7	41.1	48.4	26.91	19.42	21.04	5.7
A0A2V2VA91	Proteasome inhibitor PI31 subunit OS=Trypanosoma cruzi OX=5693 GN=C4B63_40g33 PE=4 SV=1	C4B63_40g33	High	0	30.502	43	9	12	7	328	35.1	5.72	36.05	9	0	0	0.39	0.47	0.381	1.203	0.977	0.812	-1.36	-1.09	-1.39	0.27	-0.03	-0.3	5.68214e-06	5.66058e-05	4.69174e-06	0.310427	0.998298	0.245666	5.24549	4.24714	5.32867	0.50804	0.00073996	0.609654	178.4	69.7	83.8	68.1	14.6	9.24	17.46	9.66	71.7
Q4DMN3	Methyltransferase OS=Trypanosoma cruzi (strain CL Brener) OX=353153 GN=Tc00.1047053510055.60 PE=4 SV=1	Tc00.1047053510055.60	High	0	37.37	16	8	13	8	533	59.7	5.57	38.49	8	0	0	3.682	2.581	2.27	0.701	0.617	0.88	1.88	1.37	1.18	-0.51	-0.7	-0.18	1.62267e-05	0.000704939	0.00265245	0.0835461	0.0204936	0.847518	4.78977	3.15185	2.57635	1.07807	1.68838	0.071851	42	154.5	108.3	95.3	35.79	13.29	12.91	17.83	88.9
A0A2V2VNN4	Putative vesicle transport v-SNARE 11 OS=Trypanosoma cruzi OX=5693 GN=C4B63_16g148 PE=4 SV=1	C4B63_16g148	High	0	31.741	29	5	8	5	234	26.5	6.54	36.83	5	0	0	0.477	0.36	0.266	0.753	0.556	0.738	-1.07	-1.48	-1.91	-0.41	-0.85	-0.44	0.0157186	0.000709705	0.000145937	0.302414	0.0577782	0.727958	1.80359	3.14892	3.83583	0.519399	1.23824	0.137894	190.2	90.8	68.4	50.5	40.41	7.27	21.64	27.15	50
V5B639	Protein kinase OS=Trypanosoma cruzi Dm28c OX=1416333 GN=TCDM_09216 PE=4 SV=1	TCDM_09216	High	0	20.198	12	6	6	6	698	77.9	4.93	18.62	6	0	0	5.948	3.246	7.056	0.546	1.186	2.174	2.57	1.7	2.82	-0.87	0.25	1.12	1.09447e-05	0.000712657	5.4763e-06	0.0192846	0.891033	0.0059708	4.96079	3.14712	5.26151	1.71479	0.0501061	2.22397	23.2	137.9	75.3	163.6	51.47	7.67	7.84	18	15.5
A0A2V2V3Y8	Succinate dehydrogenase assembly factor 4, mitochondrial OS=Trypanosoma cruzi OX=5693 GN=C4B63_45g1143c PE=3 SV=1	C4B63_45g1143c	High	0	12.508	38	2	3	2	107	11.9	5.5	13.73	2	0	0	0.926	0.389	1.126	0.42	1.216	2.893	-0.11	-1.36	0.17	-1.25	0.28	1.53	0.57079	0.000713116	0.998505	0.00633398	0.662995	0.000917622	0.243524	3.14684	0.000649757	2.19832	0.17849	3.03734	116.2	107.6	45.2	130.9	22.67	22.69	37.56	14.06	31
Q4E1D9	Uncharacterized protein OS=Trypanosoma cruzi (strain CL Brener) OX=353153 GN=Tc00.1047053511807.60 PE=3 SV=1	Tc00.1047053511807.60	High	0	14.897	7	4	4	4	817	90.2	8.13	11.72	4	0	0	2.839	1.086	1.012	0.382	0.357	0.932	1.51	0.12	0.02	-1.39	-1.49	-0.1	2.726e-05	0.88585	0.933581	3.16144e-05	2.66653e-05	0.998826	4.56447	0.0526396	0.0298481	4.50011	4.57405	0.000510129	67.4	191.3	73.1	68.2	22.53	9.59	18.03	16.25	18.8
Q4DTE0	1-acyl-sn-glycerol-3-phosphate acyltransferase, putative OS=Trypanosoma cruzi (strain CL Brener) OX=353153 GN=Tc00.1047053509157.60 PE=4 SV=1	Tc00.1047053509157.60	High	0	37.531	34	8	17	8	270	30.7	9.26	50.44	8	0	0	1.994	1.402	0.904	0.703	0.453	0.645	1	0.49	-0.15	-0.51	-1.14	-0.63	0.00597853	0.219592	0.899837	0.200586	0.00186854	0.0726081	2.22341	0.658383	0.045836	0.6977	2.7285	1.13901	75.5	150.5	105.8	68.2	23.9	27.11	26.54	18.3	125.6
V5A303	Leishmanolysin-like peptidase OS=Trypanosoma cruzi Dm28c OX=1416333 GN=TCDM_13387 PE=3 SV=1	TCDM_13387	High	0	33.856	21	7	10	1	418	45.5	5.1	35.13	7	0	0	0.017	0.012	0.05	0.709	3.022	4.264	-5.92	-6.42	-4.32	-0.5	1.6	2.09		0.000722792	0.00171153			0.620087		3.14099	2.76662			0.207547	371	6.1	4.3	18.5	58.17		121.54	40.61	734.3
A0A2V2UNS7	Survival motor neuron Tudor domain-containing protein OS=Trypanosoma cruzi OX=5693 GN=C4B63_148g29 PE=4 SV=1	C4B63_148g29	High	0	32.152	46	7	13	7	159	17.5	5.48	46.13	7	0	0	0.291	0.39	0.402	1.34	1.38	1.03	-1.78	-1.36	-1.31	0.42	0.46	0.04	0.000159769	0.000727162	0.000981197	0.753963	0.647239	0.997519	3.79651	3.13837	3.00824	0.12265	0.188936	0.00107876	192	55.9	74.9	77.2	28.45	30.24	14.22	20.13	103.5
A0A2V2XKS4	Uncharacterized protein OS=Trypanosoma cruzi OX=5693 GN=C3747_2g629 PE=4 SV=1	C3747_2g629	High	0	9.241	5	2	3	2	465	53	6	9.88	2	0	0	2.233	0.886	0.847	0.397	0.379	0.956	1.16	-0.17	-0.24	-1.33	-1.4	-0.07	0.000871452	0.984367	0.991526	0.000270275	0.000713881	0.900188	3.05976	0.00684299	0.00369587	3.56819	3.14637	0.0456668	80.5	179.9	71.4	68.2	23.35	11.77	21.26	29.64	36.8
A0A2V2V4W8	U6 snRNA-associated Sm-like protein LSm7p OS=Trypanosoma cruzi OX=5693 GN=C4B63_43g1065c PE=3 SV=1	C4B63_43g1065c	High	0	6.638	20	2	2	2	95	10.3	6.93	5.45	2	0	0	1.135	0.98	0.641	0.863	0.565	0.654	0.18	-0.03	-0.64	-0.21	-0.82	-0.61	0.421266	0.998529	0.00286785	0.344658	0.0002306	0.0037431	0.375444	0.000639285	2.54244	0.462612	3.63714	2.42677	106.5	120.9	104.3	68.3	16.57	15.83	16.71	8.19	260.4
V5BPU6	Nicalin OS=Trypanosoma cruzi Dm28c OX=1416333 GN=TCDM_01274 PE=3 SV=1	TCDM_01274	High	0	29.775	14	7	12	7	604	65.7	6.89	34.63	7	0	0	5.923	2.402	1.924	0.405	0.325	0.801	2.57	1.26	0.94	-1.3	-1.62	-0.32	1.38207e-06	0.000955477	0.00963957	0.000416616	5.17973e-05	0.423776	5.85947	3.01978	2.01594	3.38026	4.28569	0.372864	35.6	210.6	85.4	68.4	24.53	13.7	23.55	21.4	54.2
A0A2V2VK90	Dynein heavy chain OS=Trypanosoma cruzi OX=5693 GN=C4B63_18g172 PE=3 SV=1	C4B63_18g172	High	0	24.213	26	8	9	8	413	47.2	5.27	29.72	8	0	0	3.207	1.544	1.186	0.481	0.37	0.768	1.68	0.63	0.25	-1.05	-1.44	-0.38	1.90756e-05	0.0321851	0.439423	0.000760656	6.24551e-05	0.30098	4.71952	1.49235	0.357117	3.11881	4.20443	0.521462	57.7	184.9	89	68.4	28.37	9.41	16.15	20.09	18.8
V5B2K0	Uncharacterized protein OS=Trypanosoma cruzi Dm28c OX=1416333 GN=TCDM_03848 PE=4 SV=1	TCDM_03848	High	0	58.753	12	18	21	3	1724	194.2	8.07	51.14	18	0	10	3.234	3.849	1.239	1.19	0.383	0.322	1.69	1.94	0.31	0.25	-1.38	-1.64	0.00294381	0.000765558	0.955483	0.776103	0.00385177	0.000885179	2.53109	3.11602	0.0197769	0.11008	2.41434	3.05297	42.9	138.8	165.2	53.2	56.27	18.45	20.2	12.76	17.8
K2MMU4	Crooked neck OS=Trypanosoma cruzi marinkellei OX=85056 GN=MOQ_002274 PE=3 SV=1	MOQ_002274	High	0	7.082	4	3	3	2	767	87.8	8.16	7	3	0	0	3.064	1.281	1.102	0.418	0.36	0.86	1.62	0.36	0.14	-1.26	-1.47	-0.22	6.10988e-06	0.199186	0.703221	3.39422e-05	9.427e-06	0.674489	5.21397	0.700742	0.152908	4.46926	5.02563	0.171025	62	190.1	79.5	68.4	21.6	13.02	12.71	15.44	18.3
Q4E645	Uncharacterized protein OS=Trypanosoma cruzi (strain CL Brener) OX=353153 GN=Tc00.1047053508153.454 PE=4 SV=1	Tc00.1047053508153.454	High	0	15.632	22	2	4	2	116	13.3	7.94	14.77	2	0	0	1.476	1.262	0.771	0.855	0.523	0.611	0.56	0.34	-0.37	-0.23	-0.94	-0.71	0.119927	0.81146	0.0393298	0.433972	0.000621049	0.00833725	0.921082	0.0907328	1.40528	0.362538	3.20687	2.07898	88.7	130.9	112	68.4	22.98	7.9	14.82	21.59	28
A0A2V2XF78	Calmodulin OS=Trypanosoma cruzi OX=5693 GN=C3747_10g289 PE=4 SV=1	C3747_10g289	High	0	16.033	23	6	7	6	257	28.9	7.85	14.61	6	0	0	2.466	4.021	1.915	1.631	0.776	0.476	1.3	2.01	0.94	0.71	-0.36	-1.07	0.0169252	0.000789137	0.14798	0.214299	0.510985	0.0213669	1.77147	3.10285	0.829797	0.668981	0.291592	1.67026	42.5	104.9	171.1	81.5	47.64	23.41	19.49	25.95	8
A0A2V2W310	U2A'/phosphoprotein 32 family A C-terminal domain-containing protein OS=Trypanosoma cruzi OX=5693 GN=C4B63_2g757 PE=4 SV=1	C4B63_2g757	High	0	41.748	27	8	18	8	292	32.2	8.73	66.84	8	0	0	0.723	0.911	0.543	1.261	0.752	0.596	-0.47	-0.13	-0.88	0.33	-0.41	-0.75	0.205336	0.996755	0.00465282	0.277454	0.171659	0.00662591	0.687535	0.00141164	2.33228	0.55681	0.765332	2.17875	125.9	91	114.7	68.4	13.96	12.65	12.16	27.87	105.7
V5DCN2	UDP-glucose:glycoprotein glucosyltransferase OS=Trypanosoma cruzi Dm28c OX=1416333 GN=TCDM_06519 PE=4 SV=1	TCDM_06519	High	0	122.667	22	31	44	31	1668	188	6.23	137.67	31	0	0	0.46	0.488	2.514	1.061	5.466	5.154	-1.12	-1.04	1.33	0.08	2.45	2.37	0.000505456	0.000791068	0.000363377	0.991521	3.74901e-07	4.93432e-07	3.29632	3.10179	3.43964	0.00369811	6.42608	6.30677	89.6	41.2	43.7	225.4	17.72	8.55	15.54	31.87	785
V5BCP2	Kinetoplast DNA-associated protein OS=Trypanosoma cruzi Dm28c OX=1416333 GN=TCDM_06077 PE=4 SV=1	TCDM_06077	High	0	92.38	41	21	41	15	744	83.1	6.4	145.09	21	0	4	0.698	0.333	0.419	0.476	0.6	1.26	-0.52	-1.59	-1.25	-1.07	-0.74	0.33	0.147265	0.000133959	0.000492547	0.00533084	0.0242871	0.819945	0.8319	3.87303	3.30755	2.2732	1.61462	0.0862153	163.3	114	54.3	68.4	23.71	22.85	25.91	13.13	634.8
V5DBB0	Replication protein A subunit OS=Trypanosoma cruzi Dm28c OX=1416333 GN=TCDM_07088 PE=3 SV=1	TCDM_07088	High	0	102.609	46	20	38	20	465	51.9	7.02	127.13	20	0	0	0.737	0.415	0.445	0.563	0.604	1.072	-0.44	-1.27	-1.17	-0.83	-0.73	0.1	0.188896	5.4452e-05	0.000144485	0.00138735	0.00443879	0.896969	0.723777	4.26399	3.84018	2.85781	2.35274	0.0472224	154	113.5	63.9	68.5	22.11	8.09	13.05	13.24	865
V5D5I6	Trichohyalin OS=Trypanosoma cruzi Dm28c OX=1416333 GN=TCDM_09575 PE=4 SV=1	TCDM_09575	High	0	87.521	17	23	31	4	1554	184.4	5.49	105.41	23	0	13	1.265	0.276	0.339	0.218	0.268	1.229	0.34	-1.86	-1.56	-2.2	-1.9	0.3	0.681238	0.000801773	0.00152451	0.000144834	0.000260091	0.977746	0.166701	3.09595	2.81687	3.83913	3.58487	0.00977393	138.9	175.6	38.3	47.1	31.51	23.5	46.34	21.93	320.5
V5BC30	Leucine-rich repeat protein OS=Trypanosoma cruzi Dm28c OX=1416333 GN=TCDM_06378 PE=4 SV=1	TCDM_06378	High	0	121.089	43	23	59	23	696	76	8.19	194.49	23	0	0	0.455	0.497	0.404	1.092	0.887	0.812	-1.14	-1.01	-1.31	0.13	-0.17	-0.3	9.37615e-05	0.000513822	7.74814e-06	0.668658	0.269606	0.0419256	4.02798	3.28919	5.1108	0.174796	0.569271	1.37752	169.8	77.3	84.4	68.5	11.56	13.04	14.08	21.17	1148.1
Q4DLW2	Uncharacterized protein OS=Trypanosoma cruzi (strain CL Brener) OX=353153 GN=Tc00.1047053510575.20 PE=4 SV=1	Tc00.1047053510575.20	High	0	10.872	28	3	3	3	116	13.4	9.72	12.2	3	0	0	1.098	3.122	1.165	2.843	1.061	0.373	0.14	1.64	0.22	1.51	0.09	-1.42	0.999921	0.000807236	0.993448	0.000887096	0.988099	0.000535175	3.41188e-05	3.093	0.00285474	3.05203	0.00519951	3.2715	62.6	68.8	195.6	73	43.47	28.37	10.81	18.39	81.2
A0A2V2VKB0	Chromatin target of PRMT1 protein C-terminal domain-containing protein OS=Trypanosoma cruzi OX=5693 GN=C4B63_20g45 PE=4 SV=1	C4B63_20g45	High	0	14.499	24	6	7	6	152	17.7	12.04	20	6	0	0	0.05	0.173	1.192	3.461	23.805	6.878	-4.32	-2.53	0.25	1.79	4.57	2.78		0.000816469	0.907802			0.000379409		3.08806	0.0420087			3.42089	165.6	8.3	28.7	197.4	24.07		55.91	22.04	50.5
V5DFP2	UTP-monosaccharide-1-phosphate uridylyltransferase OS=Trypanosoma cruzi Dm28c OX=1416333 GN=TCDM_05134 PE=3 SV=1	TCDM_05134	High	0	49.636	32	14	16	14	603	67.6	6.46	49.92	14	0	0	1.681	2.413	1.055	1.436	0.628	0.437	0.75	1.27	0.08	0.52	-0.67	-1.19	0.00461268	7.56296e-05	0.996736	0.0428531	0.00372032	4.82319e-05	2.33605	4.12131	0.00141968	1.36802	2.42942	4.31667	65	109.3	157	68.6	21.72	11.59	12.21	13.46	75
A0A2V2UQT3	Putative trans-sialidase OS=Trypanosoma cruzi OX=5693 GN=C4B63_155g10 PE=4 SV=1	C4B63_155g10	High	0	68.455	24	19	27	13	725	79	6.62	71.59	19	0	1	0.575	4.928	0.385	8.575	0.67	0.078	-0.8	2.3	-1.38	3.1	-0.58	-3.68	0.98847	0.000827635	0.219289	0.000502889	0.343034	4.04008e-05	0.00503644	3.08216	0.658983	3.29853	0.464663	4.39361	58.1	33.4	286.2	22.4	51.14	64.79	38.24	26.45	66.4
A0A2V2VNM4	Succinate dehydrogenase iron-sulfur subunit OS=Trypanosoma cruzi OX=5693 GN=C4B63_16g134 PE=4 SV=1	C4B63_16g134	High	0	35.716	43	12	25	12	240	27.1	8.73	58.26	12	0	0	1.055	1.374	0.71	1.302	0.673	0.517	0.08	0.46	-0.49	0.38	-0.57	-0.95	0.950113	0.0631042	0.100312	0.151709	0.0406563	0.000806651	0.022225	1.19994	0.998647	0.818988	1.39087	3.09331	96.7	101.9	132.8	68.6	12.59	11.32	18.41	11.94	417.7
V5DLG6	U-box domain protein OS=Trypanosoma cruzi Dm28c OX=1416333 GN=TCDM_03040 PE=4 SV=1	TCDM_03040	High	0	86.594	37	17	40	17	605	67.8	6.62	137.32	17	0	0	2.88	2.16	1.714	0.75	0.595	0.794	1.53	1.11	0.78	-0.41	-0.75	-0.33	3.4985e-05	0.000829047	0.0268817	0.185785	0.00561923	0.224276	4.45612	3.08142	1.57054	0.730989	2.25032	0.649216	51.6	148.6	111.4	88.4	34.03	11.66	8.38	12.76	212.9
A0A2V2UW95	Putative RNA-binding protein OS=Trypanosoma cruzi OX=5693 GN=C3747_284g156c PE=4 SV=1	C3747_284g156c	High	0	22.68	36	5	14	5	147	17.8	11.71	40.35	5	0	0	0.909	0.905	0.583	0.996	0.641	0.644	-0.14	-0.14	-0.78	-0.01	-0.64	-0.63	0.985879	0.911549	0.0716526	0.988493	0.0399633	0.0229971	0.00617626	0.0402198	1.14477	0.00502661	1.39834	1.63833	117.8	107	106.6	68.6	25.22	14.35	25.8	12.77	59.4
A0A2V2UGA4	Ribosome recycling factor domain-containing protein OS=Trypanosoma cruzi OX=5693 GN=C4B63_427g1 PE=3 SV=1	C4B63_427g1	High	0	20.291	22	5	6	5	281	31.4	9.04	18.17	5	0	0	0.225	0.283	0.873	1.256	3.875	3.086	-2.15	-1.82	-0.2	0.33	1.95	1.63	0.000111008	0.000836785	0.999998	0.557945	0.000108541	0.000815984	3.95465	3.07739	6.5145e-07	0.253409	3.9644	3.08832	167.9	37.9	47.5	146.7	34.85	7.54	15.69	27.21	223.3
A0A2V2VNU3	Uncharacterized protein OS=Trypanosoma cruzi OX=5693 GN=C4B63_14g184 PE=4 SV=1	C4B63_14g184	High	0	55.792	63	9	30	9	163	17.9	8.75	111.4	9	0	0	0.421	0.838	0.468	1.988	1.11	0.558	-1.25	-0.25	-1.1	0.99	0.15	-0.84	1.23181e-07	0.100917	7.51394e-07	1.44041e-06	0.269714	1.29249e-05	6.90946	0.996036	6.12413	5.84151	0.569097	4.88857	146.7	61.8	122.9	68.6	7.67	12.08	6.88	11.4	723.1
A0A2V2UY44	Putative legume-like lectin OS=Trypanosoma cruzi OX=5693 GN=C4B63_63g99 PE=4 SV=1	C4B63_63g99	High	0	10.329	19	4	4	4	291	33	5.69	10.36	4	0	0	0.23	0.363	0.571	1.577	2.477	1.571	-2.12	-1.46	-0.81	0.66	1.31	0.65	2.16846e-05	0.000838001	0.0726225	0.0350969	0.000597078	0.0740806	4.66385	3.07676	1.13893	1.45473	3.22397	1.1303	184.8	42.6	67.1	105.5	24.67	40.79	13.92	28.29	61.5
A0A2V2VY75	NADH-cytochrome b5 reductase OS=Trypanosoma cruzi OX=5693 GN=C4B63_9g494 PE=3 SV=1	C4B63_9g494	High	0	86.356	59	12	48	8	308	34.4	8.62	176.5	12	0	4	0.865	2.223	0.607	2.57	0.702	0.273	-0.21	1.15	-0.72	1.36	-0.51	-1.87	0.357274	0.000840984	0.0124612	6.55939e-05	0.224934	4.95593e-06	0.446998	3.07521	1.90444	4.18314	0.647945	5.30488	85.2	73.7	189.4	51.7	35.1	9.94	11.31	12.42	712.1
V5BIF7	Uncharacterized protein OS=Trypanosoma cruzi Dm28c OX=1416333 GN=TCDM_07717 PE=4 SV=1	TCDM_07717	High	0.005	3.461	2	1	1	1	619	67.5	8.59	3.3	1	0	0	0.271	0.446	0.799	1.648	2.95	1.79	-1.88	-1.16	-0.32	0.72	1.56	0.84	5.36654e-06	0.000845616	0.51572	0.0139694	3.06483e-05	0.00901262	5.27031	3.07283	0.287586	1.85482	4.51359	2.04515	159	43.1	70.9	127	10.95	31.46	12.48	15.85	57.5
V5AQ73	ATP-dependent Clp protease subunit OS=Trypanosoma cruzi Dm28c OX=1416333 GN=TCDM_09350 PE=3 SV=1	TCDM_09350	High	0	180.444	55	42	95	40	763	86.1	7.06	284.08	42	0	2	0.305	0.388	0.312	1.272	1.024	0.805	-1.71	-1.37	-1.68	0.35	0.03	-0.31	0.000101012	0.000854307	0.00027852	0.512673	0.897091	0.886139	3.99563	3.06839	3.55514	0.290159	0.0471635	0.0524982	199.4	60.9	77.4	62.3	32.6	11.06	13.55	25.65	3006.2
A0A7J6YGJ0	Leishmanolysin-like peptidase OS=Trypanosoma cruzi OX=5693 GN=ECC02_001200 PE=3 SV=1	ECC02_001200	High	0	43.746	18	8	14	2	543	58.9	5.72	47.7	8	0	3	0.012	0.015	0.027	1.266	2.316	1.829	-6.4	-6.06	-5.19	0.34	1.21	0.87	0.000404013	0.000867188	0.000396944	0.582397	0.629309	0.997986	3.3936	3.06189	3.40127	0.234781	0.201136	0.000875664	379.4	4.5	5.7	10.4	60.72	16.16	120.55	33.94	682.3
Q4DPX2	Mitochondrial RNA binding protein OS=Trypanosoma cruzi (strain CL Brener) OX=353153 GN=Tc00.1047053507049.100 PE=4 SV=1	Tc00.1047053507049.100	High	0	9.515	12	3	4	3	309	34.3	7.36	15.87	3	0	0	1.827	0.72	0.735	0.394	0.402	1.022	0.87	-0.47	-0.44	-1.34	-1.31	0.03	0.0848809	0.0683898	0.2638	0.000741534	0.00297354	0.830618	1.07119	1.16501	0.578725	3.12987	2.52673	0.0805985	93.4	170.7	67.2	68.7	19.79	26.79	25.42	12.47	91.5
A0A2V2UVE9	FYVE-type domain-containing protein OS=Trypanosoma cruzi OX=5693 GN=C4B63_101g21 PE=4 SV=1	C4B63_101g21	High	0	31.095	36	8	15	8	212	23.7	9.26	51.6	8	0	0	0.204	0.426	0.338	2.087	1.657	0.794	-2.29	-1.23	-1.56	1.06	0.73	-0.33	1.65336e-07	0.000295283	1.17429e-05	0.000164325	0.00732495	0.137436	6.78163	3.52976	4.93022	3.7843	2.1352	0.861898	203.2	41.5	86.6	68.7	15.25	19.79	16.9	18.69	751.1
Q4DUS2	Succinate dehydrogenase flavoprotein subunit OS=Trypanosoma cruzi (strain CL Brener) OX=353153 GN=Tc00.1047053507951.160 PE=4 SV=1	Tc00.1047053507951.160	High	0	112.508	56	24	61	1	486	53.8	6.95	214.78	24	0	0	2.757	3.784	1.259	1.372	0.457	0.333	1.46	1.92	0.33	0.46	-1.13	-1.59	0.00639998	0.000870526	0.655729	0.5328	0.0296943	0.00306014	2.19382	3.06022	0.183276	0.273435	1.52733	2.51426	45.5	125.3	172	57.2	24.11	35.2	30.54	15.27	6.3
A0A2V2V4G6	C2 domain-containing protein OS=Trypanosoma cruzi OX=5693 GN=C4B63_44g188 PE=4 SV=1	C4B63_44g188	High	0	39.176	25	4	10	4	258	28.8	6.32	42.62	4	0	0	1.204	3.94	2.248	3.272	1.867	0.57	0.27	1.98	1.17	1.71	0.9	-0.81	0.911214	0.000876621	0.104706	0.00257075	0.288072	0.0659919	0.0403796	3.05719	0.980029	2.58994	0.540499	1.18051	47.7	57.4	187.8	107.1	61.85	18.07	16.69	19.12	34.8
A0A2V2VMU0	T-complex protein 11 OS=Trypanosoma cruzi OX=5693 GN=C4B63_18g153 PE=3 SV=1	C4B63_18g153	High	0	75.932	31	18	29	18	800	90.3	5.6	99.3	18	0	0	1.414	2.287	1.593	1.618	1.127	0.696	0.5	1.19	0.67	0.69	0.17	-0.52	0.140887	0.000879991	0.0604622	0.025862	0.939999	0.0664639	0.851129	3.05552	1.21852	1.58734	0.0268725	1.17741	63.6	89.8	145.4	101.2	35.52	18.77	4.59	7.95	40.2
A0A2V2VH99	Mitochondrial RNA binding complex 1 subunit OS=Trypanosoma cruzi OX=5693 GN=C4B63_30g130 PE=4 SV=1	C4B63_30g130	High	0	43.954	15	11	15	11	1095	122	5.74	49.03	11	0	0	2.823	1.343	1.073	0.476	0.38	0.798	1.5	0.43	0.1	-1.07	-1.4	-0.32	1.0678e-05	0.118687	0.624101	0.000301107	5.15756e-05	0.619868	4.97151	0.925598	0.204745	3.52128	4.28756	0.207701	64.1	181	86.1	68.8	7.59	13.09	21.31	23.96	103.9
A0A2V2X3F1	AP-1 complex subunit gamma OS=Trypanosoma cruzi OX=5693 GN=C3747_29g225 PE=3 SV=1	C3747_29g225	High	0	81.87	31	19	28	19	800	89.1	5.33	86.56	19	0	0	0.772	0.666	0.506	0.863	0.656	0.76	-0.37	-0.59	-0.98	-0.21	-0.61	-0.4	0.00814946	0.000159535	1.62104e-06	0.120409	0.000257688	0.0143601	2.08887	3.79714	5.79021	0.919342	3.58891	1.84284	135.9	104.9	90.5	68.8	8.78	5.49	13.6	6.83	308.8
A0A2V2VZ77	C-CAP/cofactor C-like domain-containing protein OS=Trypanosoma cruzi OX=5693 GN=C4B63_4g469 PE=3 SV=1	C4B63_4g469	High	0	50.218	11	15	16	2	1796	197.6	4.89	54.53	15	0	11	0.443	0.416	0.386	0.94	0.872	0.927	-1.18	-1.26	-1.37	-0.09	-0.2	-0.11	8.31365e-07	3.88772e-07	9.78408e-08	0.865455	0.156016	0.459841	6.08021	6.41031	7.00948	0.0627553	0.806832	0.337392	178.2	78.9	74.2	68.8	12.46	10.44	8.73	8.93	358.3
A0A2V2UQZ3	Putative trans-sialidase, Group II OS=Trypanosoma cruzi OX=5693 GN=C4B63_155g17 PE=4 SV=1	C4B63_155g17	High	0	57.58	16	12	32	2	792	85.1	5.43	97.99	12	0	0	0.138	4.788	0.422	34.79	3.064	0.088	-2.86	2.26	-1.25	5.12	1.62	-3.51		0.000889268	0.171513			0.000315242		3.05097	0.765703			3.50136	63	8.7	301.7	26.6	39.51		11.49	22.38	9.3
A0A2V2ULM7	Putative small GTP-binding protein RAB6 OS=Trypanosoma cruzi OX=5693 GN=C4B63_173g8 PE=4 SV=1	C4B63_173g8	High	0	12.342	24	4	4	4	272	29.6	9.09	14.02	4	0	0	0.618	0.413	0.645	0.667	1.043	1.562	-0.69	-1.28	-0.63	-0.58	0.06	0.64	0.0530185	0.00089621	0.0809305	0.131911	0.994346	0.0877001	1.27557	3.04759	1.09189	0.879718	0.0024625	1.057	149.5	92.4	61.7	96.4	42.48	16.81	14.46	13.59	87.4
A0A2V2WWK4	UBX domain-containing protein OS=Trypanosoma cruzi OX=5693 GN=C3747_47g117 PE=4 SV=1	C3747_47g117	High	0	14.335	8	3	5	3	414	45	5.12	12.09	3	0	0	1.752	1.168	0.815	0.667	0.465	0.698	0.81	0.22	-0.29	-0.59	-1.1	-0.52	3.52284e-05	0.0803485	0.421486	0.00193988	4.95811e-06	0.00511633	4.45311	1.09502	0.375217	2.71223	5.30468	2.29104	84.5	148	98.6	68.9	17.85	5.72	10.55	7.36	113.2
A0A2V2VJW2	Putative endosomal trafficking protein RME-8 OS=Trypanosoma cruzi OX=5693 GN=C4B63_18g325 PE=4 SV=1	C4B63_18g325	High	0	36.628	8	13	14	13	2230	255	6.57	42.1	13	0	0	0.124	0.359	0.582	2.887	4.677	1.62	-3.01	-1.48	-0.78	1.53	2.23	0.7	4.94606e-06	0.000910608	0.108112	0.0113892	0.000125965	0.066483	5.30574	3.04067	0.966128	1.94351	3.89975	1.17729	193.7	24.1	69.5	112.7	20.57	13.42	40.68	21.89	59.9
A0A2V2VKH3	AMMECR1 domain-containing protein OS=Trypanosoma cruzi OX=5693 GN=C3747_12g40 PE=4 SV=1	C3747_12g40	High	0	57.702	68	12	26	12	186	20.6	6.19	91.01	12	0	0	0.308	0.533	0.582	1.731	1.892	1.093	-1.7	-0.91	-0.78	0.79	0.92	0.13	1.00069e-05	0.000915151	0.00635446	0.032126	0.00425905	0.660933	4.9997	3.03851	2.19692	1.49314	2.37069	0.179843	165.1	50.8	87.9	96.2	7.34	17.14	30.38	5.72	491.2
V5B4D8	TATA-binding protein interacting (TIP20) domain-containing protein OS=Trypanosoma cruzi Dm28c OX=1416333 GN=TCDM_03179 PE=4 SV=1	TCDM_03179	High	0	23.018	5	5	7	5	1538	167.7	6.21	22.68	5	0	0	1.759	1.053	0.793	0.599	0.451	0.753	0.82	0.07	-0.33	-0.74	-1.15	-0.41	0.00756404	0.978727	0.307824	0.0149662	0.000377064	0.17313	2.12125	0.00933839	0.511697	1.82489	3.42359	0.761628	86.8	152.8	91.5	68.9	19.24	17.54	26.25	10.94	124.1
V5BLI8	Cytoskeleton associated protein OS=Trypanosoma cruzi Dm28c OX=1416333 GN=TCDM_02558 PE=4 SV=1	TCDM_02558	High	0	104.086	45	17	60	1	322	36.6	6.81	208.1	17	0	0	13.233	5.299	3.046	0.4	0.23	0.575	3.73	2.41	1.61	-1.32	-2.12	-0.8	1.22603e-05	0.000918979	0.0212458	0.0170403	0.000601342	0.203403	4.9115	3.03669	1.67273	1.76852	3.22088	0.691642	17.7	234.4	93.9	54	50.31	19.67	40.19	31.55	20.3
A0A2V2UWF7	40S ribosomal protein S6 OS=Trypanosoma cruzi OX=5693 GN=C4B63_75g59 PE=3 SV=1	C4B63_75g59	High	0	50.076	47	11	54	11	250	28.3	11.47	152.56	11	0	0	0.848	0.327	2.633	0.385	3.106	8.064	-0.24	-1.61	1.4	-1.38	1.63	3.01	0.976091	0.000919086	0.00132489	0.00178442	0.000688625	1.23829e-06	0.0105096	3.03664	2.87782	2.7485	3.16202	5.90718	83.2	70.5	27.2	219.1	23.11	9.94	46.26	19	555.6
V5A359	Leishmanolysin-like peptidase OS=Trypanosoma cruzi Dm28c OX=1416333 GN=TCDM_13329 PE=3 SV=1	TCDM_13329	High	0	39.151	22	9	11	2	542	59.1	5.94	33	9	0	5	0.024	0.03	0.026	1.25	1.063	0.85	-5.37	-5.05	-5.28	0.32	0.09	-0.23	0.000241273	0.000922978	0.000103177	0.988574	0.995355	0.948457	3.61749	3.03481	3.98642	0.00499086	0.0020219	0.0229826	370.4	8.9	11.2	9.5	44.42	27.74	114.6	38.23	518.5
A0A2V2V2E3	Putative trans-sialidase, Group II OS=Trypanosoma cruzi OX=5693 GN=C4B63_49g193 PE=4 SV=1	C4B63_49g193	High	0	79.756	25	16	33	10	785	85.9	6.44	104.11	16	0	0	0.01	0.01	0.02	4.517	10.302	2.28	-6.64	-6.64	-5.63	2.18	3.36	1.19		0.000931031	0.00147634			0.818286		3.03104	2.83081			0.0870951	388	0.8	3.4	7.8	48.66		134.71	32.62	1901.8
A0A2V2VBY0	Transmembrane protein OS=Trypanosoma cruzi OX=5693 GN=C4B63_28g99 PE=3 SV=1	C4B63_28g99	High	0	8.472	7	4	5	4	687	76.7	9.09	12.14	4	0	0	0.1	0.186	0.786	1.867	7.874	4.218	-3.32	-2.42	-0.35	0.9	2.98	2.08	8.29111e-05	0.000931632	0.995617	0.190969	0.00010842	0.00130905	4.08139	3.03076	0.00190763	0.719037	3.96489	2.88304	193	19.3	36	151.8	52.29	27.21	12.23	31.11	62.9
A0A7J6XTB6	RNA polymerases N / 8 kDa subunit OS=Trypanosoma cruzi OX=5693 GN=ECC02_009347 PE=3 SV=1	ECC02_009347	High	0	10.811	12	2	2	2	242	27	9.8	7.65	2	0	0	0.957	0.984	0.611	1.028	0.639	0.621	-0.06	-0.02	-0.71	0.04	-0.65	-0.69	0.97701	0.953352	0.0590681	0.999422	0.0294041	0.0240364	0.010101	0.0207468	1.22865	0.000251059	1.53159	1.61913	112.6	107.7	110.8	68.9	22.43	6.51	8.17	23.34	49.5
A0A2V2XQ03	Putative Ras-related protein Rab4 OS=Trypanosoma cruzi OX=5693 GN=C3747_1g173 PE=3 SV=1	C3747_1g173	High	0	60.909	64	11	27	10	221	23.8	6.05	82.98	11	0	0	0.52	0.556	0.432	1.07	0.832	0.777	-0.94	-0.85	-1.21	0.1	-0.27	-0.36	2.03776e-05	6.05861e-05	1.37612e-06	0.842014	0.145774	0.0363442	4.69085	4.21763	5.86134	0.0746807	0.836319	1.43957	159.4	82.9	88.7	68.9	16.72	15.66	4.2	9.03	686.3
A0A2V2VKW4	Protein G4 OS=Trypanosoma cruzi OX=5693 GN=C4B63_19g723c PE=4 SV=1	C4B63_19g723c	High	0	16.839	35	3	12	3	91	10.5	9.04	36.15	3	0	0	0.458	0.692	0.448	1.512	0.979	0.648	-1.13	-0.53	-1.16	0.6	-0.03	-0.63	0.000400061	0.117472	0.000209223	0.0245201	0.972159	0.0115434	3.39787	0.930066	3.67939	1.61048	0.0122626	1.93767	154	70.5	106.6	69	22.03	9.66	9.7	11.91	643.6
V5DR38	Transmembrane protein OS=Trypanosoma cruzi Dm28c OX=1416333 GN=TCDM_01341 PE=4 SV=1	TCDM_01341	High	0	45.785	22	8	15	8	571	62.3	5.16	48.06	8	0	0	0.386	0.763	0.448	1.976	1.16	0.587	-1.37	-0.39	-1.16	0.98	0.21	-0.77	1.03022e-05	0.200532	2.4526e-05	0.000175803	0.898127	0.000499541	4.98707	0.697816	4.61037	3.75497	0.0466624	3.30143	154	59.5	117.5	69	12.34	18.4	7.13	17.98	251.6
A0A7J6XQA7	Sialidase domain-containing protein OS=Trypanosoma cruzi OX=5693 GN=ECC02_010820 PE=4 SV=1	ECC02_010820	High	0	40.482	13	9	18	1	779	82.8	7.93	45.88	9	0	1	0.092	0.136	4.837	1.474	52.3	35.477	-3.43	-2.87	2.27	0.56	5.71	5.15	0.00020698	0.000953857	0.0061167	0.477664	2.32073e-06	4.91865e-06	3.68407	3.02052	2.21348	0.320878	5.63437	5.30815	65.9	6.1	9	319	77.63	27.71	34.16	26.92	81.2
A0A2V2UM17	Ubiquitin-like domain-containing protein OS=Trypanosoma cruzi OX=5693 GN=C4B63_238g14 PE=4 SV=1	C4B63_238g14	High	0	38.319	24	10	16	10	467	51.3	8.37	50.12	10	0	0	1.28	1.017	0.688	0.794	0.538	0.677	0.36	0.02	-0.54	-0.33	-0.9	-0.56	0.122004	0.885586	0.0506254	0.358207	0.000795109	0.0142921	0.913627	0.0527694	1.29563	0.445866	3.09957	1.8449	100.4	128.5	102.1	69.1	21.7	10.6	12.85	10.15	76.5
Q4DSE5	Suppressive immunomodulating factor OS=Trypanosoma cruzi (strain CL Brener) OX=353153 GN=Tc00.1047053504057.97 PE=4 SV=1	Tc00.1047053504057.97	High	0	55.67	40	11	18	1	364	40.1	8.21	63.2	11	0	7	0.665	0.784	0.512	1.178	0.769	0.653	-0.59	-0.35	-0.97	0.24	-0.38	-0.62	0.0205262	0.339857	0.000451478	0.35378	0.156841	0.00816346	1.68769	0.468704	3.34536	0.451267	0.804541	2.08813	135.1	89.9	105.9	69.1	13.01	18.66	5.86	21.19	229.1
A0A2V2V025	ENTH domain-containing protein OS=Trypanosoma cruzi OX=5693 GN=C4B63_57g101 PE=4 SV=1	C4B63_57g101	High	0	39.916	20	7	11	7	530	58.2	6.89	41.55	7	0	0	0.659	0.463	0.443	0.702	0.672	0.958	-0.6	-1.11	-1.17	-0.51	-0.57	-0.06	0.108881	0.00309226	0.000625775	0.219205	0.0439414	0.763731	0.963046	2.50972	3.20358	0.65915	1.35713	0.117059	155.9	102.8	72.2	69.1	22.21	8.18	24.81	22.34	164.4
V5BBN7	Protein transport protein Sec13 OS=Trypanosoma cruzi Dm28c OX=1416333 GN=TCDM_00420 PE=3 SV=1	TCDM_00420	High	0	36.919	26	9	20	9	376	41.4	6.37	59.37	9	0	0	0.254	0.413	0.384	1.622	1.508	0.929	-1.98	-1.28	-1.38	0.7	0.59	-0.11	2.63432e-05	0.000968756	0.000814438	0.112713	0.134428	0.999517	4.57933	3.01379	3.08914	0.948028	0.871511	0.000210028	195.1	49.6	80.5	74.8	14.87	33.8	23.42	18.5	72.7
Q4DFH6	galactokinase OS=Trypanosoma cruzi (strain CL Brener) OX=353153 GN=Tc00.1047053510667.120 PE=4 SV=1	Tc00.1047053510667.120	High	0	27.854	22	8	11	8	463	51.3	7.87	33.73	8	0	0	23.161	16.169	3.919	0.698	0.169	0.242	4.53	4.02	1.97	-0.52	-2.56	-2.04	0.000509975	0.00097277	0.386348	0.905135	0.00202071	0.0046017	3.29245	3.01199	0.413021	0.0432869	2.6945	2.33708	9	209.4	146.2	35.4	14.88	28.36	43.09	63.41	5.7
V5B328	Ankyrin repeat protein OS=Trypanosoma cruzi Dm28c OX=1416333 GN=TCDM_14247 PE=4 SV=1	TCDM_14247	High	0	21.387	41	4	7	4	157	17.2	5.35	27.96	4	0	0	2.276	6.365	3.449	2.797	1.516	0.542	1.19	2.67	1.79	1.48	0.6	-0.88	0.110132	0.000976327	0.0372892	0.0702241	0.918271	0.197297	0.958085	3.0104	1.42842	1.15351	0.037029	0.70488	30.6	69.5	194.5	105.4	80.16	39.44	6.52	18.25	20.5
Q4DEP1	Heat shock protein HslVU, ATPase subunit HslU, putative OS=Trypanosoma cruzi (strain CL Brener) OX=353153 GN=Tc00.1047053506739.50 PE=3 SV=1	Tc00.1047053506739.50	High	0	106.88	47	17	45	17	474	52.2	7.9	160.75	17	0	0	3.165	1.883	1.265	0.595	0.4	0.672	1.66	0.91	0.34	-0.75	-1.32	-0.57	6.18466e-07	0.00014269	0.0823053	0.00324258	1.18127e-05	0.0106304	6.20868	3.84561	1.08457	2.48911	4.92765	1.97345	54.7	173.1	103	69.2	24.99	8.67	8.45	9.62	387.3
A0A2V2VVN6	Putative RNA-binding protein OS=Trypanosoma cruzi OX=5693 GN=C4B63_9g235 PE=4 SV=1	C4B63_9g235	High	0	67.194	35	13	49	2	417	49.4	8.98	155.68	13	0	8	0.891	0.589	0.519	0.661	0.582	0.881	-0.17	-0.76	-0.95	-0.6	-0.78	-0.18	0.965499	0.00562944	0.0019985	0.0126021	0.00436767	0.926256	0.0152483	2.24954	2.6993	1.89956	2.35975	0.0332689	133.4	118.8	78.5	69.2	13.62	20.67	18	12.5	464.2
A0A2V2UZU4	Putative dihydrolipoamide acetyltransferase OS=Trypanosoma cruzi OX=5693 GN=C4B63_58g142 PE=4 SV=1	C4B63_58g142	High	0	92.497	60	16	53	16	269	28.1	7.06	177.07	16	0	0	0.72	0.889	0.546	1.235	0.759	0.615	-0.47	-0.17	-0.87	0.3	-0.4	-0.7	0.0556281	0.676852	0.00079304	0.331583	0.111272	0.00519359	1.25471	0.169507	3.1007	0.479408	0.953613	2.28453	126.8	91.3	112.7	69.3	6.84	18.63	2.55	20.49	744.3
A0A2V2VZW6	CH-like domain-containing protein OS=Trypanosoma cruzi OX=5693 GN=C4B63_4g467 PE=4 SV=1	C4B63_4g467	High	0	36.279	11	10	10	10	1184	130.5	6.73	36.3	10	0	0	1.283	2.243	2.531	1.748	1.972	1.128	0.36	1.17	1.34	0.81	0.98	0.17	0.372606	0.000995509	0.000442598	0.00886589	0.00334619	0.929056	0.42875	3.00196	3.35399	2.05228	2.47545	0.0319583	56.7	72.7	127.2	143.4	37.36	13.72	7.87	12.39	33.3
A0A2V2VTB4	Protein kinase domain-containing protein OS=Trypanosoma cruzi OX=5693 GN=C4B63_11g64 PE=4 SV=1	C4B63_11g64	High	0	22.644	14	7	9	7	565	62.4	4.91	25.1	7	0	0	0.029	0.318	0.08	11.071	2.78	0.251	-5.12	-1.65	-3.65	3.47	1.48	-1.99	1.38638e-08	0.000996412	4.51755e-07	1.42667e-06	0.00670289	0.000254685	7.85812	3.00156	6.3451	5.84568	2.17374	3.594	280.5	8	89.1	22.4	12.71	18.31	15.33	54.29	455.4
A0A7J6Y600	Vacuolar protein 14 C-terminal Fig4-binding domain-containing protein OS=Trypanosoma cruzi OX=5693 GN=ECC02_005092 PE=3 SV=1	ECC02_005092	High	0	11.546	6	4	4	4	692	77.9	6.49	10.91	4	0	0	0.12	0.257	0.404	2.143	3.376	1.575	-3.06	-1.96	-1.31	1.1	1.76	0.66	6.64451e-05	0.00101745	0.0171413	0.133879	0.00889153	0.334802	4.17754	2.99249	1.76596	0.873286	2.05102	0.475211	224.7	26.9	57.6	90.8	27.68	62.22	24.53	22.69	76.2
A0A2V2VMX6	Abnormal spindle-like microcephaly-associated protein ASH domain-containing protein OS=Trypanosoma cruzi OX=5693 GN=C4B63_18g57 PE=4 SV=1	C4B63_18g57	High	0	99.056	13	28	34	14	3065	339.4	6.28	110.35	28	0	7	1.132	2.594	1.787	2.291	1.578	0.689	0.18	1.38	0.84	1.2	0.66	-0.54	0.534898	0.00102613	0.0379188	0.0104843	0.342055	0.203779	0.271729	2.9888	1.42115	1.97946	0.465903	0.690841	61.4	69.5	159.3	109.7	44.46	28.9	10.09	9.13	65.2
A0A2V2VYR7	Diphosphomevalonate decarboxylase OS=Trypanosoma cruzi OX=5693 GN=C4B63_4g383 PE=3 SV=1	C4B63_4g383	High	0	37.153	28	10	16	10	380	42	6.33	43.54	10	0	0	4.303	2.52	1.752	0.586	0.407	0.695	2.11	1.33	0.81	-0.77	-1.3	-0.52	3.12703e-05	0.00103694	0.0182839	0.0652726	0.00267236	0.265574	4.50487	2.98425	1.73793	1.18527	2.5731	0.575815	41.8	179.8	105.3	73.2	36.8	13.03	28.98	11.87	84
K2NIR9	inositol-polyphosphate 5-phosphatase OS=Trypanosoma cruzi marinkellei OX=85056 GN=MOQ_000479 PE=3 SV=1	MOQ_000479	High	0	31.559	13	7	9	2	580	63	6.43	30	7	0	0	0.482	0.842	0.487	1.746	1.01	0.578	-1.05	-0.25	-1.04	0.8	0.01	-0.79	0.000372072	0.276826	0.000164454	0.00850259	0.945687	0.00332626	3.42937	0.557794	3.78396	2.07045	0.0242527	2.47804	142.3	68.6	119.8	69.3	6.06	13.53	25.44	6.49	83
A0A2V2VB87	Alkylglycerone-phosphate synthase OS=Trypanosoma cruzi OX=5693 GN=C4B63_42g248 PE=3 SV=1	C4B63_42g248	High	0	91.54	30	18	42	18	613	69.3	7.55	133.41	18	0	0	4.968	2.227	1.66	0.448	0.334	0.745	2.31	1.16	0.73	-1.16	-1.58	-0.42	8.25882e-07	0.0010438	0.0452165	0.000620785	2.647e-05	0.177335	6.08308	2.98138	1.3447	3.20706	4.57725	0.751206	40.6	201.6	90.4	67.4	11.92	9.13	34.82	13.9	290.6
A0A2V2W287	Histidine phosphatase superfamily (Branch 1) OS=Trypanosoma cruzi OX=5693 GN=C4B63_2g299 PE=4 SV=1	C4B63_2g299	High	0	25.409	19	5	6	5	335	37.4	9.47	23.56	5	0	0	1.513	1.256	0.791	0.83	0.523	0.63	0.6	0.33	-0.34	-0.27	-0.94	-0.67	0.152046	0.658811	0.0970643	0.674826	0.00185111	0.0129313	0.818026	0.181239	1.01294	0.170808	2.73257	1.88836	87.7	132.7	110.2	69.4	23.07	13.96	8.66	23.03	21.8
A0A2V2VH20	Uncharacterized protein OS=Trypanosoma cruzi OX=5693 GN=C4B63_30g212 PE=4 SV=1	C4B63_30g212	High	0	40.19	19	11	14	5	872	96	6.87	47.24	11	0	4	0.425	0.265	0.355	0.623	0.836	1.34	-1.24	-1.92	-1.49	-0.68	-0.26	0.42	6.17561e-05	4.04581e-07	5.05845e-06	0.0042499	0.246248	0.129938	4.20932	6.39299	5.29598	2.37162	0.608626	0.886263	195.7	83.1	51.8	69.4	14.42	15.83	16.6	17.74	322.5
A0A2V2V786	Methyltransferase type 11 domain-containing protein OS=Trypanosoma cruzi OX=5693 GN=C3747_324g15 PE=4 SV=1	C3747_324g15	High	0	11.788	12	4	5	4	411	46.5	8.92	10.58	4	0	0	3.318	2.472	1.459	0.745	0.44	0.59	1.73	1.31	0.54	-0.42	-1.19	-0.76	8.64377e-05	0.00104597	0.278698	0.387265	0.00155841	0.0266525	4.0633	2.98048	0.554867	0.411992	2.80732	1.57426	48.5	160.9	119.9	70.7	36.94	10.96	15.76	20.86	25.7
A0A2V2UVD0	Putative cystathionine beta-synthase OS=Trypanosoma cruzi OX=5693 GN=C3747_501g7 PE=4 SV=1	C3747_501g7	High	0	195.824	75	25	196	1	314	34.4	5.64	696.26	25	0	3	14.61	5.865	2.957	0.401	0.202	0.504	3.87	2.55	1.56	-1.32	-2.3	-0.99	5.57355e-05	0.00105197	0.0236387	0.147958	0.00469032	0.212386	4.25387	2.97799	1.62638	0.829861	2.3288	0.672875	16.4	239.2	96	48.4	16.07	36.87	51.35	37.99	32.3
Q4DX43	Small nuclear ribonucleoprotein Sm D3 OS=Trypanosoma cruzi (strain CL Brener) OX=353153 GN=Tc00.1047053508257.150 PE=3 SV=1	Tc00.1047053508257.150	High	0	17.287	23	2	6	2	115	12.4	9.99	24.68	2	0	0	0.155	0.504	0.348	3.245	2.243	0.691	-2.69	-0.99	-1.52	1.7	1.17	-0.53	1.9058e-07	0.00416975	8.5374e-05	2.15546e-05	0.000765345	0.111216	6.71992	2.37989	4.06867	4.66646	3.11614	0.953833	199.3	30.9	100.4	69.4	23.41	15.81	26.95	5.96	242.6
V5DM12	Ribosomal protein S19 OS=Trypanosoma cruzi Dm28c OX=1416333 GN=TCDM_13966 PE=3 SV=1	TCDM_13966	High	0	40.818	47	12	34	12	167	18.8	10.76	82.89	12	0	0	0.44	0.363	2.148	0.826	4.887	5.919	-1.19	-1.46	1.1	-0.28	2.29	2.57	0.0242453	0.0010595	0.0104674	0.303896	5.22896e-05	5.21536e-06	1.61537	2.9749	1.98016	0.517275	4.28159	5.28272	101.3	44.5	36.7	217.5	25.5	19.09	36.85	25.35	764.1
V5DB29	PFU domain-containing protein OS=Trypanosoma cruzi Dm28c OX=1416333 GN=TCDM_07237 PE=4 SV=1	TCDM_07237	High	0	21.168	12	4	6	4	543	57.8	5.54	20.58	4	0	0	1.974	1.215	0.88	0.616	0.446	0.725	0.98	0.28	-0.18	-0.7	-1.16	-0.46	0.000355649	0.33584	0.955628	0.00633454	0.000166666	0.159512	3.44898	0.473868	0.0197111	2.19828	3.77815	0.797206	78.9	155.7	95.9	69.5	20.79	14.7	9.2	18.6	38
V5B8J0	QA-SNARE protein OS=Trypanosoma cruzi Dm28c OX=1416333 GN=TCDM_14490 PE=4 SV=1	TCDM_14490	High	0	19.683	32	4	4	4	233	26.5	7.88	17.86	4	0	0	0.532	0.455	0.474	0.855	0.891	1.043	-0.91	-1.14	-1.08	-0.23	-0.17	0.06	0.00769665	0.00106104	0.00153138	0.650019	0.776831	0.995735	2.1137	2.97427	2.81492	0.187074	0.109674	0.00185632	162.5	86.5	73.9	77.1	41.13	18.06	7.87	6.21	179.9
A0A2V2VS18	Putative Cytochrome oxidase c subunit VIb OS=Trypanosoma cruzi OX=5693 GN=C3747_234g20 PE=4 SV=1	C3747_234g20	High	0	15.409	39	2	4	2	74	8.6	7.21	15.76	2	0	0	1.847	1.205	0.852	0.653	0.461	0.707	0.88	0.27	-0.23	-0.62	-1.12	-0.5	0.000275684	0.247091	0.640058	0.00692225	4.99299e-05	0.0346359	3.55959	0.607142	0.193781	2.15975	4.30164	1.46047	81.6	150.6	98.3	69.5	16.66	12.9	18.39	14.56	49.9
A0A2V2W1I0	Uncharacterized protein OS=Trypanosoma cruzi OX=5693 GN=C4B63_2g92 PE=4 SV=1	C4B63_2g92	High	0	31.101	21	8	11	8	472	51	4.97	35.49	8	0	0	0.46	0.581	0.429	1.264	0.933	0.738	-1.12	-0.78	-1.22	0.34	-0.1	-0.44	2.5883e-07	2.1688e-05	9.28364e-08	0.00732673	0.671462	0.00107571	6.58699	4.66378	7.03228	2.13509	0.172979	2.9683	161.9	74.5	94.1	69.5	12.5	6.16	4.55	8.6	171.6
A0A2V2V3C9	Putative intraflagellar transport protein 81 OS=Trypanosoma cruzi OX=5693 GN=C4B63_47g42 PE=3 SV=1	C4B63_47g42	High	0	98.252	32	24	34	5	783	89.1	5.43	112.57	24	0	12	1.34	1.35	0.777	1.007	0.58	0.576	0.42	0.43	-0.36	0.01	-0.79	-0.8	0.0119604	0.0182289	0.0219784	0.99483	5.37566e-05	7.48338e-05	1.92225	1.73924	1.658	0.0022513	4.26957	4.1259	89.5	120	120.9	69.6	17.25	13.8	2.83	7.33	412.2
A0A2V2VWN4	Putative trifunctional enzyme alpha subunit, mitochondrial-like protein OS=Trypanosoma cruzi OX=5693 GN=C4B63_8g301 PE=3 SV=1	C4B63_8g301	High	0	144.212	39	30	62	30	816	89.6	9.38	200.98	30	0	0	0.886	1.417	0.695	1.6	0.785	0.491	-0.18	0.5	-0.52	0.68	-0.35	-1.03	0.757212	0.00272391	0.00418254	0.000545756	0.0234123	5.475e-06	0.120782	2.56481	2.37856	3.263	1.63056	5.26162	100	88.6	141.8	69.6	6.22	18.17	14.44	8.01	815
V5B0R0	Mitochondrial import receptor subunit OS=Trypanosoma cruzi Dm28c OX=1416333 GN=TCDM_04545 PE=4 SV=1	TCDM_04545	High	0	42.424	28	11	24	11	412	45.6	7.47	67.78	11	0	0	2.825	1.736	1.173	0.614	0.415	0.676	1.5	0.8	0.23	-0.7	-1.27	-0.57	4.6239e-06	0.000886052	0.342115	0.0105951	4.03895e-05	0.0171116	5.33499	3.05254	0.465828	1.9749	4.39373	1.76671	59.4	167.8	103.1	69.7	19.47	15.84	10.07	11.55	91.2
A0A2V2XG33	Zinc finger, MYND-type containing 10 OS=Trypanosoma cruzi OX=5693 GN=C3747_10g228 PE=4 SV=1	C3747_10g228	High	0	36.787	28	10	14	10	394	45.6	5.64	34.79	10	0	0	2.705	1.771	1.156	0.655	0.427	0.653	1.44	0.82	0.21	-0.61	-1.23	-0.62	2.18729e-05	0.00224487	0.235014	0.0150191	0.000141378	0.042683	4.66009	2.64881	0.628906	1.82336	3.84962	1.36974	60.3	163.1	106.8	69.7	25.89	17.05	14.96	6.41	18.8
A0A2V2UHD2	Putative cysteine peptidase OS=Trypanosoma cruzi OX=5693 GN=C4B63_480g12 PE=3 SV=1	C4B63_480g12	High	0	46.293	26	10	27	6	467	49.8	8.05	80.57	10	0	1	0.283	0.26	0.168	0.919	0.595	0.648	-1.82	-1.95	-2.57	-0.12	-0.75	-0.63	0.00929808	0.00108832	6.69671e-05	0.595732	0.0374505	0.293489	2.03161	2.96324	4.17414	0.224949	1.42654	0.532409	233.9	66.1	60.7	39.3	18.93	73.02	6.42	18.87	1388.4
A0A2V2VKX2	Uncharacterized protein OS=Trypanosoma cruzi OX=5693 GN=C3747_252g24 PE=4 SV=1	C3747_252g24	High	0.007	2.845	4	2	2	2	418	46.4	8.07	4.67	2	0	0	0.634	0.36	1.311	0.568	2.068	3.64	-0.66	-1.47	0.39	-0.82	1.05	1.86	0.24287	0.00109487	0.510376	0.0331092	0.0229004	0.000125148	0.614626	2.96064	0.29211	1.48005	1.64016	3.90258	121.1	76.7	43.6	158.7	43.64	19.33	32.44	24.57	43.5
K2PE65	Chromatin binding protein, putative OS=Trypanosoma cruzi marinkellei OX=85056 GN=MOQ_000534 PE=4 SV=1	MOQ_000534	High	0.007	2.836	1	1	2	1	543	59	5.47	5.19	1	0	0	0.603	0.254	1.663	0.421	2.757	6.549	-0.73	-1.98	0.73	-1.25	1.46	2.71	0.439999	0.00109801	0.0417808	0.0152522	0.00284144	1.38379e-05	0.356549	2.9594	1.37902	1.81667	2.54646	4.85893	113.6	68.6	28.9	189	38.16	10.4	31.46	20.73	57.7
A0A2V2WM67	V-type proton ATPase proteolipid subunit OS=Trypanosoma cruzi OX=5693 GN=C3747_80g10 PE=3 SV=1	C3747_80g10	High	0.003	4.553	8	1	3	1	196	19.8	8.6	11.93	1	0	0	1.097	1.228	0.702	1.12	0.64	0.572	0.13	0.3	-0.51	0.16	-0.64	-0.81	0.874076	0.5753	0.0190185	0.943082	0.00513927	0.00200848	0.058451	0.240106	1.72082	0.0254505	2.2891	2.69713	99.3	108.9	122	69.7	11.98	7.12	16.03	18.14	79.7
A0A2V2X6J2	ubiquitinyl hydrolase 1 OS=Trypanosoma cruzi OX=5693 GN=C3747_23g342 PE=3 SV=1	C3747_23g342	High	0	27.618	28	5	7	5	264	29.6	4.65	28.32	5	0	0	2.048	2.226	1.062	1.087	0.519	0.477	1.03	1.15	0.09	0.12	-0.95	-1.07	0.00723642	0.00112816	0.99902	0.69256	0.00570829	0.000904307	2.14048	2.94763	0.000425633	0.159543	2.24349	3.04368	63.1	129.3	140.5	67.1	32.71	20.91	4.82	11.56	53.9
V5BKB7	Enriched in surface-labeled proteome protein 15 OS=Trypanosoma cruzi Dm28c OX=1416333 GN=TCDM_06780 PE=4 SV=1	TCDM_06780	High	0	11.95	9	4	5	4	602	66.3	7.93	14.6	4	0	0	0.885	0.547	0.514	0.618	0.581	0.939	-0.18	-0.87	-0.96	-0.69	-0.78	-0.09	0.833553	0.00847115	0.0051928	0.0369381	0.0225089	0.991656	0.0790668	2.07206	2.2846	1.43253	1.64765	0.00363913	135.7	120.2	74.3	69.8	22.75	17.63	11.65	28.04	116.7
V5BFE8	Nucleoporin NSP1-like C-terminal domain-containing protein OS=Trypanosoma cruzi Dm28c OX=1416333 GN=TCDM_04830 PE=4 SV=1	TCDM_04830	High	0	58.329	26	11	16	1	577	60.4	7.09	58.87	11	0	10	0.352	0.678	0.429	1.926	1.219	0.633	-1.51	-0.56	-1.22	0.95	0.29	-0.66	5.23872e-08	0.0023103	5.37825e-07	5.39172e-06	0.0959683	0.00015565	7.28077	2.63633	6.26936	5.26827	1.01787	3.80785	162.6	57.3	110.3	69.8	12.46	11.18	12.77	5.93	232.1
V5AVX1	Uncharacterized protein OS=Trypanosoma cruzi Dm28c OX=1416333 GN=TCDM_06797 PE=4 SV=1	TCDM_06797	High	0	18.071	12	5	6	1	634	71.2	5.64	19.69	5	0	3	0.829	0.744	0.545	0.897	0.657	0.732	-0.27	-0.43	-0.88	-0.16	-0.61	-0.45	0.963347	0.537777	0.0194085	0.805535	0.0444426	0.19626	0.0162171	0.269398	1.71201	0.0939158	1.3522	0.707168	128.3	106.4	95.4	69.9	25.26	20.51	19.4	7.59	74.5
V5BQ12	Uncharacterized protein OS=Trypanosoma cruzi Dm28c OX=1416333 GN=TCDM_04753 PE=4 SV=1	TCDM_04753	High	0	17.581	4	5	5	5	1528	172.2	7.14	12.84	5	0	0	0.694	2.419	1.461	3.485	2.104	0.604	-0.53	1.27	0.55	1.8	1.07	-0.73	0.982669	0.00114719	0.0701227	0.000349416	0.0250655	0.0776962	0.00759285	2.94037	1.15414	3.45666	1.60092	1.1096	71.8	49.8	173.6	104.8	44.55	18.88	11.08	20.52	12.2
A0A2V2V3D5	Small ribosomal subunit protein uS5 C-terminal domain-containing protein OS=Trypanosoma cruzi OX=5693 GN=C3747_40g133 PE=4 SV=1	C3747_40g133	High	0	13.143	12	4	4	4	434	49.7	9.7	12.21	4	0	0	4.448	2.637	1.232	0.593	0.277	0.467	2.15	1.4	0.3	-0.75	-1.85	-1.1	5.45497e-05	0.00115577	0.778935	0.129195	9.20744e-05	0.00290544	4.26321	2.93713	0.108499	0.888753	4.03586	2.53679	42.9	190.9	113.2	52.9	39.63	16.98	29.73	13.78	15.5
V5DJ24	Trichohyalin-plectin-homology domain-containing protein OS=Trypanosoma cruzi Dm28c OX=1416333 GN=TCDM_03836 PE=4 SV=1	TCDM_03836	High	0	33.979	20	9	10	9	564	65.4	9.03	31.24	9	0	0	1.961	3.808	1.659	1.942	0.846	0.436	0.97	1.93	0.73	0.96	-0.24	-1.2	0.090384	0.00115707	0.185771	0.0595402	0.958262	0.0260143	1.04391	2.93664	0.731023	1.22519	0.0185157	1.58479	47.5	93.1	180.7	78.8	49.94	28.94	31.67	27.77	27.2
A0A2V2WKV4	Importin subunit alpha OS=Trypanosoma cruzi OX=5693 GN=C3747_89g172 PE=3 SV=1	C3747_89g172	High	0	59.912	26	13	22	1	533	58	5.27	76.55	13	0	0	2.559	1.149	0.999	0.449	0.39	0.87	1.36	0.2	0	-1.16	-1.36	-0.2	3.92973e-06	0.541953	0.916372	2.03297e-05	1.9321e-06	0.238384	5.40564	0.266038	0.0379283	4.69187	5.71397	0.622722	70.1	179.3	80.5	70	5.05	7.87	14.98	19.62	87.7
V5C1B1	Sister chromatid cohesion protein OS=Trypanosoma cruzi Dm28c OX=1416333 GN=TCDM_00682 PE=4 SV=1	TCDM_00682	High	0	72.561	19	21	23	21	1406	154.4	7.8	61.1	21	0	0	1.145	0.409	0.499	0.357	0.436	1.221	0.2	-1.29	-1	-1.49	-1.2	0.29	0.717261	0.00118188	0.00629746	0.000226399	0.00106267	0.753787	0.144323	2.92743	2.20083	3.64513	2.9736	0.122751	131	150	53.6	65.4	19.26	16.89	32.33	26.27	397.3
V5DQA0	Carboxypeptidase OS=Trypanosoma cruzi Dm28c OX=1416333 GN=TCDM_01553 PE=4 SV=1	TCDM_01553	High	0	148.895	58	29	87	28	503	57.6	6.21	290.03	29	0	1	1.252	1.016	0.693	0.811	0.554	0.682	0.32	0.02	-0.53	-0.3	-0.85	-0.55	0.0188284	0.970545	0.016776	0.0405523	6.20538e-05	0.00779981	1.72519	0.0129843	1.77531	1.39198	4.20723	2.10792	101	126.4	102.6	70	9.38	12.69	7.06	15.37	1193.3
A0A2V2V6V8	oxoglutarate dehydrogenase (succinyl-transferring) OS=Trypanosoma cruzi OX=5693 GN=C4B63_40g18 PE=3 SV=1	C4B63_40g18	High	0	180.755	44	35	96	7	1006	112.3	6.6	318.8	35	0	21	0.56	1.057	0.555	1.887	0.99	0.525	-0.84	0.08	-0.85	0.92	-0.01	-0.93	8.65913e-05	0.988536	0.000462307	5.59504e-05	0.675312	0.000285443	4.06253	0.00500765	3.33507	4.2522	0.170495	3.54448	126.1	70.6	133.3	70	12.25	7.61	6.25	21.29	1200.3
A0A2V2WY51	Nodulin-like domain-containing protein OS=Trypanosoma cruzi OX=5693 GN=C3747_43g125 PE=4 SV=1	C3747_43g125	High	0	35.421	18	7	14	2	585	65.2	7.99	51.98	7	0	0	7.226	3.322	1.414	0.46	0.196	0.426	2.85	1.73	0.5	-1.12	-2.35	-1.23	2.90088e-05	0.00120249	0.152579	0.0487665	0.000307148	0.0344172	4.53747	2.91992	0.816506	1.31188	3.51265	1.46323	30.9	223	102.5	43.6	51.19	18.49	22.57	38.06	5.2
A0A2V2V6A7	Uncharacterized protein OS=Trypanosoma cruzi OX=5693 GN=C4B63_40g112 PE=4 SV=1	C4B63_40g112	High	0	43.611	20	11	21	7	3571	391.4	4.89	63.86	11	0	3	0.5	0.218	0.259	0.436	0.518	1.188	-1	-2.2	-1.95	-1.2	-0.95	0.25	0.148238	0.00122506	0.00226753	0.0652362	0.121817	0.981329	0.829041	2.91184	2.64445	1.18551	0.914294	0.00818522	202.3	101.1	44.1	52.4	31.56	34.35	52.32	27.93	73
A0A2V2V9H4	Spindle assembly abnormal 4 OS=Trypanosoma cruzi OX=5693 GN=C4B63_46g19 PE=3 SV=1	C4B63_46g19	High	0	91.72	36	22	45	22	783	91.3	8.73	141.99	22	0	0	0.838	0.594	0.515	0.709	0.615	0.868	-0.26	-0.75	-0.96	-0.5	-0.7	-0.2	0.320224	0.000371238	2.75975e-05	0.00706872	0.000348745	0.302763	0.494546	3.43035	4.55913	2.15066	3.45749	0.518897	135.7	113.7	80.6	70	13.01	6.9	15.54	10.83	271.8
A0A2V2VB75	fructose-bisphosphatase OS=Trypanosoma cruzi OX=5693 GN=C4B63_38g47 PE=3 SV=1	C4B63_38g47	High	0	54.467	30	8	25	8	344	37.9	7.88	100.95	8	0	0	0.361	0.645	0.426	1.786	1.179	0.66	-1.47	-0.63	-1.23	0.84	0.24	-0.6	4.27787e-06	0.00302134	4.06861e-05	0.00262362	0.309854	0.0615843	5.36877	2.5198	4.39055	2.5811	0.508842	1.21053	164.4	59.4	106.1	70	25.35	11.09	7.56	19.38	564.1
A0A2V2WSU4	Uncharacterized protein OS=Trypanosoma cruzi OX=5693 GN=C3747_66g82 PE=4 SV=1	C3747_66g82	High	0	33.669	8	9	10	9	1715	186.3	6.37	30.86	9	0	0	0.219	0.29	0.333	1.323	1.522	1.15	-2.19	-1.79	-1.59	0.4	0.61	0.2	0.000199821	0.00125626	0.00676634	0.647122	0.182237	0.751603	3.69936	2.90092	2.16965	0.189014	0.739362	0.124012	217.2	47.6	62.9	72.4	26.21	27.05	29.91	53.06	88.7
A0A2V2UXB2	Uncharacterized protein OS=Trypanosoma cruzi OX=5693 GN=C4B63_70g101 PE=4 SV=1	C4B63_70g101	High	0	30.308	20	6	10	6	455	49.2	5.45	41.25	6	0	0	2.333	1.993	1.522	0.854	0.652	0.763	1.22	1	0.61	-0.23	-0.62	-0.39	0.000376547	0.00126137	0.0335122	0.806488	0.0436069	0.18454	3.42418	2.89916	1.4748	0.0934021	1.36045	0.73391	58.4	136.3	116.4	88.9	34.56	8.48	10.2	18.75	8.3
A0A2V2VJ67	Nucleolar protein 56 OS=Trypanosoma cruzi OX=5693 GN=C4B63_21g255 PE=3 SV=1	C4B63_21g255	High	0	93.163	56	19	38	18	481	53.6	8.65	133.96	19	0	1	0.741	0.431	0.495	0.582	0.668	1.149	-0.43	-1.21	-1.01	-0.78	-0.58	0.2	0.272507	0.00129065	0.0163528	0.0343749	0.368234	0.472072	0.564622	2.88919	1.78641	1.46376	0.433876	0.325992	149.9	111.1	64.6	74.3	16.75	10.14	22.44	32.62	896
A0A2V2VF10	Putative retrotransposon hot spot protein (RHS) OS=Trypanosoma cruzi OX=5693 GN=C3747_273g32 PE=4 SV=1	C3747_273g32	High	0.007	2.713	4	2	3	2	510	58.4	6.44	4.62	2	0	0	0.889	3.309	0.511	3.723	0.574	0.154	-0.17	1.73	-0.97	1.9	-0.8	-2.7	0.998956	0.00129412	0.148892	0.00103094	0.18544	4.18526e-05	0.000453485	2.88802	0.827129	2.98677	0.731796	4.37828	70.1	62.3	231.9	35.8	18.94	27.15	37.45	30.66	176.1
V5BJ44	Signal recognition particle subunit SRP72 OS=Trypanosoma cruzi Dm28c OX=1416333 GN=TCDM_05371 PE=3 SV=1	TCDM_05371	High	0	30.148	16	9	14	9	669	75.6	9.03	47.02	9	0	0	7.185	2.299	2.475	0.32	0.344	1.077	2.85	1.2	1.31	-1.64	-1.54	0.11	3.65877e-07	0.0012967	0.00116763	0.000145107	0.000159355	0.999898	6.43667	2.88716	2.93269	3.83831	3.79764	4.4378e-05	30.9	221.8	71	76.4	22.16	9.75	33.03	25.67	29.2
A0A2V2VWD6	Putative P27 protein OS=Trypanosoma cruzi OX=5693 GN=C4B63_6g537 PE=4 SV=1	C4B63_6g537	High	0	78.477	59	15	45	15	241	27.9	8.9	119.44	15	0	0	2.062	2.657	1.216	1.288	0.59	0.458	1.04	1.41	0.28	0.37	-0.76	-1.13	4.06479e-06	1.96984e-07	0.0559484	0.0491622	0.000173118	3.73302e-06	5.39096	6.70557	1.25221	1.30837	3.76166	5.42794	57.7	119	153.2	70.1	20.05	7.67	3.59	5.33	358.5
Q4CXR7	Vacuolar proton pump subunit B OS=Trypanosoma cruzi (strain CL Brener) OX=353153 GN=Tc00.1047053511209.10 PE=3 SV=1	Tc00.1047053511209.10	High	0	120.64	49	20	51	20	496	55.5	5.59	186.07	20	0	0	0.995	0.791	0.592	0.795	0.595	0.748	-0.01	-0.34	-0.76	-0.33	-0.75	-0.42	0.948959	0.0755746	0.000231501	0.0300452	0.000106435	0.0206907	0.0227525	1.12162	3.63545	1.52222	3.97292	1.68422	118.4	117.8	93.7	70.1	13.14	8.27	11.86	10.21	520
V5BTL6	Uncharacterized protein OS=Trypanosoma cruzi Dm28c OX=1416333 GN=TCDM_01806 PE=4 SV=1	TCDM_01806	High	0	36.221	15	10	11	10	911	99.4	7.08	31	10	0	0	0.477	0.714	0.467	1.496	0.978	0.654	-1.07	-0.49	-1.1	0.58	-0.03	-0.61	6.32179e-06	0.00602917	9.54785e-06	0.00234184	0.985087	0.00419921	5.19916	2.21974	5.02009	2.63044	0.00652535	2.37683	150.5	71.8	107.5	70.2	6.24	13.19	5.72	18.65	139.4
A0A2V2V5K9	Uncharacterized protein OS=Trypanosoma cruzi OX=5693 GN=C4B63_42g187 PE=4 SV=1	C4B63_42g187	High	0	37.803	30	8	10	8	330	37.8	5.26	30.12	8	0	0	2.384	0.997	0.935	0.418	0.392	0.937	1.25	0	-0.1	-1.26	-1.35	-0.09	0.00268523	0.988989	0.952855	0.00160008	0.00114014	0.996654	2.57102	0.00480864	0.020973	2.79586	2.94304	0.00145572	75.2	179.4	75	70.3	29.13	25.07	25.43	15.32	156.7
V5B320	Uncharacterized protein OS=Trypanosoma cruzi Dm28c OX=1416333 GN=TCDM_10376 PE=4 SV=1	TCDM_10376	High	0	18.39	12	5	5	5	539	59.4	6.33	16.18	5	0	0	0.407	0.476	1.389	1.17	3.413	2.917	-1.3	-1.07	0.47	0.23	1.77	1.54	0.000269052	0.00131485	0.472932	0.745157	3.30698e-05	0.00013354	3.57016	2.88112	0.325201	0.127752	4.48057	3.87439	122.3	49.7	58.2	169.8	30.22	25.05	8.88	16.67	30.3
V5BD26	galactokinase OS=Trypanosoma cruzi Dm28c OX=1416333 GN=TCDM_00228 PE=4 SV=1	TCDM_00228	High	0	71.127	47	17	37	3	468	52	7.53	129.83	17	0	10	2.684	2.366	0.882	0.882	0.329	0.373	1.42	1.24	-0.18	-0.18	-1.61	-1.42	0.000546975	0.00131962	0.806078	0.944263	0.00233666	0.00596493	3.26203	2.87955	0.0936228	0.0249071	2.6314	2.22439	57.7	154.9	136.5	50.9	40.92	13.83	20.55	21.66	220.9
A0A2V2W4N8	Uncharacterized protein OS=Trypanosoma cruzi OX=5693 GN=C4B63_2g732 PE=4 SV=1	C4B63_2g732	High	0	11.606	9	3	3	3	443	51.6	8.47	11.09	3	0	0	7.045	4.186	1.974	0.594	0.28	0.472	2.82	2.07	0.98	-0.75	-1.84	-1.08	0.000129023	0.00132647	0.304339	0.175445	0.000276168	0.00606176	3.88933	2.8773	0.516643	0.755859	3.55883	2.2174	28.2	198.4	117.9	55.6	8.02	10.86	30.69	37.31	7.5
V5BF44	Heterogeneous nuclear ribonucleoprotein H/F OS=Trypanosoma cruzi Dm28c OX=1416333 GN=TCDM_07178 PE=4 SV=1	TCDM_07178	High	0	64.754	47	12	28	12	424	47.2	5.6	105.42	12	0	0	1.365	1.016	0.723	0.744	0.529	0.711	0.45	0.02	-0.47	-0.43	-0.92	-0.49	0.000526831	0.81412	0.0105774	0.00218548	3.1803e-06	0.00233687	3.27833	0.0893114	1.97562	2.66045	5.49753	2.63137	97.5	133.1	99.1	70.4	10.41	11.23	12.29	2.66	209.1
A0A2V2W2S1	Putative mitochondrial processing peptidase, beta subunit OS=Trypanosoma cruzi OX=5693 GN=C4B63_3g1101 PE=4 SV=1	C4B63_3g1101	High	0	171.827	58	24	117	4	489	54.3	7.15	336.39	24	0	21	0.723	1.223	0.63	1.691	0.87	0.515	-0.47	0.29	-0.67	0.76	-0.2	-0.96	0.000731134	0.0309952	5.15407e-05	8.23765e-06	0.31753	1.10576e-06	3.136	1.50871	4.28785	5.0842	0.498216	5.95634	111.9	80.9	136.8	70.4	12.59	4.6	2.6	10.75	1584
A0A2V2UXP7	Uncharacterized protein OS=Trypanosoma cruzi OX=5693 GN=C4B63_69g318c PE=4 SV=1	C4B63_69g318c	High	0	16.272	32	3	10	3	105	12.4	5.33	33.99	3	0	0	1.214	2.337	2.033	1.925	1.675	0.87	0.28	1.22	1.02	0.95	0.74	-0.2	0.214499	0.00136698	0.00370596	0.0266688	0.0842561	0.89764	0.668574	2.86424	2.4311	1.574	1.0744	0.046898	60.8	73.7	142	123.5	47.52	8.49	12.99	3.61	35.5
A0A2V2X1Z4	CDC16 OS=Trypanosoma cruzi OX=5693 GN=C3747_33g237 PE=4 SV=1	C3747_33g237	High	0	9.511	8	3	3	3	390	42.8	7.61	9.44	3	0	0	0.197	0.32	0.272	1.627	1.381	0.849	-2.35	-1.64	-1.88	0.7	0.47	-0.24	9.45002e-05	0.00140679	0.000413541	0.331499	0.751261	0.865736	4.02457	2.85177	3.38348	0.479518	0.124209	0.0626145	223.6	44	71.6	60.8	57.5	21.93	14.37	27.31	180.1
V5DLV2	Regulatory subunit of protein kinase a-like protein OS=Trypanosoma cruzi Dm28c OX=1416333 GN=TCDM_02777 PE=4 SV=1	TCDM_02777	High	0	84.367	40	22	45	21	558	62.9	5.02	117.37	22	0	0	0.668	0.439	0.183	0.656	0.273	0.417	-0.58	-1.19	-2.45	-0.61	-1.87	-1.26	0.160485	0.00141364	1.25434e-06	0.0695557	1.68682e-05	0.000879692	0.794566	2.84966	5.90159	1.15767	4.77293	3.05567	174.7	116.8	76.6	31.9	16.56	5.64	22.85	33.56	1136.5
A0A2V2V1V8	glutathione-specific gamma-glutamylcyclotransferase OS=Trypanosoma cruzi OX=5693 GN=C4B63_49g136 PE=4 SV=1	C4B63_49g136	High	0	9.727	15	4	4	4	207	22.7	4.87	8.17	4	0	0	0.632	0.354	0.963	0.561	1.525	2.717	-0.66	-1.5	-0.05	-0.83	0.61	1.44	0.32271	0.00141479	0.973656	0.0306573	0.53878	0.00284911	0.491187	2.84931	0.0115946	1.51347	0.268588	2.54529	135.6	85.7	48.1	130.6	22.43	12.22	9.55	35.89	123.9
V5BKV6	Carbonic anhydrase-like protein OS=Trypanosoma cruzi Dm28c OX=1416333 GN=TCDM_04595 PE=4 SV=1	TCDM_04595	High	0	45.18	26	12	25	12	464	51.8	7.59	63.09	12	0	0	0.617	1.01	0.561	1.636	0.909	0.556	-0.7	0.01	-0.83	0.71	-0.14	-0.85	0.000441092	0.992831	3.91667e-05	0.000671106	0.371721	5.62825e-05	3.35547	0.00312454	4.40708	3.17321	0.429783	4.24963	125.5	77.5	126.7	70.4	6.88	15.27	14.9	2.6	666.8
A0A2V2UVK8	Uncharacterized protein OS=Trypanosoma cruzi OX=5693 GN=C3747_488g5 PE=4 SV=1	C3747_488g5	High	0	8.108	16	2	2	2	129	14.2	9.22	5.54	2	0	0	1.155	0.402	0.546	0.348	0.473	1.358	0.21	-1.31	-0.87	-1.52	-1.08	0.44	0.86674	0.00302047	0.0595189	0.000853436	0.0155735	0.356052	0.0621112	2.51993	1.22535	3.06883	1.80761	0.448487	128.9	148.9	51.8	70.4	26.79	28.78	17.61	17.94	42.9
Q4DZH1	Uncharacterized protein OS=Trypanosoma cruzi (strain CL Brener) OX=353153 GN=Tc00.1047053508641.240 PE=4 SV=1	Tc00.1047053508641.240	High	0.006	3.563	4	1	1	1	265	29.9	9.22	3.37	1	0	0	1.559	2.399	1.062	1.539	0.681	0.442	0.64	1.26	0.09	0.62	-0.55	-1.18	0.0928384	0.00285902	0.999786	0.0814164	0.0306377	0.000544949	1.03227	2.54378	9.28504e-05	1.08929	1.51374	3.26364	66.4	103.6	159.4	70.5	15.35	16.83	14.15	26.63
A0A2V2XLQ1	Uncharacterized protein OS=Trypanosoma cruzi OX=5693 GN=C3747_2g113 PE=4 SV=1	C3747_2g113	High	0	13.926	5	5	6	1	1067	120.9	5.21	15.61	5	0	0	0.972	1.346	0.71	1.384	0.73	0.527	-0.04	0.43	-0.5	0.47	-0.45	-0.92	0.924279	0.00304887	0.0143781	0.00109747	0.0423962	1.39782e-05	0.0341969	2.51586	1.8423	2.95961	1.37267	4.85455	99.3	96.6	133.6	70.5	11.17	13.08	9.5	8.81	292.3
A0A2V2UVA1	Putative sec1-like protein OS=Trypanosoma cruzi OX=5693 GN=C4B63_81g50 PE=3 SV=1	C4B63_81g50	High	0	45.339	30	12	16	12	570	63.4	6.98	45.92	12	0	0	0.16	0.275	0.307	1.718	1.919	1.117	-2.64	-1.86	-1.7	0.78	0.94	0.16	1.29919e-09	5.47694e-08	2.84728e-07	0.000664135	4.36632e-05	0.291461	8.88633	7.26146	6.54557	3.17774	4.35988	0.535419	229.6	36.7	63.1	70.5	18.89	5.54	7.79	16.66	999.2
A0A2V2VA75	B30.2/SPRY domain-containing protein OS=Trypanosoma cruzi OX=5693 GN=C4B63_32g260 PE=4 SV=1	C4B63_32g260	High	0	17.307	11	7	8	7	820	88.4	7.68	22.58	7	0	0	0.645	0.326	0.656	0.505	1.017	2.014	-0.63	-1.62	-0.61	-0.99	0.02	1.01	0.12935	0.00149205	0.323437	0.0923455	0.926518	0.032353	0.888233	2.82622	0.490211	1.03458	0.033146	1.49009	152.3	98.2	49.6	99.9	31.7	26.63	25.27	18.78	21.2
A0A2V2XL69	Glycylpeptide N-tetradecanoyltransferase OS=Trypanosoma cruzi OX=5693 GN=C3747_2g537 PE=3 SV=1	C3747_2g537	High	0	39.368	25	9	17	1	452	51.1	6.67	60.59	9	0	7	2.62	1.767	1.155	0.674	0.441	0.654	1.39	0.82	0.21	-0.57	-1.18	-0.61	3.42602e-07	5.12625e-05	0.344301	0.00398561	2.00171e-06	0.000660532	6.46521	4.2902	0.463062	2.39951	5.6986	3.18011	61.1	160.2	108	70.6	11.72	9.59	12.41	10.46	50.4
V5ARP0	propanoyl-CoA C-acyltransferase OS=Trypanosoma cruzi Dm28c OX=1416333 GN=TCDM_08701 PE=3 SV=1	TCDM_08701	High	0	115.307	48	19	54	19	437	46.4	8.19	185.05	19	0	0	1.902	1.276	0.896	0.671	0.471	0.702	0.93	0.35	-0.16	-0.58	-1.09	-0.51	0.00102906	0.401388	0.584079	0.0162141	0.000142522	0.0544922	2.98756	0.396436	0.233528	1.79011	3.84612	1.26367	78.8	149.9	100.6	70.6	27.17	4.55	17.67	7.08	806
K2MT64	Protein kinase domain-containing protein OS=Trypanosoma cruzi marinkellei OX=85056 GN=MOQ_001339 PE=4 SV=1	MOQ_001339	High	0.004	3.875	3	2	2	2	780	86	9.77	5.62	2	0	0	1.234	1.187	0.733	0.962	0.594	0.617	0.3	0.25	-0.45	-0.06	-0.75	-0.7	0.440527	0.535118	0.804682	0.998094	0.119737	0.157729	0.356028	0.271551	0.0943756	0.000828752	0.921773	0.802089	96.3	118.8	114.3	70.6	27.09	10.77	13.81	27.91	28
A0A2V2X273	Centrin-3 OS=Trypanosoma cruzi OX=5693 GN=C3747_33g87 PE=4 SV=1	C3747_33g87	High	0	16.583	27	3	4	3	166	18.9	4.72	13.32	3	0	0	2.457	3.684	2.17	1.5	0.883	0.589	1.3	1.88	1.12	0.58	-0.18	-0.76	0.0268315	0.00151112	0.0676956	0.376264	0.949013	0.175338	1.57136	2.8207	1.16944	0.424507	0.0227278	0.756124	43	105.5	158.3	93.2	68.61	24.01	8.37	8.67	12.5
V5DTT7	Enoyl-CoA hydratase OS=Trypanosoma cruzi Dm28c OX=1416333 GN=TCDM_00259 PE=3 SV=1	TCDM_00259	High	0	95.611	60	14	49	14	267	28.8	8.62	171.13	14	0	0	0.607	1.028	0.565	1.693	0.93	0.549	-0.72	0.04	-0.82	0.76	-0.1	-0.86	0.000632325	0.834095	7.98241e-05	0.000176308	0.525282	2.57683e-05	3.19906	0.0787844	4.09787	3.75373	0.279607	4.58891	125	75.9	128.5	70.6	12.4	16.71	7.21	1.82	1022.2
V5BAG5	Uncharacterized protein OS=Trypanosoma cruzi Dm28c OX=1416333 GN=TCDM_07242 PE=4 SV=1	TCDM_07242	High	0	14.261	9	5	5	5	601	67.9	5.43	15.57	5	0	0	3.522	3.486	1.817	0.99	0.516	0.521	1.82	1.8	0.86	-0.01	-0.95	-0.94	0.00223581	0.00152587	0.0876008	0.992872	0.130831	0.0851981	2.65056	2.81648	1.05749	0.00310671	0.883288	1.06957	40.7	143.4	141.9	74	58.61	25.02	6.85	19.14	6.3
A0A2V2XF52	Transport protein particle (TRAPP) component OS=Trypanosoma cruzi OX=5693 GN=C3747_11g502 PE=3 SV=1	C3747_11g502	High	0	14.823	20	3	4	3	212	23.8	6.54	13.53	3	0	0	0.781	0.622	0.515	0.795	0.659	0.829	-0.36	-0.69	-0.96	-0.33	-0.6	-0.27	0.215089	0.0535219	0.00168307	0.82874	0.0602344	0.238183	0.667382	1.27147	2.7739	0.0815817	1.22016	0.623089	137.1	107.1	85.2	70.6	23.42	12.12	24.05	12.15	47.4
A0A2V2UR64	Uncharacterized protein OS=Trypanosoma cruzi OX=5693 GN=C4B63_148g33 PE=4 SV=1	C4B63_148g33	High	0	43.356	20	10	15	10	608	69.6	4.94	53.6	10	0	0	2.714	8.969	4.226	3.304	1.557	0.471	1.44	3.17	2.08	1.72	0.64	-1.09	0.237209	0.00153929	0.0376317	0.0270989	0.611117	0.203928	0.624868	2.81268	1.42445	1.56705	0.213876	0.690524	23.7	64.2	212.2	100	99.54	46.26	5.41	13.75	9.3
Q4DXF7	Cytochrome b5, putative (Fragment) OS=Trypanosoma cruzi (strain CL Brener) OX=353153 GN=Tc00.1047053510355.269 PE=3 SV=1	Tc00.1047053510355.269	High	0	28.385	49	5	13	5	91	10	5.24	43.49	5	0	0	2.9	1.104	1.074	0.381	0.37	0.973	1.54	0.14	0.1	-1.39	-1.43	-0.04	0.000403192	0.999899	0.994564	0.000445069	0.000589434	0.997789	3.39449	4.36694e-05	0.00236724	3.35157	3.22957	0.0009614	65.8	190.8	72.6	70.7	24.38	17.6	29.91	13.36	229.4
A0A2V2XFV0	Uncharacterized protein OS=Trypanosoma cruzi OX=5693 GN=C3747_17g589 PE=4 SV=1	C3747_17g589	High	0	84.825	57	13	37	13	227	25.8	5.01	126.76	13	0	0	0.891	0.981	0.616	1.101	0.691	0.628	-0.17	-0.03	-0.7	0.14	-0.53	-0.67	0.68517	0.999464	0.0010954	0.748471	0.00716962	0.00131432	0.164202	0.000232842	2.96043	0.125825	2.1445	2.8813	114.6	102.2	112.5	70.7	18.15	16.18	11.94	3.49	829.7
A0A2V2UG71	Putative glutamamyl carboxypeptidase OS=Trypanosoma cruzi OX=5693 GN=C4B63_431g2 PE=4 SV=1	C4B63_431g2	High	0	36.167	40	4	33	1	158	17.3	9.91	88.07	4	0	0	13.586	14.253	1.246	1.049	0.092	0.087	3.76	3.83	0.32	0.07	-3.45	-3.52	0.0016604	0.00155098	0.917689	0.999957	0.00256122	0.00237551	2.77979	2.80939	0.0373044	1.85823e-05	2.59155	2.62424	13.3	180.6	189.5	16.6	70.21	38.42	58.25	71.77	7.8
A0A2V2VTR0	Cilia- and flagella-associated protein 20 OS=Trypanosoma cruzi OX=5693 GN=C3747_222g70 PE=3 SV=1	C3747_222g70	High	0	26.948	36	7	24	7	241	28.1	9.22	70.11	7	0	0	2.631	3.588	2.451	1.364	0.931	0.683	1.4	1.84	1.29	0.45	-0.1	-0.55	0.0098991	0.00155735	0.0313795	0.702513	0.910307	0.342896	2.0044	2.80761	1.50335	0.153345	0.0408123	0.464838	41.4	108.8	148.4	101.4	63.64	21.88	8.07	18.02	57.5
V5C1M1	Pyruvate kinase OS=Trypanosoma cruzi Dm28c OX=1416333 GN=TCDM_00417 PE=3 SV=1	TCDM_00417	High	0	185.374	76	31	84	31	499	54.6	7.39	276.03	31	0	0	1.074	1.916	1.327	1.783	1.235	0.693	0.1	0.94	0.41	0.83	0.3	-0.53	0.861599	0.00156023	0.178185	0.00581586	0.51147	0.068752	0.0646946	2.80681	0.74913	2.23539	0.291179	1.16271	75.2	80.8	144.1	99.8	32.3	13.33	8.42	3.66	580.7
A0A2V2V7X3	Succinate dehydrogenase subunit OS=Trypanosoma cruzi OX=5693 GN=C4B63_42g78 PE=4 SV=1	C4B63_42g78	High	0	67.54	49	10	32	10	239	28.1	7.39	121.32	10	0	0	0.899	1.308	0.69	1.455	0.767	0.527	-0.15	0.39	-0.54	0.54	-0.38	-0.92	0.498447	0.142015	0.00222916	0.0119532	0.026887	6.28821e-05	0.302381	0.847665	2.65186	1.92252	1.57046	4.20147	102.6	92.3	134.3	70.8	15.5	12.1	10.41	12.46	292.1
V5B7T1	Peroxisome targeting signal 1 receptor OS=Trypanosoma cruzi Dm28c OX=1416333 GN=TCDM_08436 PE=1 SV=1	TCDM_08436	High	0	31.693	16	6	12	3	666	74.2	4.72	48.1	6	0	2	2.605	0.949	0.981	0.364	0.377	1.034	1.38	-0.08	-0.03	-1.46	-1.41	0.05	2.78656e-06	0.989451	0.998242	1.99196e-06	3.35746e-06	0.963369	5.55493	0.00460562	0.000764005	5.70072	5.47399	0.0162074	72.3	188.3	68.6	70.9	9.75	8.42	23.22	7.9	57.9
A0A2V2UT82	Plasma membrane ATPase OS=Trypanosoma cruzi OX=5693 GN=C4B63_97g37 PE=3 SV=1	C4B63_97g37	High	0	191.981	41	30	109	1	903	99.5	6.27	370.73	30	0	1	0.453	4.381	0.226	9.677	0.499	0.052	-1.14	2.13	-2.15	3.27	-1	-4.28	0.14551	0.0015798	0.00104708	3.42662e-05	0.0172926	9.67793e-07	0.837107	2.8014	2.98002	4.46513	1.76214	6.01422	66	29.9	289.2	14.9	51.94	37.32	9.58	27.25
A0A7J6Y7X0	USP domain-containing protein OS=Trypanosoma cruzi OX=5693 GN=ECC02_004722 PE=4 SV=1	ECC02_004722	High	0	28.651	9	8	8	4	1333	149.7	5.59	29.55	8	0	3	1.239	1.04	0.706	0.84	0.57	0.679	0.31	0.06	-0.5	-0.25	-0.81	-0.56	0.547426	0.97593	0.0458733	0.780328	0.00432817	0.0224842	0.261675	0.0105815	1.33844	0.107723	2.3637	1.64812	100.4	124.4	104.4	70.9	14.15	20.22	8.69	14.65	26.7
V5DTF6	Uncharacterized protein OS=Trypanosoma cruzi Dm28c OX=1416333 GN=TCDM_00457 PE=4 SV=1	TCDM_00457	High	0	105.201	25	24	39	24	1472	161.5	6.77	137.63	24	0	0	0.539	0.572	0.455	1.061	0.843	0.795	-0.89	-0.81	-1.14	0.09	-0.25	-0.33	7.73562e-06	1.46378e-05	5.55422e-07	0.951832	0.122651	0.0508501	5.1115	4.83452	6.25538	0.0214397	0.911329	1.29371	155.9	84	89.2	70.9	9.75	4.36	7.44	15.28	436.3
O00822	Large ribosomal subunit protein eL28 OS=Trypanosoma cruzi OX=5693 PE=1 SV=2	1	High	0	37.632	49	7	18	7	146	16.4	11.63	44.73	7	0	0	1.934	0.305	2.22	0.158	1.148	7.28	0.95	-1.71	1.15	-2.67	0.2	2.86	0.0199917	0.00159366	0.00631088	1.09082e-05	0.909565	4.97438e-06	1.69915	2.7976	2.19991	4.96225	0.0411664	5.30326	73.3	141.7	22.3	162.7	20.11	20.9	54.44	16.3	188.9
A0A2V2UND0	Putative ribosomal protein L38 OS=Trypanosoma cruzi OX=5693 GN=C4B63_147g165c PE=3 SV=1	C4B63_147g165c	High	0	16.773	34	5	9	2	82	9.3	10.36	15.91	5	0	2	0.697	0.438	1.165	0.629	1.671	2.657	-0.52	-1.19	0.22	-0.67	0.74	1.41	0.245179	0.00161448	0.431201	0.0495194	0.0179348	0.000142942	0.610517	2.79197	0.36532	1.30522	1.7463	3.84484	121.2	84.5	53.1	141.2	31.53	12.74	15.87	10.14	416.7
Q4E3K4	C-8 sterol isomerase, putative OS=Trypanosoma cruzi (strain CL Brener) OX=353153 GN=Tc00.1047053510329.90 PE=3 SV=1	Tc00.1047053510329.90	High	0	14.552	20	4	7	4	218	24.2	7.53	20.11	4	0	0	0.165	0.276	0.987	1.67	5.97	3.575	-2.6	-1.86	-0.02	0.74	2.58	1.84	0.000389404	0.00164143	0.765613	0.186381	0.000687371	0.00363288	3.4096	2.78478	0.115991	0.729597	3.16281	2.43975	164.7	27.2	45.5	162.6	19.8	48.31	33.55	23.37	57
V5BIY9	Uncharacterized protein OS=Trypanosoma cruzi Dm28c OX=1416333 GN=TCDM_07451 PE=4 SV=1	TCDM_07451	High	0	43.741	53	8	14	8	238	26.4	8.66	45.97	8	0	0	1.456	0.196	0.296	0.135	0.203	1.509	0.54	-2.35	-1.76	-2.89	-2.3	0.59	0.145554	0.00164583	0.00649647	5.00271e-05	0.000156499	0.847338	0.836976	2.78362	2.18732	4.30079	3.80549	0.0719435	135.7	197.6	26.6	40.1	41.56	23.22	45.27	29.96	167.2
V5DD63	Uncharacterized protein OS=Trypanosoma cruzi Dm28c OX=1416333 GN=TCDM_06198 PE=4 SV=1	TCDM_06198	High	0	101.286	21	24	34	4	1423	155.3	8.66	97.88	24	0	14	1.136	0.496	1.194	0.437	1.051	2.406	0.18	-1.01	0.26	-1.19	0.07	1.27	0.591987	0.00164923	0.740848	0.000222221	0.993611	0.000327644	0.227688	2.78272	0.130271	3.65322	0.00278369	3.4846	104.5	118.7	51.9	124.8	11.26	8.16	30.56	14.21	270.1
A0A7J6Y113	CCDC113/CCDC96 coiled-coil domain-containing protein OS=Trypanosoma cruzi OX=5693 GN=ECC02_006502 PE=4 SV=1	ECC02_006502	High	0	23.063	17	5	8	5	416	47.9	8.69	26.66	5	0	0	1.999	2.849	1.972	1.425	0.986	0.692	1	1.51	0.98	0.51	-0.02	-0.53	0.0212392	0.00167043	0.0259793	0.368353	0.999166	0.310622	1.67286	2.77717	1.58537	0.433736	0.000362515	0.507767	51.1	102.2	145.7	100.9	58.15	7.78	6.85	7.01	16
A0A2V2VBA8	Uncharacterized protein OS=Trypanosoma cruzi OX=5693 GN=C4B63_31g1008c PE=4 SV=1	C4B63_31g1008c	High	0.004	3.932	8	1	1	1	149	16.8	11.75	3.88	1	0	0	1.98	0.237	0.78	0.12	0.394	3.285	0.99	-2.07	-0.36	-3.06	-1.34	1.72	0.158756	0.00169208	0.848075	5.5138e-05	0.0408352	0.00666958	0.799269	2.77158	0.0715655	4.25855	1.38896	2.1759	100.1	198.1	23.8	78.1	55	14.24	32.08	42.31	30.3
V5AXR7	VWFA domain-containing protein OS=Trypanosoma cruzi Dm28c OX=1416333 GN=TCDM_05909 PE=4 SV=1	TCDM_05909	High	0	148.623	43	26	48	26	836	91.6	6.6	180.52	26	0	0	1.396	2.793	1.686	2.001	1.207	0.604	0.48	1.48	0.75	1	0.27	-0.73	0.1582	0.00169284	0.0986729	0.049511	0.987662	0.0843511	0.800794	2.77139	1.0058	1.3053	0.00539164	1.07391	58.2	81.2	162.5	98.1	54.53	18.48	5.62	16.9	95
A0A2V2VQ33	Putative intraflagellar transport protein A1 OS=Trypanosoma cruzi OX=5693 GN=C4B63_12g294 PE=3 SV=1	C4B63_12g294	High	0	33.77	19	7	14	7	501	55.8	5.11	51.55	7	0	0	1.106	1.26	0.727	1.14	0.657	0.577	0.15	0.33	-0.46	0.19	-0.61	-0.79	0.242932	0.0571575	0.0150556	0.806995	0.000536054	0.000139562	0.614515	1.24293	1.8223	0.0931294	3.27079	3.85523	97.7	108.1	123.2	71	5.8	16.97	3.53	15.37	122.4
Q4D439	Ubiquitin-conjugating enzyme-like, putative OS=Trypanosoma cruzi (strain CL Brener) OX=353153 GN=Tc00.1047053503999.50 PE=4 SV=1	Tc00.1047053503999.50	High	0	65.223	83	12	45	12	138	15.8	6.18	148.74	12	0	0	1.07	0.994	0.662	0.929	0.619	0.666	0.1	-0.01	-0.59	-0.11	-0.69	-0.59	0.937682	0.994458	0.00550269	0.843317	0.00207945	0.00842514	0.0279444	0.00241339	2.25943	0.0740092	2.68205	2.07442	107.4	114.8	106.7	71.1	12.53	9.43	9.63	16.8	1110.8
A0A6B7FQF0	Phosphodiesterase OS=Trypanosoma cruzi OX=5693 PE=3 SV=1	3	High	0	19.571	8	6	6	4	924	103	6.07	16.38	6	0	2	2.724	7.765	1.239	2.85	0.455	0.16	1.45	2.96	0.31	1.51	-1.14	-2.65	0.106093	0.00170036	0.609236	0.0259791	0.493124	0.004639	0.974314	2.76946	0.215215	1.58538	0.307044	2.33358	31.4	85.6	244	38.9	55.69	19.64	21.42	78.35	4.5
A0A2V2VGG6	Putative calpain-like cysteine peptidase OS=Trypanosoma cruzi OX=5693 GN=C4B63_22g161 PE=4 SV=1	C4B63_22g161	High	0	147.087	40	27	63	27	837	95.6	5.1	215.93	27	0	0	1.861	3.099	1.729	1.665	0.929	0.558	0.9	1.63	0.79	0.74	-0.11	-0.84	0.0116739	0.00170354	0.0534257	0.582208	0.761119	0.161299	1.93279	2.76865	1.27225	0.234922	0.118547	0.792369	52	96.8	161.2	89.9	52.4	46.82	6.86	11.64	129.1
Q4DFW5	Uncharacterized protein OS=Trypanosoma cruzi (strain CL Brener) OX=353153 GN=Tc00.1047053506367.100 PE=3 SV=1	Tc00.1047053506367.100	High	0	6.087	5	2	2	2	375	42.9	5.44	7.22	2	0	0	1.081	0.855	0.635	0.791	0.587	0.742	0.11	-0.23	-0.65	-0.34	-0.77	-0.43	0.997947	0.384731	0.00191621	0.304588	0.00143376	0.0334813	0.00089254	0.414843	2.71756	0.516287	2.84352	1.4752	112	121.1	95.8	71.1	9.38	21.98	9.61	18.16	101
V5BJS7	alanine transaminase OS=Trypanosoma cruzi Dm28c OX=1416333 GN=TCDM_05026 PE=3 SV=1	TCDM_05026	High	0	172.673	55	25	113	25	500	55.2	7.25	394.2	25	0	0	1.498	1.159	0.791	0.774	0.528	0.683	0.58	0.21	-0.34	-0.37	-0.92	-0.55	0.0467553	0.653697	0.53064	0.305272	0.00419452	0.100117	1.33017	0.184624	0.2752	0.515313	2.37732	0.999492	89.9	134.7	104.2	71.2	12.71	14.43	9.32	29.06	951.7
V5BFN1	Uncharacterized protein OS=Trypanosoma cruzi Dm28c OX=1416333 GN=TCDM_06903 PE=4 SV=1	TCDM_06903	High	0	26.838	8	7	8	7	1099	123.7	6.02	25.22	7	0	0	1.251	3.057	1.537	2.444	1.229	0.503	0.32	1.61	0.62	1.29	0.3	-0.99	0.410062	0.00172808	0.0895678	0.0148374	0.683255	0.0959069	0.38715	2.76244	1.04785	1.82864	0.165417	1.01815	58.4	73.1	178.6	89.8	52.92	34.25	11.4	12.2	4.2
Q9XY64	p28 protein OS=Trypanosoma cruzi OX=5693 PE=3 SV=1	3	High	0	89.991	66	12	82	12	278	29.9	6.52	270.05	12	0	0	7.685	4.128	1.123	0.537	0.146	0.272	2.94	2.05	0.17	-0.9	-2.77	-1.88	8.25746e-05	0.00173761	0.953643	0.144128	8.00889e-05	0.00219227	4.08315	2.76005	0.0206143	0.841252	4.09643	2.65911	28.7	220.6	118.5	32.2	69.5	24.66	14.38	21.17	78.4
A0A2V2VJ61	Electron transfer flavoprotein subunit beta OS=Trypanosoma cruzi OX=5693 GN=C4B63_19g141 PE=3 SV=1	C4B63_19g141	High	0	74.063	54	16	40	16	268	29.8	8.21	102.61	16	0	0	0.408	1.069	0.537	2.621	1.316	0.502	-1.29	0.1	-0.9	1.39	0.4	-0.99	3.38675e-05	1	0.00046806	3.39792e-05	0.305103	0.000469873	4.47022	2.57485e-09	3.3297	4.46879	0.515553	3.32802	132.7	54.1	141.9	71.2	14.09	23.99	16.84	5.76	830
Q4DCL3	Nuclear pore complex protein OS=Trypanosoma cruzi (strain CL Brener) OX=353153 GN=Tc00.1047053507771.90 PE=3 SV=1	Tc00.1047053507771.90	High	0	74.759	24	15	29	2	780	87.5	5.83	108.62	15	0	12	0.608	0.689	0.498	1.134	0.819	0.722	-0.72	-0.54	-1.01	0.18	-0.29	-0.47	0.00073712	0.0256979	9.33448e-05	0.208672	0.533526	0.0205653	3.13246	1.5901	4.02991	0.680537	0.272845	1.68687	143.1	87	98.6	71.2	14.08	18.13	10.49	13.17	188.2
A0A2V2VVJ1	Putative ankyrin OS=Trypanosoma cruzi OX=5693 GN=C4B63_7g325 PE=4 SV=1	C4B63_7g325	High	0	41.273	42	10	15	10	340	36.9	5.39	50.92	10	0	0	0.472	0.433	0.412	0.918	0.874	0.952	-1.08	-1.21	-1.28	-0.12	-0.19	-0.07	0.000718971	0.000259331	0.000193425	0.909327	0.825302	0.997121	3.14329	3.58615	3.71349	0.0412798	0.0833874	0.00125215	172.6	81.4	74.8	71.2	25.96	5.75	20.72	16.49	263.3
Q4D5V8	Leucine-rich repeat protein (LRRP) OS=Trypanosoma cruzi (strain CL Brener) OX=353153 GN=Tc00.1047053511857.10 PE=4 SV=1	Tc00.1047053511857.10	High	0	15.867	11	6	7	1	643	71.4	6.35	16.56	6	0	4	3.41	4.419	1.258	1.296	0.369	0.285	1.77	2.14	0.33	0.37	-1.44	-1.81	0.00892898	0.00179461	0.968727	0.782539	0.0195488	0.0038051	2.0492	2.74603	0.0137986	0.106494	1.70888	2.41963	39.7	135.2	175.2	49.9	80.63	12.2	6.53	16.41	33.7
A0A7J6YFP7	Sialidase domain-containing protein OS=Trypanosoma cruzi OX=5693 GN=ECC02_001470 PE=4 SV=1	ECC02_001470	High	0	21.147	10	6	9	2	722	78.6	6.33	21.58	6	0	0	0.413	3.718	0.443	8.993	1.072	0.119	-1.27	1.89	-1.17	3.17	0.1	-3.07	0.0640411	0.00180326	0.0711106	2.78955e-05	0.999912	3.02278e-05	1.19354	2.74394	1.14807	4.55447	3.84096e-05	4.51959	71.8	29.7	266.8	31.8	42.03	29.21	33.02	45.45	30.2
A0A2V2UZX3	NADH dehydrogenase [ubiquinone] 1 beta subcomplex subunit 11, mitochondrial OS=Trypanosoma cruzi OX=5693 GN=C4B63_56g90 PE=4 SV=1	C4B63_56g90	High	0	29.107	38	6	11	6	237	25.3	9.7	32.51	6	0	0	2.864	2.061	0.858	0.72	0.299	0.416	1.52	1.04	-0.22	-0.47	-1.74	-1.27	6.74789e-05	0.00180703	0.979018	0.187647	3.97854e-05	0.000957992	4.17083	2.74303	0.00920942	0.726658	4.40028	3.01864	59	168.9	121.6	50.6	30.71	16.99	10.56	24.23	27.8
Q4DWS5	Hsc70-interacting protein, putative OS=Trypanosoma cruzi (strain CL Brener) OX=353153 GN=Tc00.1047053508409.210 PE=4 SV=1	Tc00.1047053508409.210	High	0	74.058	43	12	39	12	378	41.6	5.01	142.99	12	0	0	1.859	1.089	0.856	0.586	0.46	0.786	0.89	0.12	-0.22	-0.77	-1.12	-0.35	0.000419736	0.948918	0.284778	0.000973188	2.89263e-05	0.126137	3.37702	0.0227712	0.545493	3.0118	4.53871	0.899156	83.3	154.8	90.7	71.3	18.48	11.27	15.72	13	337.3
Q4CW73	Double-stranded DNA-binding domain containing protein OS=Trypanosoma cruzi (strain CL Brener) OX=353153 GN=Tc00.1047053507077.50 PE=3 SV=1	Tc00.1047053507077.50	High	0	17.661	41	4	9	4	113	13	6.83	28.66	4	0	0	1.255	0.753	0.653	0.6	0.521	0.868	0.33	-0.41	-0.61	-0.74	-0.94	-0.2	0.158094	0.126158	0.036533	0.00251615	0.000762536	0.882699	0.801084	0.899087	1.43731	2.59926	3.11774	0.0541872	109.3	137.1	82.2	71.4	13.34	16.97	19.43	15.09	86.7
V5DG13	SMP-LTD domain-containing protein OS=Trypanosoma cruzi Dm28c OX=1416333 GN=TCDM_04999 PE=4 SV=1	TCDM_04999	High	0	9.382	5	3	4	3	671	74	9.23	11.98	3	0	0	0.234	0.453	0.367	1.936	1.569	0.81	-2.1	-1.14	-1.45	0.95	0.65	-0.3	8.29331e-06	0.00251896	0.000516275	0.00830754	0.0460281	0.763168	5.08127	2.59878	3.28712	2.08053	1.33698	0.11738	194.8	45.5	88.2	71.4	22.97	18.43	21.55	27.14	116.2
V5BEV5	Trichohyalin OS=Trypanosoma cruzi Dm28c OX=1416333 GN=TCDM_07377 PE=4 SV=1	TCDM_07377	High	0	33.091	29	7	14	7	413	47	9.88	57.12	7	0	0	0.687	0.293	0.413	0.426	0.601	1.409	-0.54	-1.77	-1.28	-1.23	-0.73	0.49	0.6318	0.00182035	0.0314007	0.0144606	0.232343	0.387539	0.19942	2.73985	1.50306	1.83981	0.63387	0.411685	167.2	114.8	49	69	38.12	28.85	39.93	19.36	213.3
A0A2V2UI91	Microtubule-associated protein OS=Trypanosoma cruzi OX=5693 GN=C4B63_101g37 PE=4 SV=1	C4B63_101g37	High	0	24.295	29	8	9	8	342	39.7	9.47	26.21	8	0	0	1.707	3.168	1.702	1.856	0.997	0.537	0.77	1.66	0.77	0.89	0	-0.9	0.124785	0.00183265	0.137797	0.117723	0.999912	0.10643	0.903837	2.73692	0.860759	0.929139	3.83926e-05	0.972938	52.8	90.1	167.2	89.9	57.38	22.08	2.64	18.64	55
A0A2V2WF56	Fibronectin type-III domain-containing protein OS=Trypanosoma cruzi OX=5693 GN=C3747_115g107 PE=4 SV=1	C3747_115g107	High	0	187.719	14	45	62	1	4425	502	5.26	207.91	45	0	0	3.048	6.789	5.24	2.228	1.719	0.772	1.61	2.76	2.39	1.16	0.78	-0.37	0.176728	0.00184391	0.00917571	0.0480265	0.264188	0.704998	0.752696	2.73426	2.03736	1.31852	0.578087	0.151812	24.9	75.8	168.9	130.4	76.22	46.91	4.74	15.33	8.7
A0A2V2WIY0	Cytochrome oxidase subunit VII OS=Trypanosoma cruzi OX=5693 GN=C3747_93g51 PE=4 SV=1	C3747_93g51	High	0	39.428	53	10	26	10	165	19.1	9.33	54.65	10	0	0	1.411	2.202	1.004	1.561	0.711	0.456	0.5	1.14	0.01	0.64	-0.49	-1.13	0.0304635	1.69991e-05	0.994179	0.00193409	0.019642	1.24416e-05	1.51622	4.76957	0.00253527	2.71352	1.70681	4.90512	71.2	100.5	156.8	71.5	19.87	13.66	8.24	9.92	547.6
V5BIB1	Thioredoxin OS=Trypanosoma cruzi Dm28c OX=1416333 GN=TCDM_07787 PE=4 SV=1	TCDM_07787	High	0.003	4.374	8	2	2	2	250	27.6	9.45	5.14	2	0	0	0.107	0.551	2.177	5.17	20.43	3.952	-3.23	-0.86	1.12	2.37	4.35	1.98	1.52992e-08	0.00188445	0.00143991	1.09408e-06	6.55345e-10	2.08834e-06	7.81533	2.72482	2.84167	5.96095	9.18353	5.6802	104.3	11.1	57.5	227.1	16.42	10.8	31.27	10.75	70.7
A0A2V2VNK0	Putative kinetoplast DNA-associated protein OS=Trypanosoma cruzi OX=5693 GN=C4B63_14g62 PE=4 SV=1	C4B63_14g62	High	0	20.66	23	4	9	4	185	21.3	11.19	31.8	4	0	0	0.143	0.22	0.418	1.537	2.923	1.902	-2.8	-2.18	-1.26	0.62	1.55	0.93	0.000117898	0.00188794	0.109634	0.321396	0.00626013	0.137785	3.92849	2.72401	0.960056	0.49296	2.20342	0.860799	224.5	32.1	49.4	94	45.45	43.31	31.27	28.26	449
V5BTT3	Uncharacterized protein OS=Trypanosoma cruzi Dm28c OX=1416333 GN=TCDM_01579 PE=4 SV=1	TCDM_01579	High	0	37.283	23	11	11	11	720	80.5	5.43	34.34	11	0	0	0.967	0.306	0.405	0.317	0.419	1.323	-0.05	-1.71	-1.3	-1.66	-1.25	0.4	0.998986	0.0018899	0.00636921	0.00150309	0.00501454	0.888262	0.00044045	2.72356	2.19591	2.82301	2.29977	0.0514587	149.3	144.4	45.8	60.5	25.96	17.35	39.88	36.43	113
V5BZE1	Inosine/uridine-preferring nucleoside hydrolase domain-containing protein OS=Trypanosoma cruzi Dm28c OX=1416333 GN=TCDM_01363 PE=3 SV=1	TCDM_01363	High	0	10.24	8	3	4	3	424	46.6	8.57	10.1	3	0	0	0.071	0.385	0.26	5.418	3.665	0.676	-3.81	-1.38	-1.94	2.44	1.87	-0.56	2.94557e-07	0.00189011	0.000413607	7.57031e-05	0.000300533	0.778724	6.53083	2.72351	3.38341	4.12089	3.52211	0.108617	233	16.6	89.7	60.7	26.03	39.04	29.81	14.6	466.4
A0A2V2WT23	SKP1-like protein OS=Trypanosoma cruzi OX=5693 GN=C3747_60g59 PE=4 SV=1	C3747_60g59	High	0	6.32	14	3	3	3	250	26.7	4.98	4.42	3	0	0	0.803	0.831	0.573	1.035	0.714	0.69	-0.32	-0.27	-0.8	0.05	-0.49	-0.54	0.609577	0.856545	0.0163032	0.958332	0.0942986	0.0416508	0.214971	0.0672497	1.78773	0.0184842	1.02549	1.38038	124.8	100.1	103.6	71.5	27.84	13.37	14.05	17.24	36.3
A0A7J6XWE9	Acid phosphatase OS=Trypanosoma cruzi OX=5693 GN=ECC02_008867 PE=3 SV=1	ECC02_008867	High	0	16.177	15	5	6	2	459	52.9	8.15	20.36	5	0	0	0.68	0.785	0.536	1.154	0.788	0.683	-0.56	-0.35	-0.9	0.21	-0.34	-0.55	0.00182557	0.0672705	3.84238e-05	0.210161	0.0953379	0.00257677	2.7386	1.17218	4.4154	0.677447	1.02073	2.58892	133.3	90.7	104.6	71.5	8.25	9.01	10.25	16.88	92.5
A0A2V2WDF2	RNA helicase OS=Trypanosoma cruzi OX=5693 GN=C3747_117g71 PE=3 SV=1	C3747_117g71	High	0	140.446	54	23	88	23	436	49.3	7.08	298.59	23	0	0	0.637	0.552	0.477	0.866	0.748	0.863	-0.65	-0.86	-1.07	-0.21	-0.42	-0.21	6.95705e-05	6.90707e-06	5.93114e-07	0.317341	0.00719711	0.158988	4.15757	5.16071	6.22686	0.498473	2.14284	0.798635	150	95.6	82.8	71.5	12.75	4.84	10.83	3.51	2631.1
A0A2V2V210	RNA uridylyltransferase OS=Trypanosoma cruzi OX=5693 GN=C4B63_52g35 PE=4 SV=1	C4B63_52g35	High	0	26.448	13	10	11	10	995	110.1	6.49	27.41	10	0	0	2.098	0.786	0.846	0.374	0.403	1.077	1.07	-0.35	-0.24	-1.42	-1.31	0.11	0.00183883	0.648048	0.915636	0.000283148	0.000649892	0.947642	2.73546	0.188393	0.038277	3.54799	3.18716	0.0233557	84.6	177.4	66.4	71.6	25.21	8.03	29.66	19.29	96.9
Q4E300	EF-hand domain-containing protein OS=Trypanosoma cruzi (strain CL Brener) OX=353153 GN=Tc00.1047053506435.420 PE=4 SV=1	Tc00.1047053506435.420	High	0	11.912	15	3	5	3	257	29.5	5.96	13.51	3	0	0	1.765	4.251	3.002	2.408	1.7	0.706	0.82	2.09	1.59	1.27	0.77	-0.5	0.379118	0.00191466	0.0206196	0.0341323	0.317396	0.532208	0.421226	2.71791	1.68572	1.46683	0.498399	0.273919	39.9	70.5	169.7	119.9	70.74	30.81	10.59	13.3	32.8
A0A2V2VUQ2	Arf-GAP domain-containing protein OS=Trypanosoma cruzi OX=5693 GN=C4B63_10g489 PE=4 SV=1	C4B63_10g489	High	0	8.137	13	3	4	2	270	31.1	9.38	12.04	3	0	0	0.061	0.321	0.338	5.269	5.554	1.054	-4.04	-1.64	-1.56	2.4	2.47	0.08	3.62106e-07	0.00192238	0.00872366	0.000101374	3.02177e-05	0.810765	6.44116	2.71616	2.0593	3.99408	4.51974	0.0911051	232.5	14.2	74.6	78.7	18.9	49.05	23.35	27.55	252.6
A0A2V2VMR9	Arp2/3 complex 34 kDa subunit OS=Trypanosoma cruzi OX=5693 GN=C4B63_21g58 PE=3 SV=1	C4B63_21g58	High	0.003	4.872	4	1	1	1	328	36.9	8.95	4.01	1	0	0	0.54	0.369	0.488	0.683	0.904	1.322	-0.89	-1.44	-1.04	-0.55	-0.15	0.4	0.028945	0.00194276	0.00939127	0.43104	0.915906	0.792411	1.53843	2.71158	2.02728	0.365483	0.0381489	0.101049	166.9	90.1	61.6	81.4	33.49	11	30.79	20.96	96.9
A0A2V2XEB3	Putative aldo/keto reductase OS=Trypanosoma cruzi OX=5693 GN=C3747_11g398 PE=4 SV=1	C3747_11g398	High	0	17.111	22	5	6	5	322	35.9	7.12	13.99	5	0	0	1.512	1.113	0.791	0.736	0.523	0.71	0.6	0.15	-0.34	-0.44	-0.94	-0.49	0.109968	0.742031	0.310097	0.475901	0.00471361	0.0622521	0.958734	0.129578	0.508502	0.322483	2.32665	1.20585	90.6	137	100.8	71.6	7.27	27.57	21.12	7.22	41.4
A0A2V2UII5	Tyrosine-protein phosphatase domain-containing protein OS=Trypanosoma cruzi OX=5693 GN=C4B63_282g14 PE=4 SV=1	C4B63_282g14	High	0	112.149	43	22	53	22	677	76.9	5.85	204.33	22	0	0	4.45	5.963	1.156	1.34	0.26	0.194	2.15	2.58	0.21	0.42	-1.94	-2.37	0.00478593	0.0019589	0.628867	0.926278	0.0233388	0.00844865	2.32003	2.70799	0.201441	0.0332587	1.63192	2.07321	31.8	141.6	189.8	36.8	77.06	17.7	21.05	55.16	38.3
A0A2V2V6U9	Tetratricopeptide SHNi-TPR domain-containing protein OS=Trypanosoma cruzi OX=5693 GN=C4B63_40g52 PE=3 SV=1	C4B63_40g52	High	0	41.458	27	10	14	10	458	51.7	4.56	47.24	10	0	0	1.727	0.559	0.793	0.324	0.459	1.418	0.79	-0.84	-0.33	-1.63	-1.12	0.5	0.0492572	0.00195919	0.0747711	2.44186e-05	0.000488157	0.204041	1.30753	2.70792	1.12627	4.61228	3.31144	0.690283	98.1	169.3	54.8	77.8	30.47	20.62	18.28	15.68	50
V5BQC9	DNA repair protein RAD50 OS=Trypanosoma cruzi Dm28c OX=1416333 GN=TCDM_04587 PE=3 SV=1	TCDM_04587	High	0	40.775	12	12	14	12	1342	153.2	5.87	49.63	12	0	0	1.537	0.921	0.754	0.599	0.49	0.818	0.62	-0.12	-0.41	-0.74	-1.03	-0.29	0.0272841	0.496462	0.0285622	0.0022471	0.000127955	0.301086	1.56409	0.304114	1.54421	2.64838	3.89294	0.52131	95	146	87.5	71.6	24.03	9.49	14.15	10.04	153.6
Q4E1Q6	Dynein light chain OS=Trypanosoma cruzi (strain CL Brener) OX=353153 GN=Tc00.1047053507093.44 PE=3 SV=1	Tc00.1047053507093.44	High	0	20.207	47	4	10	4	89	10.3	8.16	25.37	4	0	0	3.284	7.11	10.641	2.165	3.24	1.497	1.72	2.83	3.41	1.11	1.7	0.58	0.0454382	0.00196403	0.000277195	0.31112	0.0428913	0.616609	1.34258	2.70685	3.55721	0.507073	1.36763	0.20999	18.2	59.6	129.1	193.2	95.1	45.21	8.21	12.58	27.5
V5DH11	La RNA binding protein OS=Trypanosoma cruzi Dm28c OX=1416333 GN=TCDM_04685 PE=4 SV=1	TCDM_04685	High	0	86.808	46	17	45	17	336	37.9	8.95	154.24	17	0	0	2.636	1.327	1.083	0.503	0.411	0.817	1.4	0.41	0.12	-0.99	-1.28	-0.29	7.80157e-05	0.163164	0.864631	0.00249839	0.000238088	0.476306	4.10782	0.787375	0.0631693	2.60234	3.62326	0.322114	66.2	174.4	87.8	71.7	17.18	21.01	15.89	21.65	485.9
V5BRG3	Uncharacterized protein OS=Trypanosoma cruzi Dm28c OX=1416333 GN=TCDM_04237 PE=4 SV=1	TCDM_04237	High	0	14.989	12	4	5	4	437	48.8	5.19	15.78	4	0	0	0.138	0.506	0.81	3.658	5.852	1.6	-2.85	-0.98	-0.3	1.87	2.55	0.68	4.41141e-07	0.00197436	0.674827	0.000132908	1.38745e-06	0.0138423	6.35542	2.70457	0.170807	3.87645	5.85778	1.85879	162.9	22.6	82.5	132	19.85	16.81	32.72	4.07	87.7
A0A2V2WIL3	Putative 2-aminoethylphosphonate:pyruvateaminotransferase-likeprotein,putative OS=Trypanosoma cruzi OX=5693 GN=C3747_99g150 PE=3 SV=1	C3747_99g150	High	0	23.788	22	6	9	1	400	44.3	6.47	28.84	6	0	0	1.481	0.877	0.736	0.592	0.497	0.839	0.57	-0.19	-0.44	-0.76	-1.01	-0.25	0.128309	0.70934	0.261546	0.0203197	0.00450307	0.821556	0.891744	0.149146	0.582452	1.69208	2.34649	0.085363	97.7	144.7	85.7	71.9	27.79	17.52	27.48	20.05	57.7
A0A2V2UT29	C3H1-type domain-containing protein OS=Trypanosoma cruzi OX=5693 GN=C4B63_97g15 PE=4 SV=1	C4B63_97g15	High	0	9.196	5	3	3	3	580	62.3	6.52	9.84	3	0	0	0.781	0.479	0.55	0.613	0.704	1.148	-0.36	-1.06	-0.86	-0.71	-0.51	0.2	0.151082	0.00199207	0.00597202	0.105147	0.285799	0.914099	0.820788	2.7007	2.22388	0.978205	0.54394	0.0390067	142.4	111.2	68.2	78.3	30.93	22	10.1	16.24	130.4
A0A2V2VYP1	Putative arginase OS=Trypanosoma cruzi OX=5693 GN=C4B63_4g462 PE=3 SV=1	C4B63_4g462	High	0	65.699	54	12	31	4	308	33.4	6.46	116.75	12	0	5	4.565	3.887	0.818	0.851	0.179	0.21	2.19	1.96	-0.29	-0.23	-2.48	-2.25	0.000890287	0.00200716	0.993844	0.957861	0.000594111	0.00131865	3.05047	2.69742	0.0026817	0.0186977	3.22613	2.87987	38.9	177.8	151.4	31.9	64.67	25.49	8.64	22.6	105.2
V5B9X6	C2 domain-containing protein OS=Trypanosoma cruzi Dm28c OX=1416333 GN=TCDM_01149 PE=4 SV=1	TCDM_01149	High	0	13.362	4	3	4	3	1065	117.7	6.81	14.4	3	0	0	0.827	0.923	0.603	1.115	0.729	0.653	-0.27	-0.12	-0.73	0.16	-0.46	-0.61	0.0940014	0.572909	6.4731e-05	0.588677	0.0035316	0.000438986	1.02687	0.241914	4.18889	0.230123	2.45203	3.35755	119.3	98.7	110.1	71.9	11.86	10.57	5.5	17.44	237.3
V5BP91	Cilia- and flagella-associated protein 91 OS=Trypanosoma cruzi Dm28c OX=1416333 GN=TCDM_01596 PE=3 SV=1	TCDM_01596	High	0	26.661	16	8	10	8	691	78.9	5.5	29.63	8	0	0	1.602	3.336	1.959	2.083	1.223	0.587	0.68	1.74	0.97	1.06	0.29	-0.77	0.322761	0.00201562	0.11305	0.044553	0.897985	0.142444	0.491118	2.69559	0.946729	1.35112	0.0467307	0.846357	50.7	81.1	169	99.2	58.75	20.74	5.55	15.04	51.9
V5BAP6	Malic enzyme OS=Trypanosoma cruzi Dm28c OX=1416333 GN=TCDM_00812 PE=3 SV=1	TCDM_00812	High	0	99.796	43	18	51	8	492	54.2	5.68	139.85	18	0	8	0.866	0.796	0.584	0.919	0.674	0.733	-0.21	-0.33	-0.78	-0.12	-0.57	-0.45	0.162744	0.0737161	6.26138e-05	0.961387	0.00192226	0.00433502	0.788495	1.13244	4.20333	0.0171019	2.71619	2.36301	123.2	106.8	98.1	71.9	4.81	9.61	11.62	13.99	950.2
Q4CN40	Dihydroxyacetone kinase 1-like, putative OS=Trypanosoma cruzi (strain CL Brener) OX=353153 GN=Tc00.1047053503983.20 PE=4 SV=1	Tc00.1047053503983.20	High	0	80.264	37	17	30	1	589	62.1	6.92	95.91	17	0	0	1.615	2.547	16.815	1.577	10.41	6.602	0.69	1.35	4.07	0.66	3.38	2.72	0.0800036	0.002037	5.08267e-08	0.129882	1.76019e-07	1.35368e-06	1.09689	2.69101	7.29391	0.88645	6.75444	5.86848	18.2	29.4	46.4	306	12.44	7.65	18.37	39.67	11.3
V5BHP4	Nucleoporin OS=Trypanosoma cruzi Dm28c OX=1416333 GN=TCDM_05985 PE=3 SV=1	TCDM_05985	High	0	93.969	20	22	36	22	1326	146.9	6.51	122.7	22	0	0	0.561	0.86	0.531	1.532	0.946	0.617	-0.83	-0.22	-0.91	0.62	-0.08	-0.7	2.266e-05	0.190085	2.43409e-05	0.000479515	0.999935	0.000522764	4.64474	0.721051	4.61366	3.3192	2.83809e-05	3.28169	135.5	76.1	116.5	71.9	8.84	18.6	6.5	5.6	355.8
V5DQT5	Rac serine-threonine kinase OS=Trypanosoma cruzi Dm28c OX=1416333 GN=TCDM_01526 PE=3 SV=1	TCDM_01526	High	0	29.072	16	6	10	6	458	52.1	5.57	34.79	6	0	0	1.16	1.427	0.788	1.23	0.679	0.552	0.21	0.51	-0.34	0.3	-0.56	-0.86	0.550636	0.0119094	0.0460543	0.121989	0.00438672	9.63897e-05	0.259135	1.92411	1.33673	0.913681	2.35786	4.01597	91.4	106.1	130.5	72	9.54	14.83	9.67	16.88	115
A0A2V2W0J8	Uncharacterized protein OS=Trypanosoma cruzi OX=5693 GN=C4B63_4g229 PE=4 SV=1	C4B63_4g229	High	0	19.528	11	5	8	5	573	65.3	8.41	24.76	5	0	0	1.06	1.113	0.697	1.05	0.658	0.626	0.08	0.15	-0.52	0.07	-0.6	-0.68	0.687627	0.545568	0.196101	0.992998	0.0208779	0.0133876	0.162647	0.263151	0.70752	0.00305182	1.68031	1.8733	103.3	109.5	115.1	72	22.96	12.39	19.09	17.97	38.7
A0A2V2WFV8	LIM zinc-binding domain-containing protein OS=Trypanosoma cruzi OX=5693 GN=C3747_111g160 PE=4 SV=1	C3747_111g160	High	0	8.053	9	3	5	3	398	43.8	6.46	6.3	3	0	0	0.995	3.606	2.422	3.623	2.433	0.672	-0.01	1.85	1.28	1.86	1.28	-0.57	0.990421	0.00211552	0.0553658	0.00348374	0.091631	0.282395	0.0041802	2.67458	1.25676	2.45795	1.03796	0.549142	49.9	49.6	179.8	120.7	56.66	42.82	14.93	21.84	31.5
A0A7J6YHP7	EF-hand domain-containing protein OS=Trypanosoma cruzi OX=5693 GN=ECC02_000417 PE=4 SV=1	ECC02_000417	High	0	11.544	14	5	5	4	325	35.8	7.83	12.1	5	0	0	0.211	0.509	0.7	2.414	3.32	1.375	-2.25	-0.97	-0.51	1.27	1.73	0.46	1.34755e-06	0.00212719	0.206091	0.000661836	1.49993e-05	0.0803919	5.87045	2.67219	0.685942	3.17925	4.82393	1.09479	165.3	34.9	84.1	115.7	6.64	15.13	33.93	12.35	106.9
A0A2V2UYK8	Putative ubiquitin-like protein OS=Trypanosoma cruzi OX=5693 GN=C4B63_95g55 PE=4 SV=1	C4B63_95g55	High	0	53.881	23	11	21	11	621	68.6	5.26	79.32	11	0	0	1.222	0.688	0.639	0.563	0.523	0.929	0.29	-0.54	-0.65	-0.83	-0.94	-0.11	0.0468228	0.101556	0.0388955	0.000620349	0.000261453	0.941179	1.32954	0.993294	1.4101	3.20736	3.58261	0.0263277	112.7	137.8	77.5	72	23.29	8.03	11.31	8.12	133.9
V5BCK1	Nuclear pore protein OS=Trypanosoma cruzi Dm28c OX=1416333 GN=TCDM_08273 PE=3 SV=1	TCDM_08273	High	0	51.894	20	12	21	12	861	95.1	6.51	79.55	12	0	0	0.862	1.042	0.637	1.208	0.739	0.612	-0.21	0.06	-0.65	0.27	-0.44	-0.71	0.212126	0.843516	0.00136079	0.0555836	0.0489677	0.000371589	0.673405	0.0739068	2.86621	1.25505	1.31009	3.42994	112.9	97.4	117.7	72	18.17	9.81	10.46	7.29	106
V5BXQ7	Deoxyuridine triphosphatase OS=Trypanosoma cruzi Dm28c OX=1416333 GN=TCDM_01832 PE=4 SV=1	TCDM_01832	High	0	32.415	33	8	12	8	283	32	5.34	38.46	8	0	0	5.992	2.717	2.416	0.454	0.403	0.889	2.58	1.44	1.27	-1.14	-1.31	-0.17	6.23226e-06	0.0021653	0.00451943	0.00640275	0.00304157	0.971089	5.20535	2.66448	2.34492	2.19363	2.5169	0.0127409	33	197.7	89.6	79.7	48.55	14.3	23.45	9.75	43.5
Q4DKZ2	SNF-7-like protein, putative OS=Trypanosoma cruzi (strain CL Brener) OX=353153 GN=Tc00.1047053506957.110 PE=3 SV=1	Tc00.1047053506957.110	High	0	23.798	40	6	12	6	221	25.5	4.83	33.79	6	0	0	0.468	0.423	0.466	0.904	0.995	1.101	-1.1	-1.24	-1.1	-0.14	-0.01	0.14	0.0041714	0.00216745	0.00446588	0.979185	0.999976	0.972487	2.37972	2.66405	2.35009	0.00913537	1.05517e-05	0.012116	169.7	79.4	71.8	79.1	26.26	32.36	13.36	10.53	245.8
A0A2V2VHP9	Uncharacterized protein OS=Trypanosoma cruzi OX=5693 GN=C3747_143g655c PE=4 SV=1	C3747_143g655c	High	0	12.599	29	3	7	3	104	11.3	6.79	18.84	3	0	0	0.066	0.479	0.963	7.28	14.637	2.011	-3.93	-1.06	-0.05	2.86	3.87	1.01	2.15736e-07	0.00220014	0.943054	1.50403e-05	3.25914e-07	0.00531025	6.66608	2.65755	0.0254636	4.82274	6.4869	2.27488	159.5	10.5	76.4	153.6	18	16.4	39.07	3.81	239.9
V5DLM7	Uncharacterized protein OS=Trypanosoma cruzi Dm28c OX=1416333 GN=TCDM_02907 PE=4 SV=1	TCDM_02907	High	0.002	5.066	3	2	2	2	537	59.1	10.23	5.09	2	0	0	0.615	0.434	0.762	0.706	1.239	1.754	-0.7	-1.2	-0.39	-0.5	0.31	0.81	0.0589658	0.00221244	0.270945	0.278525	0.777212	0.060965	1.2294	2.65513	0.567119	0.555135	0.10946	1.21492	142.3	87.5	61.8	108.4	38.16	11.35	27.52	15.73	72.4
K4E123	ABCG1 protein OS=Trypanosoma cruzi OX=5693 GN=ABCG1 PE=4 SV=1	ABCG1	High	0	91.195	30	17	36	17	665	74.6	8.6	123.1	17	0	0	6.84	3.337	1.273	0.488	0.186	0.381	2.77	1.74	0.35	-1.04	-2.43	-1.39	2.90778e-05	0.00224025	0.798448	0.0540534	0.000100645	0.0106836	4.53644	2.6497	0.0977531	1.26718	3.99721	1.97128	32.1	219.8	107.2	40.9	48.24	15.12	19.95	37.86	83.9
A0A2V2WYA8	mRNA (guanine-N(7))-methyltransferase OS=Trypanosoma cruzi OX=5693 GN=C3747_43g94 PE=3 SV=1	C3747_43g94	High	0	52.52	17	13	18	13	1061	121.2	6	57.74	13	0	0	1.746	0.656	0.748	0.376	0.428	1.139	0.8	-0.61	-0.42	-1.41	-1.22	0.19	0.000363692	0.00484665	0.0464464	1.49971e-06	6.37237e-06	0.581488	3.43927	2.31456	1.33305	5.82399	5.1957	0.23546	96.4	168.3	63.3	72.1	11.1	7.78	21.05	4.72	243.6
A0A2V2UTY6	Putative cysteine synthase OS=Trypanosoma cruzi OX=5693 GN=C4B63_90g46 PE=4 SV=1	C4B63_90g46	High	0	118.932	76	19	60	7	332	35	6.25	211.82	19	0	9	0.73	1.97	0.815	2.698	1.116	0.414	-0.45	0.98	-0.3	1.43	0.16	-1.27	0.167988	0.00238311	0.397787	7.69771e-05	0.928357	0.000182933	0.774722	2.62286	0.40035	4.11364	0.032285	3.73771	88.6	64.7	174.5	72.2	26.22	21.8	8.03	18.29	670.8
V5BA93	Uracil phosphoribosyltransferase OS=Trypanosoma cruzi Dm28c OX=1416333 GN=TCDM_07304 PE=4 SV=1	TCDM_07304	High	0	37.948	33	5	11	3	236	26.6	7.31	34.14	5	0	2	6.78	4.356	1.932	0.642	0.285	0.444	2.76	2.12	0.95	-0.64	-1.81	-1.17	0.000174642	0.00225279	0.358705	0.398804	0.00258745	0.0435959	3.75785	2.64728	0.445263	0.39924	2.58713	1.36055	28.4	192.8	123.9	54.9	74.52	12.39	9.52	28.85	30.3
V5DPJ5	Sodium stibogluconate resistance protein OS=Trypanosoma cruzi Dm28c OX=1416333 GN=TCDM_01863 PE=4 SV=1	TCDM_01863	High	0	66.796	35	15	27	15	515	58.2	5.95	91.54	15	0	0	1.526	4.654	1.702	3.05	1.116	0.366	0.61	2.22	0.77	1.61	0.16	-1.45	0.482502	0.00225515	0.25951	0.0286244	0.962633	0.0654583	0.316501	2.64682	0.585846	1.54326	0.0165391	1.18404	45	68.7	209.6	76.7	77.34	7.59	16.44	14.21	45.7
V5ASG2	Acetyl-coenzyme A synthetase OS=Trypanosoma cruzi Dm28c OX=1416333 GN=TCDM_08350 PE=3 SV=1	TCDM_08350	High	0	75.241	28	16	36	16	677	75.3	6.29	103.34	16	0	0	2.669	2.458	0.971	0.921	0.364	0.395	1.42	1.3	-0.04	-0.12	-1.46	-1.34	0.000405209	0.00225808	0.868186	0.712582	0.001364	0.00833755	3.39232	2.64626	0.0613874	0.147165	2.86519	2.07896	56.3	150.4	138.5	54.7	36.34	39.35	12.29	18.39	201.7
A0A7J6YI99	Succinate dehydrogenase subunit OS=Trypanosoma cruzi OX=5693 GN=ECC02_000697 PE=4 SV=1	ECC02_000697	High	0	27.269	18	6	12	6	326	36.1	7.49	39.98	6	0	0	0.791	1.547	0.735	1.956	0.93	0.475	-0.34	0.63	-0.44	0.97	-0.1	-1.07	0.856595	0.0323779	0.261074	0.00810148	0.665709	0.00116264	0.0672245	1.48975	0.583236	2.09144	0.176715	2.93456	98.2	77.7	151.9	72.2	23.44	21.45	17	11.92	147.4
V5BPT3	Chromatin binding protein OS=Trypanosoma cruzi Dm28c OX=1416333 GN=TCDM_04779 PE=4 SV=1	TCDM_04779	High	0	18.766	19	6	6	6	497	54	7.11	16.64	6	0	0	1.467	2.964	2.209	2.021	1.506	0.745	0.55	1.57	1.14	1.01	0.59	-0.42	0.306564	0.00226481	0.0574302	0.0536703	0.720426	0.290275	0.513478	2.64497	1.24086	1.27027	0.142411	0.53719	52.4	76.8	155.2	115.7	54.56	28.26	22.75	19.32	22.2
A0A2V2VLN1	MYCBP-associated protein OS=Trypanosoma cruzi OX=5693 GN=C4B63_16g329 PE=4 SV=1	C4B63_16g329	High	0	42.525	13	9	14	3	862	94.6	7.52	52.14	9	0	5	1.713	3.053	1.955	1.782	1.141	0.64	0.78	1.61	0.97	0.83	0.19	-0.64	0.0934652	0.00226757	0.0254608	0.124122	0.830935	0.415537	1.02935	2.64444	1.59413	0.906151	0.0804328	0.381391	51.8	88.7	158.2	101.3	60.36	14.4	17.92	32.93	4.2
V5BVK2	Metal-binding domain-containing protein OS=Trypanosoma cruzi Dm28c OX=1416333 GN=TCDM_01061 PE=4 SV=1	TCDM_01061	High	0	25.906	8	9	10	3	1302	144.9	6.54	26.25	9	0	3	4.082	10.898	5.312	2.67	1.301	0.487	2.03	3.45	2.41	1.42	0.38	-1.04	0.0975697	0.00228693	0.0587522	0.119712	0.986335	0.20045	1.01068	2.64075	1.23098	0.921861	0.00597558	0.697994	18.8	76.7	204.7	99.8	115.89	29.39	9.76	18.71	4.5
V5DQE7	Present in the outer mitochondrial membrane proteome 13 OS=Trypanosoma cruzi Dm28c OX=1416333 GN=TCDM_01633 PE=4 SV=1	TCDM_01633	High	0	45.365	34	12	21	5	397	42.7	8.84	63.26	12	0	5	1.12	0.976	0.682	0.871	0.609	0.699	0.16	-0.04	-0.55	-0.2	-0.72	-0.52	0.333717	0.498604	6.08164e-05	0.0328167	6.43209e-06	0.000500782	0.476621	0.302244	4.21598	1.48391	5.19165	3.30035	105.9	118.6	103.3	72.2	8.02	4.16	11.2	6.29	110.4
A0A2V2VTE2	Intraflagellar transport protein 43 OS=Trypanosoma cruzi OX=5693 GN=C4B63_9g248 PE=4 SV=1	C4B63_9g248	High	0	19.449	20	6	7	6	263	28.7	5.25	17.17	6	0	0	0.597	1.334	0.646	2.233	1.081	0.484	-0.74	0.42	-0.63	1.16	0.11	-1.05	0.0664024	0.630034	0.177411	0.00801004	0.930112	0.0228619	1.17782	0.200636	0.75102	2.09637	0.0314646	1.64089	111.8	66.8	149.2	72.2	28.61	25.09	27.62	27.62	33.2
A0A2V2VZG7	threonine--tRNA ligase OS=Trypanosoma cruzi OX=5693 GN=C4B63_3g1104 PE=3 SV=1	C4B63_3g1104	High	0	292.27	70	53	147	53	816	92.6	6.9	509.31	53	0	0	0.727	0.929	0.585	1.277	0.804	0.629	-0.46	-0.11	-0.77	0.35	-0.32	-0.67	0.00183527	0.682899	1.76431e-05	0.0125047	0.0338982	7.82845e-05	2.7363	0.165644	4.75343	1.90293	1.46982	4.10632	123.4	89.8	114.6	72.2	10.39	6.7	5.24	11.61	2679.9
A0A7J6XZR6	Guide RNA-binding protein of 21 kDa OS=Trypanosoma cruzi OX=5693 GN=ECC02_007535 PE=4 SV=1	ECC02_007535	High	0	53.15	58	13	30	13	207	23.1	9.42	84.84	13	0	0	0.588	0.588	0.479	0.999	0.815	0.815	-0.76	-0.77	-1.06	0	-0.3	-0.29	0.00189435	0.00208178	0.00026529	0.99993	0.612271	0.579159	2.72254	2.68157	3.57628	3.03832e-05	0.213056	0.237202	150.6	88.6	88.5	72.2	13.75	6.12	16.2	20.62	244.1
A0A2V2V108	Serine hydroxymethyltransferase OS=Trypanosoma cruzi OX=5693 GN=C4B63_52g157 PE=3 SV=1	C4B63_52g157	High	0	86.154	50	17	33	17	461	50.5	7.05	104.51	17	0	0	3.673	2.613	1.926	0.711	0.524	0.737	1.88	1.39	0.95	-0.49	-0.93	-0.44	0.000120364	0.00232279	0.0238691	0.275864	0.0302955	0.550902	3.9195	2.63399	1.62216	0.559306	1.51862	0.258926	43.4	159.5	113.5	83.6	51.53	13.43	10.04	14.5	217.1
A0A2V2VD66	EF-hand domain-containing protein OS=Trypanosoma cruzi OX=5693 GN=C4B63_31g172 PE=4 SV=1	C4B63_31g172	High	0.001	5.385	3	1	1	1	415	43.9	6.93	5.05	1	0	0	0.765	0.241	0.668	0.314	0.873	2.776	-0.39	-2.05	-0.58	-1.67	-0.2	1.47	0.968962	0.00232658	0.671663	0.00495872	0.896769	0.0166111	0.0136933	2.63328	0.172849	2.30463	0.0473196	1.7796	149.6	114.5	36	99.9	40.75	31.94	35.74	26.08	49.5
V5BNT2	Kinetoplast DNA-associated protein OS=Trypanosoma cruzi Dm28c OX=1416333 GN=TCDM_14502 PE=4 SV=1	TCDM_14502	High	0	13.735	26	4	6	4	181	20.2	12.23	20.07	4	0	0	0.21	0.183	0.281	0.875	1.339	1.53	-2.25	-2.45	-1.83	-0.19	0.42	0.61	0.00352752	0.0023349	0.0159248	0.994542	0.819408	0.686789	2.45253	2.63173	1.79793	0.00237709	0.0864995	0.163177	239	50.1	43.8	67.1	32.67	29.89	78.45	15.39	230.1
V5BRS6	Deoxyhypusine synthase OS=Trypanosoma cruzi Dm28c OX=1416333 GN=TCDM_04050 PE=3 SV=1	TCDM_04050	High	0	20.576	16	6	6	2	469	50.6	5.97	15.08	6	0	4	6.018	2.205	2.035	0.366	0.338	0.923	2.59	1.14	1.02	-1.45	-1.56	-0.12	1.86017e-06	0.00130669	0.00194084	0.000494002	0.000333124	0.991921	5.73045	2.88383	2.71201	3.30627	3.47739	0.00352297	35.5	213.8	78.4	72.3	19.43	22.8	24.33	22	37.5
K2NVE2	Retrotransposon hot spot (RHS) protein, putative OS=Trypanosoma cruzi marinkellei OX=85056 GN=MOQ_000828 PE=4 SV=1	MOQ_000828	High	0.005	3.704	3	2	2	1	460	51.7	7.99	5.07	2	0	0	0.099	0.429	0.64	4.329	6.448	1.49	-3.33	-1.22	-0.64	2.11	2.69	0.57	2.10892e-07	0.00234972	0.0858582	3.88121e-05	3.05877e-06	0.212566	6.67594	2.62898	1.06622	4.41103	5.51445	0.672507	184.5	18.3	79.2	118	15.7	3.96	44.7	20.77	315.1
A0A2V2VJ76	Putative retrotransposon hot spot protein (RHS) OS=Trypanosoma cruzi OX=5693 GN=C4B63_19g46 PE=4 SV=1	C4B63_19g46	High	0	25.73	18	6	12	4	471	53.7	5.43	35.13	6	0	1	0.14	0.478	0.437	3.408	3.117	0.915	-2.83	-1.07	-1.19	1.77	1.64	-0.13	2.7075e-07	0.00235099	0.00317464	5.58258e-05	4.38352e-05	0.997855	6.56743	2.62875	2.49831	4.25317	4.35818	0.00093238	194.6	27.3	93	85.1	13.01	19.72	31.42	19.69	588.7
A0A2V2UGA2	Cilia- and flagella-associated protein 299 OS=Trypanosoma cruzi OX=5693 GN=C4B63_442g10 PE=4 SV=1	C4B63_442g10	High	0	10.186	18	3	3	3	233	26.8	5.71	7.7	3	0	0	1.675	3.908	2.306	2.333	1.376	0.59	0.74	1.97	1.21	1.22	0.46	-0.76	0.48512	0.00235116	0.0996865	0.0164037	0.635274	0.120627	0.314151	2.62872	1.00136	1.78506	0.197039	0.918554	45	75.4	175.9	103.7	65.99	18.6	7.74	20.18	22.5
V5C216	Flagellum attachment zone protein 19 OS=Trypanosoma cruzi Dm28c OX=1416333 GN=TCDM_00274 PE=4 SV=1	TCDM_00274	High	0	62.748	25	17	25	17	1048	116.2	6.09	87.57	17	0	0	2.115	4.005	1.663	1.894	0.786	0.415	1.08	2	0.73	0.92	-0.35	-1.27	0.147273	0.002355	0.770955	0.127227	0.547364	0.0123376	0.831877	2.62801	0.112971	0.895422	0.261724	1.90877	45.5	96.3	182.4	75.7	65.91	27.03	7.78	23.6	27.2
A0A2V2VP98	Uncharacterized protein OS=Trypanosoma cruzi OX=5693 GN=C4B63_13g120 PE=4 SV=1	C4B63_13g120	High	0	12.825	13	4	4	4	364	39.1	9.67	12.03	4	0	0	0.334	0.395	0.382	1.184	1.143	0.966	-1.58	-1.34	-1.39	0.24	0.19	-0.05	0.00625502	0.00237475	0.00192116	0.939217	0.89624	0.999219	2.20377	2.62438	2.71644	0.0272339	0.0475757	0.000339513	189.5	63.3	74.9	72.3	27.29	51.72	20.37	17.84	46
Q4CQF5	Uncharacterized protein OS=Trypanosoma cruzi (strain CL Brener) OX=353153 GN=Tc00.1047053476733.10 PE=4 SV=1	Tc00.1047053476733.10	High	0	20.328	8	4	7	4	633	66	9.11	18.46	4	0	0	1.396	0.867	0.72	0.621	0.516	0.83	0.48	-0.21	-0.47	-0.69	-0.96	-0.27	0.0939907	0.791656	0.0744033	0.0189875	0.000884361	0.315346	1.02692	0.101464	1.12841	1.72153	3.05337	0.501213	100.4	140.2	87.1	72.3	9.01	13.53	21.19	17.33	52.7
A0A2V2VH80	Electron transfer flavoprotein subunit alpha OS=Trypanosoma cruzi OX=5693 GN=C4B63_30g145 PE=3 SV=1	C4B63_30g145	High	0	115.829	66	17	57	17	321	33.4	7.9	190.41	17	0	0	0.514	1.162	0.59	2.262	1.149	0.508	-0.96	0.22	-0.76	1.18	0.2	-0.98	0.000224047	0.945064	0.0013391	0.000101058	0.669258	0.000557239	3.64966	0.0245387	2.87319	3.99543	0.174407	3.25396	122.5	62.9	142.3	72.3	7.49	19.01	20.22	8.03	1118.1
A0A2V2VL93	WW domain-containing protein OS=Trypanosoma cruzi OX=5693 GN=C4B63_19g22 PE=4 SV=1	C4B63_19g22	High	0	7.059	10	3	4	1	334	37.3	6.28	10.46	3	0	1	0.152	0.378	0.954	2.487	6.268	2.52	-2.72	-1.4	-0.07	1.31	2.65	1.33	1.15531e-05	0.00239084	0.999137	0.00478571	1.31971e-05	0.00293804	4.9373	2.62145	0.000374976	2.32005	4.87952	2.53194	161	24.5	60.9	153.5	22.78	21.58	34.15	21.09	29.7
A0A2V2VP65	Mitochondrial RNA binding complex 1 subunit OS=Trypanosoma cruzi OX=5693 GN=C4B63_13g121 PE=4 SV=1	C4B63_13g121	High	0	65.14	45	17	24	17	479	52.4	6.83	78.74	17	0	0	1.413	1.293	0.82	0.915	0.58	0.634	0.5	0.37	-0.29	-0.13	-0.79	-0.66	0.0694152	0.177652	0.852978	0.937741	0.0172701	0.0471356	1.15855	0.750429	0.0690619	0.0279169	1.76271	1.32665	88.4	124.9	114.3	72.4	24.29	13.39	18.78	22.15	192.6
Q4DD14	HTH cro/C1-type domain-containing protein OS=Trypanosoma cruzi (strain CL Brener) OX=353153 GN=Tc00.1047053511289.59 PE=4 SV=1	Tc00.1047053511289.59	High	0	31.772	31	5	16	5	166	18.7	10.14	53.92	5	0	0	1.245	0.732	0.658	0.588	0.528	0.899	0.32	-0.45	-0.6	-0.77	-0.92	-0.15	0.0340299	0.341915	0.0338304	0.00167501	0.000176897	0.498179	1.46814	0.466081	1.47069	2.77598	3.75228	0.302615	110.1	137	80.5	72.4	15.96	13.03	16.95	10.01	218.3
A0A2V2V8H6	Bromo domain-containing protein OS=Trypanosoma cruzi OX=5693 GN=C4B63_41g240 PE=4 SV=1	C4B63_41g240	High	0	9.71	19	4	4	4	350	37.7	5.97	9.24	4	0	0	0.557	0.569	0.47	1.023	0.844	0.826	-0.85	-0.81	-1.09	0.03	-0.24	-0.28	0.00274701	0.00700675	0.000701294	0.94518	0.836262	0.531173	2.56114	2.15448	3.1541	0.0244853	0.0776578	0.274764	154.1	85.8	87.7	72.4	20.59	18.98	13.93	22.73	62.5
A0A2V2VGV3	Putative mercaptopyruvate sulfurtransferase OS=Trypanosoma cruzi OX=5693 GN=C4B63_30g290 PE=4 SV=1	C4B63_30g290	High	0	72.841	45	13	35	13	370	40.6	6.04	120.46	13	0	0	0.415	0.567	0.438	1.364	1.055	0.773	-1.27	-0.82	-1.19	0.45	0.08	-0.37	2.70645e-05	0.00229466	8.14041e-05	0.0479496	0.845252	0.185155	4.5676	2.63928	4.08935	1.31922	0.073014	0.732464	165.3	68.6	93.7	72.4	11.38	24.23	5.14	18.79	916.7
Q4CV63	Uncharacterized protein OS=Trypanosoma cruzi (strain CL Brener) OX=353153 GN=Tc00.1047053506693.50 PE=4 SV=1	Tc00.1047053506693.50	High	0	35.984	25	9	11	2	456	51.1	8.16	37.8	9	0	3	1.264	2.71	3.966	2.144	3.138	1.463	0.34	1.44	1.99	1.1	1.65	0.55	0.887757	0.0024398	0.000182366	0.00450523	0.000253474	0.269591	0.0517058	2.61265	3.73906	2.34628	3.59607	0.569294	44.7	56.6	121.3	177.4	50.44	17.14	5.15	15.73	24.7
A0A7J6XKQ7	Retrotransposon hot spot (RHS) protein OS=Trypanosoma cruzi OX=5693 GN=ECC02_012234 PE=4 SV=1	ECC02_012234	High	0	47.815	15	14	28	0	910	104.5	9.19	74.66	14	0	1	7.768	1.99	1.603	0.256	0.206	0.805	2.96	0.99	0.68	-1.96	-2.28	-0.31	9.80142e-08	0.00245729	0.0962742	1.24836e-05	1.1296e-06	0.199565	7.00871	2.60954	1.01649	4.90366	5.94708	0.699915	32.4	251.4	64.4	51.9	20.03	6.96	21.14	31.07	23.5
Q4DZB0	Eukaryotic translation initiation factor 5, putative OS=Trypanosoma cruzi (strain CL Brener) OX=353153 GN=Tc00.1047053504105.20 PE=1 SV=1	Tc00.1047053504105.20	High	0	69.335	40	12	24	1	379	42.8	8.13	78.76	12	0	0	3.036	1.195	1.158	0.393	0.382	0.97	1.6	0.26	0.21	-1.35	-1.39	-0.04	0.000188024	0.755126	0.985493	0.000397096	0.000151853	0.892783	3.72579	0.121981	0.00634651	3.4011	3.81858	0.0492539	62.6	190.1	74.8	72.5	12.14	6.25	24.99	29.16	36
V5BCD1	Cilia- and flagella-associated protein 58 central coiled coil domain-containing protein OS=Trypanosoma cruzi Dm28c OX=1416333 GN=TCDM_00414 PE=4 SV=1	TCDM_00414	High	0	56.718	20	17	19	17	1048	121.6	8.22	56.55	17	0	0	2.196	2.843	1.707	1.295	0.777	0.6	1.13	1.51	0.77	0.37	-0.36	-0.74	0.0188945	0.0024649	0.0822796	0.550914	0.776608	0.155074	1.72366	2.6082	1.08471	0.258916	0.109798	0.809461	51.6	113.4	146.8	88.2	56.98	23.97	10.66	11.12	5.3
A0A2V2UYW0	Nexin-dynein regulatory complex 4 OS=Trypanosoma cruzi OX=5693 GN=C4B63_233g11 PE=4 SV=1	C4B63_233g11	High	0	35.576	25	9	13	9	461	54.6	8.66	41.86	9	0	0	1.37	2.705	1.618	1.974	1.181	0.598	0.45	1.44	0.69	0.98	0.24	-0.74	0.366648	0.00246792	0.162291	0.026425	0.92326	0.0742234	0.43575	2.60767	0.789705	1.57798	0.0346759	1.12946	59.8	81.9	161.6	96.7	48.86	21.42	12.84	14.5	46.4
A0A2V2W955	Uncharacterized protein OS=Trypanosoma cruzi OX=5693 GN=C4B63_1g45 PE=4 SV=1	C4B63_1g45	High	0.003	4.792	5	1	1	1	310	34.2	7.27	4.43	1	0	0	2.119	3.703	1.889	1.748	0.891	0.51	1.08	1.89	0.92	0.81	-0.17	-0.97	0.0573534	0.00246842	0.134462	0.120059	0.906228	0.0419245	1.24144	2.60758	0.871402	0.920605	0.0427626	1.37753	45.9	97.3	170.1	86.7	60.03	21.89	12.49	33.71	5.2
V5BBE7	ODAD1 central coiled coil region domain-containing protein OS=Trypanosoma cruzi Dm28c OX=1416333 GN=TCDM_08833 PE=4 SV=1	TCDM_08833	High	0	79.715	36	18	29	6	635	72.5	8.85	93.64	18	0	9	1.485	3.798	3.496	2.557	2.354	0.92	0.57	1.93	1.81	1.35	1.24	-0.12	0.495925	0.00247224	0.00686963	0.0302039	0.0848287	0.930128	0.304584	2.60691	2.16307	1.51994	1.07146	0.0314572	40.9	60.7	155.4	143	58.89	34.84	4.94	27.32	28.3
A0A7J6XZZ4	TFIIS N-terminal domain-containing protein OS=Trypanosoma cruzi OX=5693 GN=ECC02_007016 PE=4 SV=1	ECC02_007016	High	0	19.246	15	4	5	4	517	57.3	5.01	20.49	4	0	0	1.798	0.846	0.806	0.47	0.448	0.954	0.85	-0.24	-0.31	-1.09	-1.16	-0.07	0.000423235	0.408949	0.194068	4.17977e-05	2.07903e-05	0.948978	3.37342	0.388331	0.712045	4.37885	4.68214	0.0227438	89.9	161.6	76	72.5	14.22	9.61	22.4	9.79	79.2
A0A2V2VGF3	Uncharacterized protein OS=Trypanosoma cruzi OX=5693 GN=C4B63_27g211 PE=4 SV=1	C4B63_27g211	High	0	34.649	16	10	11	10	1369	153.4	5.88	36.6	10	0	0	0.45	0.677	0.471	1.505	1.046	0.696	-1.15	-0.56	-1.09	0.59	0.07	-0.52	0.000284249	0.0434162	0.000105875	0.046207	0.904467	0.0141944	3.5463	1.36235	3.97521	1.33529	0.0436074	1.84788	153.9	69.3	104.3	72.5	14.56	11.13	12.61	24.5	282.8
A0A7J6Y4T4	60S ribosomal protein L10 OS=Trypanosoma cruzi OX=5693 GN=ECC02_005312 PE=3 SV=1	ECC02_005312	High	0	46.084	47	13	28	13	255	29.5	10.3	86.54	13	0	0	1.443	0.416	3.136	0.288	2.172	7.542	0.53	-1.27	1.65	-1.8	1.12	2.92	0.288027	0.00248851	0.000580342	0.000133444	0.0133611	1.36228e-06	0.540566	2.60406	3.23632	3.8747	1.87416	5.86573	66.7	96.3	27.7	209.2	29.89	13.54	43.65	8.17	482
V5B5T0	Uncharacterized protein OS=Trypanosoma cruzi Dm28c OX=1416333 GN=TCDM_02745 PE=4 SV=1	TCDM_02745	High	0.005	3.601	5	1	1	1	285	32.1	5.41	2.23	1	0	0	0.691	0.422	0.468	0.61	0.676	1.108	-0.53	-1.25	-1.1	-0.71	-0.56	0.15	0.402497	0.00231445	0.00307499	0.0383355	0.0514025	0.998177	0.395237	2.63555	2.51216	1.4164	1.28902	0.000792473	155	107.1	65.4	72.5	25.98	15.28	23.43	20.42	67.7
A0A7J6XZW4	Uncharacterized protein (Fragment) OS=Trypanosoma cruzi OX=5693 GN=ECC02_007471 PE=4 SV=1	ECC02_007471	High	0	34.136	12	7	11	3	621	71.6	5.31	40.05	7	0	0	0.921	1.958	0.861	2.126	0.934	0.44	-0.12	0.97	-0.22	1.09	-0.1	-1.19	0.789372	0.0010541	0.456242	0.00024819	0.933299	0.000105148	0.102718	2.97712	0.340805	3.60522	0.0299794	3.9782	84.4	77.7	165.2	72.6	22.9	5.26	12.63	20.88	30.8
O96608	Calcium-transporting ATPase OS=Trypanosoma cruzi OX=5693 GN=sca1 PE=3 SV=1	sca1	High	0	74.571	22	19	34	2	1006	109.7	6.09	98.8	19	0	0	1.565	1.073	0.806	0.686	0.515	0.751	0.65	0.1	-0.31	-0.54	-0.96	-0.41	0.0537685	0.982093	0.418347	0.0283372	0.00338802	0.624342	1.26947	0.00784734	0.378463	1.54764	2.47005	0.204578	90	140.8	96.6	72.6	22.5	15.71	27.98	15.37	295
A0A2V2UJ99	Glucose-6-phosphate 1-dehydrogenase OS=Trypanosoma cruzi OX=5693 GN=C4B63_306g12 PE=3 SV=1	C4B63_306g12	High	0	131.975	60	30	85	1	555	62.9	7.24	259.86	30	0	21	0.819	1.424	0.72	1.738	0.878	0.506	-0.29	0.51	-0.47	0.8	-0.19	-0.98	0.0656263	0.0286257	0.0311369	0.000269716	0.972012	0.000142931	1.18292	1.54324	1.50672	3.56909	0.0123282	3.84487	100.9	82.7	143.7	72.6	13.76	19.24	4.33	15.13	1678
A0A2V2V0T6	Putative retrotransposon hot spot (RHS) protein OS=Trypanosoma cruzi OX=5693 GN=C4B63_54g186 PE=4 SV=1	C4B63_54g186	High	0	63.294	23	17	27	5	838	95.7	7.81	81.19	17	0	0	1.287	0.9	0.707	0.7	0.549	0.785	0.36	-0.15	-0.5	-0.52	-0.86	-0.35	0.499122	0.881066	0.0330803	0.184814	0.00272397	0.115742	0.301793	0.0549916	1.48043	0.733266	2.5648	0.93651	102.7	132.2	92.5	72.6	26.21	14.2	6.46	24.86	51.4
A0A2V2VG58	fumarate hydratase OS=Trypanosoma cruzi OX=5693 GN=C4B63_23g130 PE=3 SV=1	C4B63_23g130	High	0	126.039	55	27	56	26	565	62.2	7.11	192.22	27	0	0	0.759	4.173	2.636	5.5	3.474	0.632	-0.4	2.06	1.4	2.46	1.8	-0.66	0.996343	0.00252023	0.034242	0.00176539	0.0235487	0.462854	0.00159112	2.59856	1.46544	2.75316	1.62803	0.334556	46.7	35.4	194.8	123.1	68.09	18.62	20.29	18.32	222.9
Q4DQ47	peptidylprolyl isomerase OS=Trypanosoma cruzi (strain CL Brener) OX=353153 GN=Tc00.1047053511825.63 PE=3 SV=1	Tc00.1047053511825.63	High	0	25.61	55	6	15	6	112	12.2	5.01	49.01	6	0	0	1.016	3.072	1.912	3.023	1.882	0.623	0.02	1.62	0.94	1.6	0.91	-0.68	0.97312	0.00252636	0.0682793	0.00519453	0.138098	0.276002	0.0118334	2.59751	1.16571	2.28445	0.859811	0.559088	57.1	58.1	175.5	109.3	61.58	14.42	4.95	11.79	110.4
A0A2V2WE84	Uncharacterized protein OS=Trypanosoma cruzi OX=5693 GN=C3747_120g56 PE=4 SV=1	C3747_120g56	High	0	64.122	54	10	24	10	219	24.4	6.81	80.82	10	0	0	1.287	1.4	0.819	1.088	0.636	0.585	0.36	0.48	-0.29	0.12	-0.65	-0.77	0.03038	0.00471657	0.0524842	0.713596	0.000233545	5.107e-05	1.51741	2.32637	1.27997	0.146547	3.63163	4.29183	88.8	114.3	124.3	72.7	11.5	13.71	7.68	11.28	406.5
A0A2V2X495	Putative heat shock 70 kDa protein, mitochondrial OS=Trypanosoma cruzi OX=5693 GN=C3747_28g90 PE=3 SV=1	C3747_28g90	High	0	376.544	78	59	334	40	655	71	6.3	1191.91	59	0	15	1.53	0.908	0.764	0.594	0.499	0.841	0.61	-0.14	-0.39	-0.75	-1	-0.25	0.00145035	0.848245	0.122459	0.000400701	3.90578e-05	0.401288	2.83853	0.0714788	0.912009	3.39718	4.40829	0.396544	95.2	145.6	86.5	72.7	14.52	6.21	15.83	10.88	3687
A0A2V2V1Q6	DUF1663 domain-containing protein OS=Trypanosoma cruzi OX=5693 GN=C4B63_76g66 PE=4 SV=1	C4B63_76g66	High	0	18.603	15	4	8	4	2122	230.9	4.77	27.38	4	0	0	1.152	2.209	0.866	1.917	0.751	0.392	0.2	1.14	-0.21	0.94	-0.41	-1.35	0.759636	0.00254716	0.420945	0.0138937	0.0977433	0.000207481	0.119394	2.59394	0.375774	1.85718	1.00991	3.68302	76.5	88.2	169.1	66.2	27.16	16.85	12.2	31.7	57.5
A0A2V2VCA7	Putative DIS3-like exonuclease OS=Trypanosoma cruzi OX=5693 GN=C3747_329g18 PE=3 SV=1	C3747_329g18	High	0	36.371	17	12	14	1	895	101.2	6.32	31.23	12	0	4	2.823	1.864	1.767	0.66	0.626	0.948	1.5	0.9	0.82	-0.6	-0.68	-0.08	7.95459e-05	0.00257046	0.00398018	0.0887464	0.0543475	0.990222	4.09938	2.58999	2.4001	1.05185	1.26482	0.00426763	53.7	151.5	100	94.8	37.78	16.73	12.9	6.39	24.7
A0A2V2UW88	Putative guide RNA associated protein, GAP2 OS=Trypanosoma cruzi OX=5693 GN=C4B63_76g32 PE=4 SV=1	C4B63_76g32	High	0	86.234	39	15	31	1	472	52.7	8.21	105.16	15	0	0	1.944	0.381	0.559	0.196	0.287	1.468	0.96	-1.39	-0.84	-2.35	-1.8	0.55	0.020247	0.0025803	0.0457313	1.57586e-05	0.000147812	0.384352	1.69364	2.58833	1.33979	4.80248	3.83029	0.415271	103	200.2	39.2	57.6	13.51	36.91	36.77	15.33	30.7
V5B6H7	FYVE, RhoGEF and PH domain-containing protein 2 OS=Trypanosoma cruzi Dm28c OX=1416333 GN=TCDM_02356 PE=4 SV=1	TCDM_02356	High	0	33.99	22	9	11	9	551	59.4	7.62	40.54	9	0	0	0.31	0.371	0.448	1.196	1.445	1.209	-1.69	-1.43	-1.16	0.26	0.53	0.27	0.000619234	0.00260405	0.0113395	0.813356	0.34627	0.826311	3.20815	2.58435	1.94541	0.0897194	0.460585	0.0828562	187.9	58.2	69.6	84.2	26.18	46.1	12.34	14.57	62.2
V5D7N3	Uncharacterized protein OS=Trypanosoma cruzi Dm28c OX=1416333 GN=TCDM_08678 PE=4 SV=1	TCDM_08678	High	0	149.789	14	30	45	6	2983	323.6	6.19	159.06	30	0	19	2.53	5.346	1.661	2.113	0.656	0.311	1.34	2.42	0.73	1.08	-0.61	-1.69	0.022533	0.00261623	0.270809	0.611202	0.463661	0.0723682	1.64718	2.58232	0.567336	0.213815	0.333799	1.14045	38	96	202.9	63	57.55	81.94	40.9	22.81	87.4
Q4D8D3	Cofilin/actin depolymerizing factor, putative OS=Trypanosoma cruzi (strain CL Brener) OX=353153 GN=Tc00.1047053508411.10 PE=3 SV=1	Tc00.1047053508411.10	High	0	86.245	68	9	48	9	138	15.7	6.01	200.84	9	0	0	0.954	0.81	0.614	0.848	0.643	0.758	-0.07	-0.3	-0.7	-0.24	-0.64	-0.4	0.822464	0.0400375	5.80335e-05	0.169738	0.000198272	0.00725786	0.0848832	1.39753	4.23632	0.770222	3.70274	2.13919	118.4	113	95.9	72.7	6.78	8.84	5.61	14.86	680.6
V5DIT8	Pyruvate dehydrogenase E1 component subunit beta OS=Trypanosoma cruzi Dm28c OX=1416333 GN=TCDM_03948 PE=4 SV=1	TCDM_03948	High	0	80.42	45	12	49	12	347	37.8	5.35	180.74	12	0	0	0.694	0.996	0.597	1.435	0.86	0.6	-0.53	-0.01	-0.74	0.52	-0.22	-0.74	1.12793e-05	0.739056	2.3155e-07	4.183e-05	0.0147664	6.16024e-07	4.94772	0.131322	6.63536	4.37851	1.83073	6.2104	121.6	84.5	121.2	72.7	7.79	4.75	6.2	5.52	874.7
Q4CU52	D-isomer specific 2-hydroxyacid dehydrogenase-protein, putative OS=Trypanosoma cruzi (strain CL Brener) OX=353153 GN=Tc00.1047053506263.10 PE=4 SV=1	Tc00.1047053506263.10	High	0	240.074	94	33	239	4	253	28.5	6.58	779.45	33	0	2	17.755	5.084	7.64	0.286	0.43	1.503	4.15	2.35	2.93	-1.8	-1.22	0.59	4.5334e-05	0.0026693	0.00080871	0.080046	0.254178	0.883407	4.34358	2.5736	3.09221	1.09666	0.594862	0.0538389	12.7	225.6	64.6	97.1	30.63	36.52	74.54	54.97	42.5
A0A2V2V5E4	Putative centromere/microtubule binding protein cbf5 OS=Trypanosoma cruzi OX=5693 GN=C4B63_43g125 PE=3 SV=1	C4B63_43g125	High	0	72.124	47	17	33	17	428	48.6	9.06	108.23	17	0	0	1.06	0.621	0.596	0.585	0.562	0.96	0.08	-0.69	-0.75	-0.77	-0.83	-0.06	0.803471	0.00643754	0.00634763	0.0014065	0.00138789	1	0.0950296	2.19128	2.19739	2.85186	2.85764	8.95143e-08	122.1	129.5	75.8	72.7	8.31	9.08	11.26	27.11	252.6
A0A2V2W566	Uncharacterized protein OS=Trypanosoma cruzi OX=5693 GN=C4B63_2g335 PE=4 SV=1	C4B63_2g335	High	0	23.933	44	7	9	7	166	19.5	8.28	29.23	7	0	0	0.977	2.8	1.526	2.866	1.562	0.545	-0.03	1.49	0.61	1.52	0.64	-0.88	0.77662	0.00268593	0.161472	0.00759583	0.505922	0.0821316	0.109791	2.5709	0.791904	2.11942	0.295917	1.08549	63.5	62	177.7	96.8	53.48	37.87	4.46	10.72	12.7
V5DN37	Elongation factor Tu OS=Trypanosoma cruzi Dm28c OX=1416333 GN=TCDM_02373 PE=3 SV=1	TCDM_02373	High	0	165.859	72	31	84	31	469	51.8	7.53	234.52	31	0	0	1.479	1.122	0.801	0.759	0.542	0.714	0.56	0.17	-0.32	-0.4	-0.88	-0.49	8.12718e-05	0.222983	0.00673351	0.0018673	6.37812e-07	0.000242451	4.09006	0.651727	2.17176	2.72879	6.19531	3.61538	90.9	134.4	102	72.8	10.08	3.44	11.03	3.06	988.2
V5BVJ1	Dihydrolipoyl dehydrogenase OS=Trypanosoma cruzi Dm28c OX=1416333 GN=TCDM_02689 PE=3 SV=1	TCDM_02689	High	0	195.847	76	33	139	33	477	50.5	7.42	443.03	33	0	0	1.092	1.305	0.756	1.195	0.692	0.579	0.13	0.38	-0.4	0.26	-0.53	-0.79	0.48242	0.0195413	0.0949373	0.228946	0.00739921	0.00027015	0.316574	1.70905	1.02256	0.640266	2.13081	3.5684	96.3	105.2	125.7	72.8	16.44	4.37	13.78	7.19	1462.1
A0A2V2UTC5	Putative mitochondrial processing peptidase alpha subunit OS=Trypanosoma cruzi OX=5693 GN=C4B63_95g34 PE=4 SV=1	C4B63_95g34	High	0	87.651	52	21	48	21	511	56.8	7.77	126.57	21	0	0	0.571	1.006	0.573	1.763	1.004	0.569	-0.81	0.01	-0.8	0.82	0.01	-0.81	0.000294775	0.989243	0.000145346	0.000186059	0.962452	9.34841e-05	3.53051	0.00469713	3.8376	3.73035	0.0166208	4.02926	127	72.5	127.8	72.8	11.35	18.48	5.89	7.19	1024.9
Q4DBG6	Uncharacterized protein OS=Trypanosoma cruzi (strain CL Brener) OX=353153 GN=Tc00.1047053506327.50 PE=4 SV=1	Tc00.1047053506327.50	High	0	56.718	36	13	24	13	432	48.8	9.23	75.97	13	0	0	0.21	0.468	0.373	2.231	1.779	0.797	-2.25	-1.09	-1.42	1.16	0.83	-0.33	6.72144e-08	0.000169095	1.10435e-05	6.48666e-05	0.00139891	0.227317	7.17254	3.77187	4.95689	4.18798	2.85421	0.643368	195	40.9	91.3	72.8	12.29	23.09	4.94	17.5	1319.2
V5BQS6	Uncharacterized protein OS=Trypanosoma cruzi Dm28c OX=1416333 GN=TCDM_04448 PE=4 SV=1	TCDM_04448	High	0	12.692	8	5	5	5	733	83.5	8.07	15.25	5	0	0	1.976	2.418	2.028	1.224	1.026	0.839	0.98	1.27	1.02	0.29	0.04	-0.25	0.00872646	0.00273303	0.0255312	0.90341	0.925757	0.584825	2.05916	2.56336	1.59293	0.0441153	0.033503	0.232974	53.9	106.5	130.3	109.3	42.08	26.08	15.67	18.84	25.8
V5BFP9	dihydrolipoyllysine-residue acetyltransferase OS=Trypanosoma cruzi Dm28c OX=1416333 GN=TCDM_04768 PE=3 SV=1	TCDM_04768	High	0	159.025	67	21	90	2	471	49.7	7.02	348.4	21	0	0	2.426	2.941	0.521	1.212	0.215	0.177	1.28	1.56	-0.94	0.28	-2.22	-2.5	0.0156697	0.00275451	0.0553023	0.664939	8.97604e-05	2.22741e-05	1.80494	2.55996	1.25726	0.177218	4.04692	4.6522	58.1	140.9	170.8	30.3	19.02	32.94	12.84	37.02	20.5
A0A7J6Y2Q1	SET domain-containing protein OS=Trypanosoma cruzi OX=5693 GN=ECC02_005910 PE=4 SV=1	ECC02_005910	High	0	42.555	9	12	15	1	1444	159.7	6.44	42.85	12	0	0	0.253	0.39	0.798	1.539	3.149	2.046	-1.98	-1.36	-0.33	0.62	1.65	1.03	8.89815e-05	0.00277414	0.751756	0.171436	0.000386733	0.0155776	4.0507	2.55687	0.123923	0.765897	3.41259	1.8075	163.8	41.5	63.9	130.7	18.76	42.39	23.22	12.99	75.7
Q4DU60	AP-2 complex subunit alpha OS=Trypanosoma cruzi (strain CL Brener) OX=353153 GN=Tc00.1047053511391.140 PE=3 SV=1	Tc00.1047053511391.140	High	0	9.457	5	3	5	3	964	108.3	7.52	8.46	3	0	0	0.051	0.41	0.624	8.001	12.179	1.522	-4.29	-1.29	-0.68	3	3.61	0.61		0.00278392	0.0890535			0.145185		2.55534	1.05035			0.838078	191.8	9.8	78.7	119.7	30.61		28.56	15.37	49
A0A2V2UU51	Dynein axonemal intermediate chain 4 OS=Trypanosoma cruzi OX=5693 GN=C3747_470g2 PE=4 SV=1	C3747_470g2	High	0	46.567	15	11	17	11	841	93.6	5.21	56.29	11	0	0	1.158	2.544	1.476	2.196	1.274	0.58	0.21	1.35	0.56	1.13	0.35	-0.79	0.362689	0.00278767	0.136809	0.030886	0.882731	0.103199	0.440466	2.55476	0.863886	1.51024	0.0541715	0.986326	64.7	75	164.7	95.6	51.87	29.68	9.85	12.73	16.7
A0A7J6XVJ5	Hslvu proteolytic protein OS=Trypanosoma cruzi OX=5693 GN=ECC02_008601 PE=3 SV=1	ECC02_008601	High	0	48.175	52	11	47	11	267	29.5	8.53	160.26	11	0	0	3.339	1.853	1.191	0.555	0.357	0.642	1.74	0.89	0.25	-0.85	-1.49	-0.64	1.88717e-05	0.00281314	0.25582	0.023773	0.000284009	0.0832479	4.72419	2.55081	0.592065	1.62392	3.54667	1.07963	54.2	180.9	100.4	64.5	30.95	12.21	22.23	16.82	200.4
A6N829	Kinetoplast-associated protein Tcp16 OS=Trypanosoma cruzi OX=5693 PE=4 SV=1	4	High	0	17.42	23	4	9	3	128	14.6	10.95	20.3	4	0	0	1.433	0.373	0.398	0.261	0.278	1.067	0.52	-1.42	-1.33	-1.94	-1.85	0.09	0.2809	0.00281344	0.0163163	0.000144531	0.000675149	0.741814	0.551449	2.55076	1.78738	3.84004	3.1706	0.129705	124.8	178.9	46.6	49.7	30.53	12.25	22.78	46.05	94.4
Q4D5L8	Dynein light chain OS=Trypanosoma cruzi (strain CL Brener) OX=353153 GN=Tc00.1047053510897.6 PE=3 SV=1	Tc00.1047053510897.6	High	0	9.436	38	3	4	3	90	10.4	7.37	15.34	3	0	0	3.083	4.631	3.359	1.502	1.09	0.725	1.62	2.21	1.75	0.59	0.12	-0.46	0.0316979	0.00281515	0.0164648	0.419606	0.973361	0.655075	1.49897	2.5505	1.78344	0.377158	0.0117262	0.183709	33.1	102.1	153.4	111.3	86.81	17.05	8.48	7.52	18.5
V5DS69	Enkurin domain-containing protein OS=Trypanosoma cruzi Dm28c OX=1416333 GN=TCDM_01047 PE=4 SV=1	TCDM_01047	High	0	50.187	38	13	17	13	393	44.4	9.17	53.79	13	0	0	0.845	2.909	1.555	3.443	1.841	0.535	-0.24	1.54	0.64	1.78	0.88	-0.9	0.719313	0.00284084	0.103789	0.00975007	0.405427	0.141894	0.143082	2.54655	0.983847	2.01099	0.392087	0.848037	63.4	53.6	184.4	98.6	58.39	30.83	14.94	20	27.3
Q4DIS9	Basal body component OS=Trypanosoma cruzi (strain CL Brener) OX=353153 GN=Tc00.1047053510285.80 PE=4 SV=1	Tc00.1047053510285.80	High	0	120.859	33	31	51	5	851	98.6	6.05	149.83	31	0	19	1.563	3.104	2.017	1.986	1.291	0.65	0.64	1.63	1.01	0.99	0.37	-0.62	0.292923	0.00285164	0.0581017	0.0718231	0.742552	0.346765	0.533247	2.54491	1.23581	1.14374	0.129273	0.459964	52.1	81.4	161.6	105	58.5	18.49	7.36	13.91	305.8
A0A2V2WBN2	Putative 40S ribosomal protein S9 OS=Trypanosoma cruzi OX=5693 GN=C3747_139g48 PE=1 SV=1	C3747_139g48	High	0	22.637	42	8	20	8	190	22.1	10.59	48.19	8	0	0	0.472	0.383	2.644	0.812	5.602	6.9	-1.08	-1.38	1.4	-0.3	2.49	2.79	0.0205393	0.00285488	0.00344231	0.672227	1.97583e-05	4.95202e-06	1.68742	2.54441	2.46315	0.172484	4.70425	5.30522	88.9	42	34.1	235.1	22.3	15.98	50.37	11.18	542.2
A0A2V2VSY2	Alpha-MPP OS=Trypanosoma cruzi OX=5693 GN=C4B63_9g293 PE=4 SV=1	C4B63_9g293	High	0	39.846	30	12	17	12	464	51.7	6.95	51.52	12	0	0	1.259	1.099	0.748	0.873	0.594	0.681	0.33	0.14	-0.42	-0.2	-0.75	-0.55	0.274678	0.940883	0.43484	0.55362	0.0208529	0.20027	0.561177	0.0264643	0.36167	0.256789	1.68083	0.698384	97.4	122.7	107	72.9	14.2	8.61	27.47	21.27	127.1
V5BAW3	Enkurin domain-containing protein OS=Trypanosoma cruzi Dm28c OX=1416333 GN=TCDM_00896 PE=4 SV=1	TCDM_00896	High	0	41.948	39	11	20	3	274	30.4	9.07	50.39	11	0	4	1.583	3.056	1.643	1.93	1.037	0.537	0.66	1.61	0.72	0.95	0.05	-0.9	0.265818	0.00287211	0.317141	0.0484935	0.998981	0.0384595	0.575416	2.5418	0.498747	1.31432	0.000442907	1.415	54.9	87	167.9	90.2	58.75	25.33	9.06	19.23	58.2
A0A2V2VPQ5	SURP motif domain-containing protein OS=Trypanosoma cruzi OX=5693 GN=C4B63_12g297 PE=4 SV=1	C4B63_12g297	High	0	21.858	16	6	6	6	486	54.4	7.12	18.64	6	0	0	0.86	0.52	0.531	0.605	0.617	1.021	-0.22	-0.94	-0.91	-0.73	-0.7	0.03	0.940198	0.00248012	0.00311207	0.00650334	0.00821634	0.99907	0.0267808	2.60553	2.50695	2.18686	2.08532	0.000403938	137.4	118.2	71.4	72.9	22.67	22.72	7.56	13.38	37
V5DQS9	dTDP-glucose 4,6-dehydratase OS=Trypanosoma cruzi Dm28c OX=1416333 GN=TCDM_01515 PE=4 SV=1	TCDM_01515	High	0	49.082	38	11	24	11	298	33.9	7.01	79.33	11	0	0	0.663	0.414	0.463	0.625	0.698	1.117	-0.59	-1.27	-1.11	-0.68	-0.52	0.16	0.0781346	0.000386547	0.000677461	0.036204	0.0674725	0.983152	1.10716	3.4128	3.16912	1.44124	1.17087	0.00737946	157.5	104.4	65.2	72.9	22.49	17.73	18.61	16.92	134.4
A0A2V2VDM5	glutamine synthetase OS=Trypanosoma cruzi OX=5693 GN=C4B63_143g20 PE=3 SV=1	C4B63_143g20	High	0	61.396	41	11	31	11	381	42.8	5.95	113.58	11	0	0	0.447	0.398	0.411	0.89	0.92	1.034	-1.16	-1.33	-1.28	-0.17	-0.12	0.05	0.000181494	5.25911e-05	6.98674e-05	0.816476	0.906378	0.996675	3.74114	4.27909	4.15573	0.0880565	0.0426908	0.00144651	177.3	79.3	70.5	72.9	24.39	10.96	18.04	16.73	786.5
A0A2V2W2S3	Putative translation initiation factor EIF-2b alpha subunit OS=Trypanosoma cruzi OX=5693 GN=C3747_202g17 PE=3 SV=1	C3747_202g17	High	0	16.904	19	5	6	5	303	33.7	6.35	18.18	5	0	0	2.215	1.274	1.003	0.575	0.453	0.787	1.15	0.35	0	-0.8	-1.14	-0.35	0.000164532	0.790548	0.88477	0.000673523	5.89727e-05	0.387193	3.78375	0.102072	0.0531698	3.17165	4.22935	0.412073	72.8	161.3	92.8	73	26.3	12.12	14.84	7.22	18
A0A2V2VKY5	adenylate cyclase OS=Trypanosoma cruzi OX=5693 GN=C4B63_17g171 PE=3 SV=1	C4B63_17g171	High	0	55.917	16	14	18	10	1281	140.9	5.48	51.94	14	0	1	1.001	6.09	1.122	6.085	1.121	0.184	0	2.61	0.17	2.61	0.16	-2.44	0.995424	0.00295237	0.914388	0.00240803	0.968272	0.00491634	0.0019917	2.52983	0.0388693	2.61834	0.0140027	2.30836	43.4	43.5	264.4	48.7	85.84	29.43	31.55	32.96	18.7
A0A2V2V6A2	Putative retrotransposon hot spot (RHS) protein OS=Trypanosoma cruzi OX=5693 GN=C4B63_41g299 PE=4 SV=1	C4B63_41g299	High	0	45.024	13	13	28	1	857	97.4	6.62	76.79	13	0	0	3.986	2.39	1.064	0.599	0.267	0.445	2	1.26	0.09	-0.74	-1.91	-1.17	5.29799e-05	0.00298245	0.700015	0.0418217	0.000108651	0.0109504	4.27589	2.52543	0.154893	1.3786	3.96396	1.96057	47.4	188.9	113.3	50.4	38.41	25.38	13.25	22.57	16.5
Q4D102	MORN repeat-containing protein OS=Trypanosoma cruzi (strain CL Brener) OX=353153 GN=Tc00.1047053504017.20 PE=4 SV=1	Tc00.1047053504017.20	High	0	39.004	27	6	15	6	325	37	6.48	56.79	6	0	0	0.884	0.826	0.605	0.934	0.684	0.732	-0.18	-0.28	-0.73	-0.1	-0.55	-0.45	0.768409	0.32296	0.00214253	0.84278	0.0112672	0.047441	0.114408	0.490851	2.66907	0.0742857	1.94818	1.32385	120.7	106.7	99.7	73	23.34	14.69	11.56	17.66	131.7
A0A2V2UR53	Putative choline/carnitine O-acyltransferase OS=Trypanosoma cruzi OX=5693 GN=C4B63_117g52 PE=3 SV=1	C4B63_117g52	High	0	27.042	27	7	11	1	269	30.7	9	29.94	7	0	0	0.956	1.404	0.751	1.468	0.786	0.535	-0.07	0.49	-0.41	0.55	-0.35	-0.9	0.999545	0.146016	0.42359	0.130174	0.311006	0.00635955	0.000197502	0.835599	0.373054	0.885477	0.507231	2.19657	97.3	93	136.6	73.1	15.69	10.47	14.58	24.1	19.3
A0A2V2VC96	Uncharacterized protein OS=Trypanosoma cruzi OX=5693 GN=C4B63_29g175 PE=4 SV=1	C4B63_29g175	High	0	20.122	3	4	8	4	1919	213	6.58	19.06	4	0	0	0.878	0.599	0.554	0.682	0.631	0.925	-0.19	-0.74	-0.85	-0.55	-0.66	-0.11	0.766642	0.0105322	0.00191761	0.0575791	0.0100857	0.75318	0.115407	1.97748	2.71724	1.23974	1.99629	0.123101	132	115.9	79	73.1	13.64	19.18	23.4	20.03	121.2
A0A2V2VE69	phosphomevalonate kinase OS=Trypanosoma cruzi OX=5693 GN=C4B63_26g204 PE=3 SV=1	C4B63_26g204	High	0	70.17	40	14	31	1	476	51.6	6.11	104.48	14	0	2	7.665	2.365	2.469	0.308	0.322	1.044	2.94	1.24	1.3	-1.7	-1.63	0.06	5.37491e-08	0.000112834	8.19519e-05	1.6356e-06	2.15791e-06	0.984978	7.26963	3.94756	4.08644	5.78632	5.66597	0.00657364	29.6	227.1	70.1	73.2	4.01	14	12.54	14.55	23.8
V5DSM1	Ubiquitin carboxyl-terminal hydrolase OS=Trypanosoma cruzi Dm28c OX=1416333 GN=TCDM_00861 PE=3 SV=1	TCDM_00861	High	0	55.787	42	12	22	12	310	34.6	4.89	67.14	12	0	0	2.526	1.799	1.192	0.712	0.472	0.663	1.34	0.85	0.25	-0.49	-1.08	-0.59	3.25042e-06	0.00066264	0.324058	0.00848124	2.82765e-05	0.0133323	5.48806	3.17872	0.489377	2.07154	4.54857	1.87509	61.4	155.1	110.4	73.2	20.57	13.47	10.64	5.74	160.4
Q4DBR1	L-ribulokinase, putative OS=Trypanosoma cruzi (strain CL Brener) OX=353153 GN=Tc00.1047053508625.150 PE=4 SV=1	Tc00.1047053508625.150	High	0	32.316	21	9	12	9	569	62.4	6.28	35.62	9	0	0	2.88	1.101	1.116	0.382	0.387	1.013	1.53	0.14	0.16	-1.39	-1.37	0.02	1.96921e-05	0.936245	0.948303	1.85826e-05	1.76358e-05	0.999962	4.70571	0.0286106	0.0230528	4.73089	4.7536	1.66309e-05	65.6	189	72.2	73.2	6.55	25.2	12.52	13.99	13.5
A0A2V2UKD1	Leucine-rich repeat protein (LRRP) OS=Trypanosoma cruzi OX=5693 GN=C4B63_207g12 PE=4 SV=1	C4B63_207g12	High	0	35.026	12	11	15	3	1105	123.6	4.69	50.98	11	0	5	1.177	3.1	1.528	2.634	1.298	0.493	0.24	1.63	0.61	1.4	0.38	-1.02	0.771317	0.00307067	0.144099	0.00898987	0.468386	0.108335	0.112767	2.51277	0.841338	2.04625	0.329396	0.965231	58.8	69.2	182.2	89.8	45.73	41.9	10.36	20.02	14.8
Q4D6W7	Large ribosomal subunit protein uL22c OS=Trypanosoma cruzi (strain CL Brener) OX=353153 GN=Tc00.1047053510525.20 PE=3 SV=1	Tc00.1047053510525.20	High	0	5.75	7	2	2	2	278	31.9	9.88	5.15	2	0	0	0.562	0.559	0.498	0.995	0.886	0.89	-0.83	-0.84	-1.01	-0.01	-0.17	-0.17	0.00374185	0.00307977	0.00238399	0.999424	0.99295	0.998664	2.42691	2.51148	2.6227	0.000250102	0.00307269	0.000580468	152.7	85.8	85.4	76.1	33.45	7.99	12.46	28.07	27.3
V5BKC9	Abnormal spindle-like microcephaly-associated protein ASH domain-containing protein OS=Trypanosoma cruzi Dm28c OX=1416333 GN=TCDM_04803 PE=4 SV=1	TCDM_04803	High	0	37.383	8	11	12	1	1769	195.1	6.21	38.04	11	0	6	2.582	6.153	5.053	2.383	1.957	0.821	1.37	2.62	2.34	1.25	0.97	-0.28	0.139752	0.00308384	0.00816725	0.112596	0.298554	0.912352	0.854643	2.51091	2.08792	0.948475	0.524978	0.0398374	27	69.8	166.4	136.7	91.45	45.42	4.24	8.82	8.8
A0A2V2UWA7	tRNA-binding domain-containing protein OS=Trypanosoma cruzi OX=5693 GN=C4B63_76g56 PE=4 SV=1	C4B63_76g56	High	0	65.347	36	11	23	11	422	45.8	7.4	79.53	11	0	0	2.466	1.097	1.021	0.445	0.414	0.931	1.3	0.13	0.03	-1.17	-1.27	-0.1	2.96497e-05	0.747478	0.999979	0.000117803	2.82027e-05	0.726194	4.52798	0.126402	9.3111e-06	3.92884	4.54971	0.138948	71.6	176.7	78.6	73.2	15.16	6.6	26.83	10.19	244.1
V5BPL8	pyridoxal kinase OS=Trypanosoma cruzi Dm28c OX=1416333 GN=TCDM_01468 PE=3 SV=1	TCDM_01468	High	0	78.4	43	11	35	9	300	33.4	6.44	130	11	0	3	7.081	3.345	2.701	0.472	0.381	0.807	2.82	1.74	1.43	-1.08	-1.39	-0.31	0.000136613	0.00309595	0.0144948	0.24485	0.0578365	0.807747	3.86451	2.50921	1.83879	0.6111	1.2378	0.0927247	28.3	200.5	94.7	76.5	43.25	19.84	42.77	45.6	104.7
Q4D4R6	BILBO1 N-terminal domain-containing protein OS=Trypanosoma cruzi (strain CL Brener) OX=353153 GN=Tc00.1047053504163.80 PE=4 SV=1	Tc00.1047053504163.80	High	0	11.685	17	3	4	3	236	27.7	5.43	10.84	3	0	0	0.684	0.366	0.19	0.536	0.277	0.517	-0.55	-1.45	-2.4	-0.9	-1.85	-0.95	0.805422	0.00310404	1.03152e-05	0.0146517	3.21706e-05	0.00916587	0.0939764	2.50807	4.98652	1.83411	4.49254	2.03783	178.6	122.2	65.4	33.8	31.47	16.44	13.91	25.06	110.4
A0A2V2X2J5	Putative RNA-binding protein OS=Trypanosoma cruzi OX=5693 GN=C3747_47g112 PE=4 SV=1	C3747_47g112	High	0	7.215	8	2	3	2	261	30	6.54	9.45	2	0	0	1.156	0.547	0.605	0.473	0.523	1.106	0.21	-0.87	-0.72	-1.08	-0.93	0.15	0.546241	9.08045e-05	0.000518297	1.49985e-05	7.04086e-05	0.652203	0.262615	4.04189	3.28542	4.82395	4.15237	0.185617	120.9	139.8	66.2	73.2	11.75	7.48	16.16	11.91	64.5
A0A2V2VR98	urocanate hydratase OS=Trypanosoma cruzi OX=5693 GN=C4B63_11g40 PE=3 SV=1	C4B63_11g40	High	0	203.379	56	36	131	17	675	74.7	6.86	422.55	36	0	17	3.571	2.77	0.815	0.776	0.228	0.294	1.84	1.47	-0.3	-0.37	-2.13	-1.76	0.000435073	0.0031702	0.999843	0.622479	0.000388055	0.00279653	3.36144	2.49891	6.79952e-05	0.205876	3.41111	2.55338	49	175.1	135.8	40	46.96	20.75	18.02	35.33	586.9
A0A2V2WP27	Putative dynein light chain OS=Trypanosoma cruzi OX=5693 GN=C3747_69g217 PE=4 SV=1	C3747_69g217	High	0	13.918	27	4	5	4	210	24	7.25	14.69	4	0	0	1.379	2.66	1.88	1.929	1.364	0.707	0.46	1.41	0.91	0.95	0.45	-0.5	0.453917	0.00319628	0.0486341	0.0259385	0.409021	0.329844	0.343024	2.49535	1.31306	1.58605	0.388254	0.481691	57.8	79.7	153.8	108.7	41.98	35.41	8.58	19.63	20.3
V5BSF6	Cilia-and flagella-associated protein 96 OS=Trypanosoma cruzi Dm28c OX=1416333 GN=TCDM_03750 PE=3 SV=1	TCDM_03750	High	0	30.156	23	7	19	7	299	33.3	9.6	55.54	7	0	0	0.992	3.353	1.688	3.379	1.701	0.504	-0.01	1.75	0.76	1.76	0.77	-0.99	0.711744	0.00319762	0.167966	0.0114178	0.594391	0.0953023	0.147676	2.49517	0.774779	1.94242	0.225928	1.0209	56.9	56.4	190.7	96	66.4	29.24	5.51	21.49	64.7
Q6QT93	Putative amino acid transporter PAT12 OS=Trypanosoma cruzi OX=5693 PE=3 SV=1	3	High	0	6.119	4	2	2	2	561	60.3	6.43	6.98	2	0	0	4.53	1.48	1.572	0.327	0.347	1.062	2.18	0.57	0.65	-1.61	-1.53	0.09	5.3372e-06	0.180468	0.104206	8.77548e-05	0.000143004	0.985467	5.27269	0.743599	0.982108	4.05673	3.84465	0.00635812	46.6	211.1	69	73.3	15.7	27.36	28.1	22.23	18.8
V5DUQ5	Cystathione gamma lyase OS=Trypanosoma cruzi Dm28c OX=1416333 GN=TCDM_00169 PE=3 SV=1	TCDM_00169	High	0	69.311	32	13	53	5	408	44.4	7.68	133.9	13	0	7	1.947	2.398	0.929	1.232	0.477	0.387	0.96	1.26	-0.11	0.3	-1.07	-1.37	0.0104454	0.00326425	0.955992	0.90419	0.0253528	0.00777738	1.98108	2.48622	0.0195455	0.0437405	1.59597	2.10917	63.7	124.1	152.9	59.2	44.19	13.04	10.29	24.05	555.6
Q4DX80	Mago nashi-like protein, putative OS=Trypanosoma cruzi (strain CL Brener) OX=353153 GN=Tc00.1047053506945.200 PE=3 SV=1	Tc00.1047053506945.200	High	0	18.424	47	6	10	6	165	19	5.8	30.59	6	0	0	0.393	0.257	0.625	0.653	1.59	2.435	-1.35	-1.96	-0.68	-0.61	0.67	1.28	0.0365583	0.00327465	0.679517	0.52832	0.234075	0.0231675	1.43701	2.48484	0.1678	0.277103	0.630645	1.63512	175.8	69.1	45.1	109.9	31.24	13.91	59.7	12.85	58.5
A0A7J6Y2D7	Phosphatidylinositol 4-phosphate 5-kinase OS=Trypanosoma cruzi OX=5693 GN=ECC02_006157 PE=4 SV=1	ECC02_006157	High	0	85.428	28	17	36	1	769	86.8	5.01	122.41	17	0	0	1.222	2.688	1.374	2.2	1.125	0.511	0.29	1.43	0.46	1.14	0.17	-0.97	0.279769	0.00328629	0.256899	0.0529185	0.999891	0.0590139	0.5532	2.48329	0.590238	1.27639	4.72745e-05	1.22905	63.6	77.8	171.1	87.5	41.94	37.01	11.16	33.33	14
A0A2V2W272	Uncharacterized protein OS=Trypanosoma cruzi OX=5693 GN=C4B63_2g396 PE=4 SV=1	C4B63_2g396	High	0	37.126	19	11	13	11	756	82.1	5.57	37.35	11	0	0	6.117	2.675	1.044	0.437	0.171	0.39	2.61	1.42	0.06	-1.19	-2.55	-1.36	1.08089e-05	0.00329802	0.993132	0.00319987	6.81319e-06	0.00287253	4.96622	2.48175	0.00299297	2.49487	5.16665	2.54174	36.9	225.8	98.8	38.5	24.16	3.9	24.28	37.14	43
Q4E4N2	Protein phosphatase, putative OS=Trypanosoma cruzi (strain CL Brener) OX=353153 GN=Tc00.1047053506925.150 PE=3 SV=1	Tc00.1047053506925.150	High	0	127.778	69	28	73	28	407	45.6	5.16	233.16	28	0	0	1.822	0.963	0.849	0.528	0.466	0.882	0.87	-0.05	-0.24	-0.92	-1.1	-0.18	3.8537e-05	1	0.508678	3.84714e-05	6.47726e-06	0.509396	4.41412	3.47478e-10	0.293557	4.41486	5.18861	0.292945	86.3	157.3	83.1	73.3	16.41	12.88	5.68	11.85	813.8
A0A7J6YBL1	Trichohyalin OS=Trypanosoma cruzi OX=5693 GN=ECC02_002717 PE=4 SV=1	ECC02_002717	High	0	14.93	15	4	4	4	396	44.3	7.72	14.24	4	0	0	1.121	0.627	0.616	0.559	0.55	0.983	0.16	-0.67	-0.7	-0.84	-0.86	-0.02	0.999936	0.00189957	0.00106795	0.00208223	0.00116793	0.98429	2.79936e-05	2.72134	2.97145	2.68147	2.93258	0.00687679	118.9	133.3	74.5	73.3	24.89	11.46	14.49	13.03	68.5
K2MC50	IFT81 calponin homology domain-containing protein OS=Trypanosoma cruzi marinkellei OX=85056 GN=MOQ_003361 PE=3 SV=1	MOQ_003361	High	0	73.467	25	20	27	1	777	88.4	5.39	88.15	20	0	0	1.116	1.437	0.799	1.288	0.716	0.556	0.16	0.52	-0.32	0.37	-0.48	-0.85	0.760257	0.0823521	0.210986	0.369505	0.0415724	0.00223577	0.11904	1.08433	0.675746	0.43238	1.3812	2.65057	91.9	102.5	132.1	73.5	23.4	15.63	14.11	11.06	35.7
A0A7J6XKT4	Leishmanolysin-like peptidase OS=Trypanosoma cruzi OX=5693 GN=ECC02_012202 PE=3 SV=1	ECC02_012202	High	0	28.672	11	5	12	1	543	59.2	6.64	38.95	5	0	0	0.01	0.022	0.02	7.325	6.42	0.876	-6.64	-5.48	-5.67	2.87	2.68	-0.19		0.0033449	0.000864591			0.999002		2.47562	3.06319			0.000433713	382.8	1.2	8.6	7.5	49.35		118.81	40.14	1250.5
A0A2V2VLP3	Putative oxidoreductase OS=Trypanosoma cruzi OX=5693 GN=C4B63_16g317 PE=4 SV=1	C4B63_16g317	High	0	7.685	5	2	2	2	437	47.9	5.73	6.55	2	0	0	3.846	3.237	0.796	0.842	0.207	0.246	1.94	1.69	-0.33	-0.25	-2.27	-2.02	0.00128458	0.0033458	0.995589	0.850815	0.00422233	0.0105523	2.89124	2.4755	0.00192012	0.0701649	2.37445	1.97665	45	173.3	145.8	35.9	50.25	8.58	21.57	52.4	3.3
A0A2V2UYH4	Rab-GAP TBC domain-containing protein OS=Trypanosoma cruzi OX=5693 GN=C4B63_63g91 PE=4 SV=1	C4B63_63g91	High	0	78.849	37	17	29	16	529	59.9	5.87	94.31	17	0	1	0.824	1.145	0.668	1.39	0.811	0.583	-0.28	0.2	-0.58	0.48	-0.3	-0.78	0.00590667	0.585468	1.74111e-05	0.00069617	0.00992283	3.72661e-06	2.22866	0.232497	4.75917	3.15728	2.00336	5.42869	110	90.6	126	73.5	12.55	4.65	5.67	7.14	502.4
Q4DVZ8	Uncharacterized protein OS=Trypanosoma cruzi (strain CL Brener) OX=353153 GN=Tc00.1047053506289.40 PE=4 SV=1	Tc00.1047053506289.40	High	0	27.017	19	5	11	1	335	37.9	9.7	42.87	5	0	4	1.881	2.129	1.232	1.132	0.655	0.579	0.91	1.09	0.3	0.18	-0.61	-0.79	0.0125073	0.00337864	0.478869	0.820306	0.106883	0.0254001	1.90284	2.47126	0.319783	0.0860241	0.971092	1.59516	64.1	120.5	136.4	78.9	43.63	19.88	11.1	8.65	31.3
A0A2V2VAH9	RRM domain-containing protein OS=Trypanosoma cruzi OX=5693 GN=C4B63_32g272 PE=4 SV=1	C4B63_32g272	High	0	20.407	29	4	13	1	182	19.8	5.35	37.63	4	0	0	0.833	0.484	0.522	0.581	0.626	1.078	-0.26	-1.05	-0.94	-0.78	-0.68	0.11	0.906145	0.00270065	0.00369866	0.00850883	0.0117698	0.997581	0.0428022	2.56853	2.43196	2.07013	1.92923	0.00105198	140.9	117.4	68.2	73.5	23.92	12.67	16.04	14.03	109.4
A0A2V2URT6	Uncharacterized protein OS=Trypanosoma cruzi OX=5693 GN=C4B63_188g41 PE=4 SV=1	C4B63_188g41	High	0	31.12	18	6	9	6	402	44.2	8.31	35.13	6	0	0	1.676	3.719	1.596	2.219	0.952	0.429	0.75	1.9	0.67	1.15	-0.07	-1.22	0.349316	0.00338792	0.335976	0.0406925	0.999987	0.0429377	0.456782	2.47007	0.473692	1.39049	5.54092e-06	1.36716	50.1	83.9	186.2	79.9	59.44	37.3	7.98	30.02	4.5
A0A7J6YKV7	sterol 22-desaturase OS=Trypanosoma cruzi OX=5693 GN=ECC02_000357 PE=3 SV=1	ECC02_000357	High	0	31.72	21	10	14	10	608	69.5	8.19	42.22	10	0	0	2.367	2.563	1.132	1.083	0.478	0.441	1.24	1.36	0.18	0.11	-1.06	-1.18	0.00548817	0.00340968	0.5778	0.992032	0.0532138	0.0327984	2.26057	2.46729	0.238222	0.00347417	1.27398	1.48415	56.6	134.1	145.2	64.1	31.93	13.46	32.76	44.92	101.2
A0A2V2VAR5	Putative guanine-nucleotide-exchange-factor OS=Trypanosoma cruzi OX=5693 GN=C3747_299g11 PE=4 SV=1	C3747_299g11	High	0	29.756	11	6	8	1	767	84.1	5.19	24.69	6	0	3	1.892	0.919	0.859	0.486	0.454	0.934	0.92	-0.12	-0.22	-1.04	-1.14	-0.1	0.000894404	0.885629	0.542266	0.000290263	0.000113305	0.916497	3.04847	0.0527482	0.265787	3.53721	3.94575	0.0378688	85.7	162	78.7	73.6	15.78	15.17	12.99	15.07	40
Q9GQL7	Cyclin OS=Trypanosoma cruzi OX=5693 GN=cyc6 PE=3 SV=1	cyc6	High	0.002	5.218	7	1	2	1	203	23.5	6.79	7.19	1	0	0	0.303	0.434	0.451	1.431	1.487	1.039	-1.72	-1.2	-1.15	0.52	0.57	0.06	0.000229423	0.00343644	0.00680822	0.366519	0.208941	0.977476	3.63936	2.46389	2.16697	0.435904	0.679976	0.0098939	182.8	55.5	79.3	82.4	33.54	24.61	30.76	16.03	89.7
Q4CZZ2	Uncharacterized protein (Fragment) OS=Trypanosoma cruzi (strain CL Brener) OX=353153 GN=Tc00.1047053510043.59 PE=4 SV=1	Tc00.1047053510043.59	High	0	32.671	13	7	10	7	650	73.7	9.04	28.72	7	0	0	2.069	3.06	1.371	1.479	0.663	0.448	1.05	1.61	0.46	0.56	-0.59	-1.16	0.0847509	0.00344007	0.834476	0.298284	0.311572	0.0146932	1.07186	2.46343	0.0785864	0.52537	0.506441	1.83288	53.3	110.4	163.2	73.1	64.91	18.87	7.56	17.8	46.9
A0A2V2UPK2	Putative Axonemal inner arm dynein light chain OS=Trypanosoma cruzi OX=5693 GN=C4B63_13g297 PE=4 SV=1	C4B63_13g297	High	0	33.027	21	6	10	6	365	40.7	9	30.84	6	0	0	0.989	2.802	1.796	2.834	1.817	0.641	-0.02	1.49	0.84	1.5	0.86	-0.64	0.630731	0.00345423	0.0767297	0.0160555	0.388565	0.234813	0.200156	2.46165	1.11504	1.79438	0.410537	0.629277	60.7	60	170.2	109.1	59.07	26.16	2.99	19.48	19.3
A0A2V2VTK6	Putative dynein arm light chain OS=Trypanosoma cruzi OX=5693 GN=C4B63_8g48 PE=4 SV=1	C4B63_8g48	High	0	20.894	28	8	8	8	345	38.4	7.15	17.13	8	0	0	1.125	2.414	1.524	2.146	1.354	0.631	0.17	1.27	0.61	1.1	0.44	-0.66	0.962405	0.00346377	0.133687	0.00787469	0.276856	0.200578	0.016642	2.46045	0.873912	2.10377	0.557745	0.697717	66	74.2	159.3	100.5	45.12	19.18	13.18	15.39	54.5
V5DJU3	Adenylyl cyclase OS=Trypanosoma cruzi Dm28c OX=1416333 GN=TCDM_03556 PE=4 SV=1	TCDM_03556	High	0	22.878	8	7	8	7	1357	151.3	8.4	21.41	7	0	0	1.086	2.341	1.874	2.155	1.725	0.8	0.12	1.23	0.91	1.11	0.79	-0.32	0.614434	0.00346506	0.0126408	0.0169504	0.0709969	0.825315	0.211525	2.46029	1.89823	1.77082	1.14876	0.0833803	63.5	69	148.6	118.9	49.02	30.16	5.58	15.13	4.5
Q4D902	Uncharacterized protein OS=Trypanosoma cruzi (strain CL Brener) OX=353153 GN=Tc00.1047053505171.90 PE=4 SV=1	Tc00.1047053505171.90	High	0.009	2.126	4	1	1	1	233	26.2	9.28	2.61	1	0	0	1.99	0.734	0.84	0.369	0.422	1.145	0.99	-0.45	-0.25	-1.44	-1.24	0.2	0.00184709	0.483899	0.997717	0.00018579	0.00136826	0.587725	2.73351	0.315245	0.000992766	3.73098	2.86383	0.230826	87.6	174.4	64.3	73.6	22.96	21.79	24.01	22.15	30.7
V5BNH6	Exosome-associated protein 3 OS=Trypanosoma cruzi Dm28c OX=1416333 GN=TCDM_01881 PE=4 SV=1	TCDM_01881	High	0	9.529	15	2	4	2	227	25.4	7.4	14.18	2	0	0	1.488	0.792	0.74	0.532	0.497	0.934	0.57	-0.34	-0.44	-0.91	-1.01	-0.1	0.0770105	0.791895	0.663905	0.0154326	0.0103172	0.995459	1.11345	0.101332	0.177894	1.81156	1.98644	0.00197684	99.5	148.1	78.8	73.6	26.7	24.75	6.61	15.65	48.5
A0A2V2VMU2	Glutamic acid rich protein OS=Trypanosoma cruzi OX=5693 GN=C4B63_21g86 PE=4 SV=1	C4B63_21g86	High	0	54.569	17	16	21	16	1198	129.7	4.98	59.22	16	0	0	1.135	0.357	0.54	0.315	0.476	1.511	0.18	-1.48	-0.89	-1.67	-1.07	0.6	0.467012	0.00348976	0.0551278	0.0003126	0.00406137	0.419863	0.330671	2.4572	1.25863	3.50501	2.39133	0.376893	131.9	149.7	47.1	71.2	24.12	38.4	34.32	23.77	251.3
A0A2V2UU27	Uncharacterized protein OS=Trypanosoma cruzi OX=5693 GN=C4B63_113g64 PE=4 SV=1	C4B63_113g64	High	0	11.625	10	2	3	2	285	32.4	5.12	10.85	2	0	0	1.098	0.318	0.388	0.289	0.353	1.222	0.14	-1.66	-1.37	-1.79	-1.5	0.29	0.901311	0.00349021	0.010158	0.00112341	0.00313588	0.923552	0.0451256	2.45715	1.99319	2.94946	2.50364	0.0345387	142.7	156.7	45.3	55.3	39.15	18.47	36.54	23.85	68.7
A0A2V2VV98	Proteasome subunit beta OS=Trypanosoma cruzi OX=5693 GN=C4B63_7g423 PE=3 SV=1	C4B63_7g423	High	0	22.771	33	4	11	4	218	24.2	5.88	52.85	4	0	0	0.89	1.195	0.695	1.343	0.781	0.582	-0.17	0.26	-0.52	0.43	-0.36	-0.78	0.460454	0.85073	0.0831305	0.148316	0.662519	0.0206399	0.336814	0.0702085	1.08024	0.828811	0.178802	1.68529	105.8	94.2	126.5	73.6	25.48	18.95	13	20.74	41.4
V5BLS6	IC97/Casc1 N-terminal domain-containing protein OS=Trypanosoma cruzi Dm28c OX=1416333 GN=TCDM_02459 PE=3 SV=1	TCDM_02459	High	0	55.794	25	14	19	14	701	80.1	6.21	65.46	14	0	0	1.025	2.744	1.913	2.676	1.866	0.697	0.04	1.46	0.94	1.42	0.9	-0.52	0.966389	0.00351863	0.0601657	0.0043019	0.0926594	0.299016	0.0148481	2.45363	1.22065	2.36634	1.03311	0.524305	59.9	61.4	164.2	114.5	55.85	14.81	10.42	17.87	63.9
A0A2V2V572	Putative DREV methyltransferase OS=Trypanosoma cruzi OX=5693 GN=C4B63_42g81 PE=4 SV=1	C4B63_42g81	High	0	34.805	36	7	11	7	314	35.3	6.92	40.53	7	0	0	2.616	2.746	1.37	1.05	0.524	0.499	1.39	1.46	0.45	0.07	-0.93	-1	0.00319508	0.00353059	0.679835	0.99988	0.0126127	0.0141223	2.49552	2.45215	0.167596	5.22795e-05	1.89919	1.85009	51.7	135.3	142.1	70.9	47.96	20.95	11.29	24.12	35.8
A0A2V2UVY7	Putative retrotransposon hot spot (RHS) protein OS=Trypanosoma cruzi OX=5693 GN=C3747_481g9 PE=4 SV=1	C3747_481g9	High	0	10.274	4	2	4	1	369	42.3	8.19	10.85	2	0	0	0.367	0.48	0.48	1.308	1.309	1	-1.45	-1.06	-1.06	0.39	0.39	0	0.00027551	0.00354314	0.00518095	0.418106	0.313109	0.99589	3.55986	2.45061	2.28559	0.378714	0.504304	0.00178863	171.9	63.1	82.5	82.6	31.26	27.47	15.93	17.68	70.5
V5DCW6	Ribose 5-phosphate isomerase OS=Trypanosoma cruzi Dm28c OX=1416333 GN=TCDM_14453 PE=3 SV=1	TCDM_14453	High	0	59.68	77	9	29	9	159	17.3	6.87	108.36	9	0	0	2.075	2.079	0.732	1.002	0.353	0.352	1.05	1.06	-0.45	0	-1.5	-1.51	0.0042212	0.00354704	0.267616	0.999594	0.000195054	0.000167879	2.37456	2.45013	0.572487	0.000176303	3.70984	3.775	68	141	141.3	49.7	30.22	7.46	3.2	33.22	115
V5D9R6	GRAM domain-containing protein OS=Trypanosoma cruzi Dm28c OX=1416333 GN=TCDM_07814 PE=4 SV=1	TCDM_07814	High	0	57.366	46	9	29	9	301	32.6	7.01	109.1	9	0	0	0.299	0.548	0.379	1.83	1.268	0.693	-1.74	-0.87	-1.4	0.87	0.34	-0.53	3.15398e-06	0.00356711	4.17803e-05	0.00142593	0.203857	0.0538391	5.50114	2.44768	4.37903	2.8459	0.690674	1.2689	179.7	53.8	98.4	68.2	30.39	12.26	20.21	7.56	751.5
V5BV57	glucose-6-phosphate 1-epimerase OS=Trypanosoma cruzi Dm28c OX=1416333 GN=TCDM_02831 PE=3 SV=1	TCDM_02831	High	0	85.775	60	18	44	18	288	32.1	6.8	142.91	18	0	0	1.138	2.595	0.881	2.28	0.774	0.34	0.19	1.38	-0.18	1.19	-0.37	-1.56	0.536234	0.00358459	0.994564	0.0391589	0.678254	0.00544552	0.270645	2.44556	0.00236711	1.40717	0.168608	2.26396	71.3	81.1	184.9	62.8	54.02	14.44	11.45	18.39	171.2
A0A2V2VBZ1	Mitochondrial RNA binding protein 1 OS=Trypanosoma cruzi OX=5693 GN=C4B63_28g112 PE=4 SV=1	C4B63_28g112	High	0	41.089	18	13	15	13	810	94.9	8.59	39.99	13	0	0	3.161	3.129	1.328	0.99	0.42	0.425	1.66	1.65	0.41	-0.01	-1.25	-1.24	0.0040699	0.00359498	0.952018	0.999773	0.00562447	0.00491036	2.39042	2.4443	0.0213548	9.84874e-05	2.24992	2.30889	46.4	146.7	145.2	61.7	48.75	17.38	9.95	24.06	41.5
V5DEU3	Coiled-coil domain-containing protein 39 OS=Trypanosoma cruzi Dm28c OX=1416333 GN=TCDM_05559 PE=4 SV=1	TCDM_05559	High	0	75.099	23	14	24	14	847	98.5	6.83	93.38	14	0	0	1.417	4.075	2.55	2.875	1.8	0.626	0.5	2.03	1.35	1.52	0.85	-0.68	0.586605	0.00360173	0.0545799	0.0337956	0.399679	0.432516	0.231654	2.44349	1.26297	1.47114	0.398288	0.363997	44.2	62.7	180.3	112.8	75.43	27.23	12.85	18.28	38.8
A0A2V2W5B1	60S ribosomal protein L7a OS=Trypanosoma cruzi OX=5693 GN=C3747_171g46 PE=3 SV=1	C3747_171g46	High	0	64.919	42	15	33	3	315	34.5	11.12	81.4	15	0	11	5.843	0.353	1.607	0.06	0.275	4.547	2.55	-1.5	0.68	-4.05	-1.86	2.18	9.78976e-05	0.00360239	0.47002	5.07326e-07	0.000932831	0.000324313	4.00923	2.44341	0.327883	6.29471	3.0302	3.48904	45.4	265.5	16.1	73	18.59	23.4	44.58	43.73	163.2
V5BJ41	Uncharacterized protein OS=Trypanosoma cruzi Dm28c OX=1416333 GN=TCDM_07422 PE=4 SV=1	TCDM_07422	High	0	24.204	36	6	12	6	214	23.9	9.38	32.66	6	0	0	6.91	3.872	0.821	0.56	0.119	0.212	2.79	1.95	-0.29	-0.84	-3.07	-2.24	0.000293846	0.00366669	0.947261	0.309526	0.000328063	0.00518016	3.53188	2.43573	0.0235302	0.509304	3.48404	2.28566	31.7	219.3	122.9	26	48.14	20.07	16.7	72.82	18.8
A0A2V2URK6	very-long-chain (3R)-3-hydroxyacyl-CoA dehydratase OS=Trypanosoma cruzi OX=5693 GN=C4B63_113g65 PE=3 SV=1	C4B63_113g65	High	0	21.045	25	5	11	5	234	26.7	10.02	27.75	5	0	0	1.261	1.408	0.829	1.117	0.657	0.589	0.33	0.49	-0.27	0.16	-0.61	-0.76	0.32223	0.427467	0.563497	0.996049	0.0382713	0.055973	0.491835	0.369098	0.249108	0.00171922	1.41713	1.25202	88.9	112.1	125.2	73.7	23.92	15.4	18.56	18.08	24.7
A0A2V2XCR0	Putative glycerol-3-phosphate acyltransferase OS=Trypanosoma cruzi OX=5693 GN=C3747_14g253 PE=4 SV=1	C3747_14g253	High	0	21.935	16	7	9	7	700	79.2	9.48	23.86	7	0	0	2.354	2.243	1.494	0.953	0.635	0.666	1.23	1.17	0.58	-0.07	-0.66	-0.59	0.00357259	0.00370218	0.177253	0.999995	0.101198	0.105203	2.44702	2.43154	0.751407	2.35458e-06	0.994829	0.977971	56.4	132.8	126.5	84.3	35.24	21.37	4.75	18.9	11.5
A0A2V2VHJ9	RRM domain-containing protein OS=Trypanosoma cruzi OX=5693 GN=C4B63_23g29 PE=4 SV=1	C4B63_23g29	High	0	45.569	20	13	19	13	839	92.8	5.67	55.65	13	0	0	1.207	0.697	0.656	0.577	0.544	0.942	0.27	-0.52	-0.61	-0.79	-0.88	-0.09	0.078987	0.00375023	0.00140841	5.89311e-05	2.694e-05	0.934087	1.10244	2.42594	2.85127	4.22966	4.5696	0.0296127	112.3	135.6	78.3	73.7	9.44	10.27	13.3	9.15	331
Q4CWP2	Calmodulin, putative OS=Trypanosoma cruzi (strain CL Brener) OX=353153 GN=Tc00.1047053509353.60 PE=4 SV=1	Tc00.1047053509353.60	High	0	34.657	41	7	19	7	157	17.8	4.75	62.4	7	0	0	2.981	2.914	2.312	0.978	0.776	0.793	1.58	1.54	1.21	-0.03	-0.37	-0.33	0.00364681	0.00373186	0.0375975	0.999999	0.555447	0.563273	2.43809	2.42807	1.42484	4.13841e-07	0.255357	0.249281	43.4	129.5	126.6	100.4	59.18	20.51	9.98	21.76	106.4
V5BUY7	Flagellum attachment zone protein 8 OS=Trypanosoma cruzi Dm28c OX=1416333 GN=TCDM_02746 PE=4 SV=1	TCDM_02746	High	0	73.735	32	21	35	3	582	67.5	5.17	100.9	21	0	9	0.596	1.01	0.589	1.693	0.987	0.583	-0.75	0.01	-0.76	0.76	-0.02	-0.78	7.04329e-05	0.999459	4.85449e-05	8.23711e-05	0.992576	5.65626e-05	4.15222	0.000234836	4.31386	4.08423	0.00323613	4.24747	125.2	74.7	126.4	73.7	7.23	13.97	3.11	12.66	438.7
V5D3X9	EF-hand domain-containing family member C2 OS=Trypanosoma cruzi Dm28c OX=1416333 GN=TCDM_10216 PE=4 SV=1	TCDM_10216	High	0	66.532	25	18	28	7	782	90.3	6.95	80.22	18	0	9	2.224	4.478	2.609	2.013	1.173	0.583	1.15	2.16	1.38	1.01	0.23	-0.78	0.203521	0.00375046	0.112349	0.0908746	0.974553	0.174887	0.69139	2.42592	0.94943	1.04156	0.0111946	0.757241	38.8	86.3	173.7	101.2	75.77	21.31	10.59	14	89.4
A0A2V2V6W5	Putative mitochondrial RNA binding protein OS=Trypanosoma cruzi OX=5693 GN=C4B63_44g192 PE=4 SV=1	C4B63_44g192	High	0	73.994	22	19	30	1	829	93.7	9.33	97.63	19	0	0	0.245	0.363	0.752	1.482	3.077	2.076	-2.03	-1.46	-0.41	0.57	1.62	1.05	0.000194705	0.00382658	0.834726	0.289813	0.000701959	0.0163849	3.71062	2.41719	0.0784563	0.537882	3.15369	1.78556	169.5	41.5	61.5	127.6	5.13	35.45	38.71	37.92	43
A0A2S1JL29	Alcohol dehydrogenase OS=Trypanosoma cruzi OX=5693 PE=3 SV=1	3	High	0	173.18	53	24	87	24	392	41.8	6.6	326.76	24	0	0	3.746	13.537	1.172	3.613	0.313	0.087	1.91	3.76	0.23	1.85	-1.68	-3.53	0.0701295	0.00384184	0.909391	0.37786	0.204807	0.0120482	1.1541	2.41546	0.0412493	0.422669	0.688656	1.91908	20.6	77	278.3	24.1	116.85	66.8	14.6	50.11	155.6
V5B917	NADH-dependent fumarate reductase OS=Trypanosoma cruzi Dm28c OX=1416333 GN=TCDM_07892 PE=4 SV=1	TCDM_07892	High	0	49.872	28	9	22	1	404	44.4	6.38	74.02	9	0	0	7.599	3.283	2.305	0.432	0.303	0.702	2.93	1.71	1.2	-1.21	-1.72	-0.51	5.90157e-05	0.00384825	0.0300612	0.0110793	0.00102433	0.40582	4.22903	2.41474	1.52199	1.95549	2.98956	0.391666	28.2	214.3	92.6	65	46.45	11.24	27.87	33.22	6
K2MMQ3	Polyribonucleotide 5'-hydroxyl-kinase Clp1 P-loop domain-containing protein OS=Trypanosoma cruzi marinkellei OX=85056 GN=MOQ_007844 PE=4 SV=1	MOQ_007844	High	0	6.625	6	2	2	2	433	46.8	5.36	6.7	2	0	0	0.739	0.613	0.531	0.829	0.72	0.868	-0.44	-0.71	-0.91	-0.27	-0.47	-0.2	0.346571	0.0108647	0.00158891	0.207049	0.0316087	0.678891	0.460208	1.96398	2.7989	0.683927	1.50019	0.1682	138.8	102.5	85	73.7	18.08	13.64	17.76	10.65	53.9
A0A2V2W232	Putative RNA editing complex protein MP46 OS=Trypanosoma cruzi OX=5693 GN=C4B63_2g383 PE=4 SV=1	C4B63_2g383	High	0	15.332	13	4	5	4	400	44.2	7.56	18.28	4	0	0	2.967	1.559	1.249	0.526	0.421	0.801	1.57	0.64	0.32	-0.93	-1.25	-0.32	7.24377e-07	0.00893931	0.150738	7.73151e-05	9.14142e-06	0.390836	6.14004	2.0487	0.821777	4.11174	5.03899	0.408005	59	175.1	92.1	73.8	12.41	8.13	19.01	14.56	67.4
Q4DST7	60S ribosomal protein L32, putative OS=Trypanosoma cruzi (strain CL Brener) OX=353153 GN=Tc00.1047053510769.90 PE=3 SV=1	Tc00.1047053510769.90	High	0	42.843	53	9	22	9	132	15.4	11.25	57.22	9	0	0	0.873	0.459	2.254	0.526	2.582	4.91	-0.2	-1.12	1.17	-0.93	1.37	2.3	0.843021	0.00390251	0.00316188	0.0162109	0.000819171	5.78872e-06	0.0741617	2.40866	2.50005	1.79019	3.08663	5.23742	87.2	76.1	40	196.6	28.68	12.77	37.38	12.27	395.8
A0A2V2VAC7	DNA topoisomerase 2 OS=Trypanosoma cruzi OX=5693 GN=C3747_299g10 PE=3 SV=1	C3747_299g10	High	0	32.698	9	11	13	11	1476	167.4	7.58	37.73	11	0	0	4.875	2.586	4.664	0.531	0.957	1.803	2.29	1.37	2.22	-0.91	-0.06	0.85	6.08735e-05	0.0039069	0.000148214	0.0377239	0.873217	0.129421	4.21557	2.40817	3.82911	1.42338	0.0588777	0.887996	30.5	148.6	78.8	142.1	38.21	10.14	20.24	33.7	13.2
V5D947	acireductone dioxygenase (Fe(2+)-requiring) OS=Trypanosoma cruzi Dm28c OX=1416333 GN=TCDM_08011 PE=4 SV=1	TCDM_08011	High	0	103.495	66	23	86	9	331	37.5	5.97	264.61	23	0	11	1.964	1.937	0.752	0.986	0.383	0.388	0.97	0.95	-0.41	-0.02	-1.38	-1.36	0.00346836	0.00390865	0.965753	0.999868	0.0016009	0.00179779	2.45988	2.40797	0.0151338	5.75424e-05	2.79563	2.74526	70.7	139	137.1	53.2	14.33	11.41	14.87	48.11	630.1
A0A2V2V1J5	Putative ADP/ATP translocase OS=Trypanosoma cruzi OX=5693 GN=C4B63_52g32 PE=3 SV=1	C4B63_52g32	High	0	13.498	15	4	6	1	343	38.1	9.03	19.1	4	0	2	1.416	1.482	0.882	1.046	0.623	0.595	0.5	0.57	-0.18	0.07	-0.68	-0.75	0.276433	0.115215	0.872291	0.939401	0.0844635	0.0317334	0.55841	0.938492	0.0593385	0.0271491	1.07333	1.49848	83.7	118.5	124	73.8	29.38	14.3	14.81	18.4	80
Q4DKK7	Uncharacterized protein OS=Trypanosoma cruzi (strain CL Brener) OX=353153 GN=Tc00.1047053509999.70 PE=4 SV=1	Tc00.1047053509999.70	High	0	23.337	25	3	11	3	144	16	4.51	41.88	3	0	0	1.572	0.928	0.791	0.59	0.503	0.853	0.65	-0.11	-0.34	-0.76	-0.99	-0.23	0.00449854	0.998348	0.466941	0.00595834	0.000392279	0.38249	2.34693	0.000717992	0.330738	2.22487	3.40641	0.41738	93.2	146.5	86.5	73.8	14.56	16.89	25.19	14.94	121.5
A0A7J6YES5	60S ribosomal protein L13 OS=Trypanosoma cruzi OX=5693 GN=ECC02_001753 PE=3 SV=1	ECC02_001753	High	0	58.573	39	12	43	12	276	32.2	11.52	137.57	12	0	0	2.549	0.415	3.212	0.163	1.26	7.739	1.35	-1.27	1.68	-2.62	0.33	2.95	0.0117889	0.00391602	0.00107216	1.45859e-05	0.51226	2.75839e-06	1.92853	2.40715	2.96974	4.83607	0.29051	5.55934	55.7	142.1	23.1	179	24.18	15.76	49.96	19.37	515.5
A0A2V2UPB6	PH domain-containing protein OS=Trypanosoma cruzi OX=5693 GN=C4B63_251g12 PE=4 SV=1	C4B63_251g12	High	0	108.009	58	22	68	2	455	52.1	7.91	211.97	22	0	14	2.527	3.179	0.78	1.258	0.309	0.245	1.34	1.67	-0.36	0.33	-1.7	-2.03	0.0107698	0.00391612	0.771757	0.934344	0.00207377	0.00079876	1.96779	2.40714	0.112519	0.029493	2.68324	3.09758	53.4	135	169.9	41.7	43.71	19.77	20.57	43.89	299.8
V5AVR5	SEP domain-containing protein OS=Trypanosoma cruzi Dm28c OX=1416333 GN=TCDM_06823 PE=4 SV=1	TCDM_06823	High	0	66.149	56	12	21	8	339	37.1	5.41	81.29	12	0	2	0.85	0.556	0.544	0.654	0.64	0.979	-0.23	-0.85	-0.88	-0.61	-0.64	-0.03	0.87837	0.004975	0.0159834	0.0180692	0.0582463	0.90572	0.0563223	2.30321	1.79633	1.74306	1.23473	0.0430059	135.6	115.2	75.4	73.8	22.75	17.57	19.94	18.9	124.4
Q4DWC3	Translation elongation factor 1-beta, putative OS=Trypanosoma cruzi (strain CL Brener) OX=353153 GN=Tc00.1047053509733.100 PE=3 SV=1	Tc00.1047053509733.100	High	0	76.039	55	10	68	5	197	21.9	4.84	242.86	10	0	0	5.032	2.451	1.998	0.487	0.397	0.815	2.33	1.29	1	-1.04	-1.33	-0.3	1.04972e-05	0.00395577	0.0154951	0.00251642	0.0006462	0.804345	4.97893	2.40277	1.80981	2.59922	3.18963	0.0945574	38.2	192	93.5	76.2	14.06	7.25	35.74	14.26	61.9
V5BQR0	Exportin 1 OS=Trypanosoma cruzi Dm28c OX=1416333 GN=TCDM_04429 PE=3 SV=1	TCDM_04429	High	0	60.019	21	17	27	17	1034	117.3	5.17	76.82	17	0	0	0.645	0.654	0.52	1.013	0.806	0.795	-0.63	-0.61	-0.94	0.02	-0.31	-0.33	0.000221569	0.0012991	1.5964e-05	0.675687	0.268366	0.0425794	3.65449	2.88636	4.79686	0.170254	0.571273	1.3708	141.9	91.6	92.8	73.8	10.45	12.78	7.96	8.04	531.9
A0A2V2VD44	Uncharacterized protein OS=Trypanosoma cruzi OX=5693 GN=C4B63_31g99 PE=4 SV=1	C4B63_31g99	High	0	111.434	22	26	41	26	1347	145.2	6.79	111.73	26	0	0	0.344	0.806	0.486	2.344	1.414	0.603	-1.54	-0.31	-1.04	1.23	0.5	-0.73	3.15515e-06	0.166674	0.000134811	4.98448e-05	0.0511225	0.00469497	5.50098	0.778132	3.87027	4.30238	1.29139	2.32837	151.8	52.2	122.3	73.8	9.64	22.68	5.95	18.22	344.1
Q4DW45	PHD finger-like domain-containing protein 5A OS=Trypanosoma cruzi (strain CL Brener) OX=353153 GN=Tc00.1047053507681.60 PE=3 SV=1	Tc00.1047053507681.60	High	0	15.212	50	4	4	4	110	12.7	7.25	13.65	4	0	0	0.781	0.376	0.452	0.482	0.579	1.202	-0.36	-1.41	-1.15	-1.05	-0.79	0.26	0.509657	0.00397425	0.0204979	0.0472008	0.221667	0.781762	0.292722	2.40074	1.68829	1.32605	0.6543	0.106926	153.3	119.7	57.7	69.3	48.16	20.97	19.01	19.86	106.4
V5BCM4	SET domain-containing protein OS=Trypanosoma cruzi Dm28c OX=1416333 GN=TCDM_00017 PE=4 SV=1	TCDM_00017	High	0	63.879	16	19	24	8	1444	159.6	6.49	68.36	19	0	5	0.502	0.429	0.663	0.853	1.32	1.546	-0.99	-1.22	-0.59	-0.23	0.4	0.63	0.0136362	0.00398142	0.225105	0.890627	0.381605	0.134797	1.86531	2.39996	0.647615	0.0503043	0.418386	0.87032	154.2	77.5	66.1	102.2	33.27	35.85	18.77	18.18	145.6
A0A2V2VHR4	Putative Flagellar attachment zone protein 1 OS=Trypanosoma cruzi OX=5693 GN=C4B63_20g302 PE=4 SV=1	C4B63_20g302	High	0	163.89	34	40	83	0	2036	239.9	8.65	240.78	40	0	3	0.567	1.033	0.589	1.821	1.039	0.57	-0.82	0.05	-0.76	0.87	0.05	-0.81	0.000214109	0.998696	0.000360308	0.000171391	0.985052	0.000286483	3.66936	0.000566504	3.44333	3.76601	0.00654091	3.5429	125.4	71.1	129.6	73.9	11.39	18.8	6.3	13.76	806.5
A0A2V2V6Q0	Basal body component OS=Trypanosoma cruzi OX=5693 GN=C4B63_40g94 PE=4 SV=1	C4B63_40g94	High	0	121.641	37	30	48	4	782	91.5	6.01	144.82	30	0	0	1.61	4.424	2.46	2.749	1.528	0.556	0.69	2.15	1.3	1.46	0.61	-0.85	0.401059	0.00398869	0.146044	0.0672022	0.8948	0.209203	0.396791	2.39917	0.835515	1.17262	0.0482742	0.679433	42.1	67.8	186.4	103.6	77.39	41.28	2.3	23.27	43.4
V5BLU1	Prokaryotic-type class I peptide chain release factors domain-containing protein OS=Trypanosoma cruzi Dm28c OX=1416333 GN=TCDM_04169 PE=3 SV=1	TCDM_04169	High	0	34.953	20	9	14	9	640	71	8.66	49.84	9	0	0	2.002	1.323	0.981	0.661	0.49	0.742	1	0.4	-0.03	-0.6	-1.03	-0.43	0.00109849	0.0674826	0.908596	0.128905	0.00329662	0.198568	2.9592	1.17081	0.041629	0.88973	2.48193	0.702091	75.4	150.9	99.7	74	21.46	9.59	29.26	18.32	113.9
V5B7M5	Uncharacterized protein OS=Trypanosoma cruzi Dm28c OX=1416333 GN=TCDM_02010 PE=4 SV=1	TCDM_02010	High	0	13.135	14	4	4	4	476	51.7	6.07	15.29	4	0	0	0.923	0.56	0.563	0.606	0.61	1.006	-0.12	-0.84	-0.83	-0.72	-0.71	0.01	0.457737	0.000117717	0.000176808	0.00119297	0.00189148	0.991838	0.339384	3.92916	3.7525	2.92337	2.7232	0.00355945	131.3	121.2	73.5	74	18.65	14.47	10.44	11.98	86
V5DPM3	glutamine--fructose-6-phosphate transaminase (isomerizing) OS=Trypanosoma cruzi Dm28c OX=1416333 GN=TCDM_01902 PE=4 SV=1	TCDM_01902	High	0	45.792	21	12	19	5	693	75.7	6.11	59.99	12	0	1	3.156	2.274	3.152	0.721	0.999	1.386	1.66	1.19	1.66	-0.47	0	0.47	0.000123319	0.00399796	0.000247138	0.175229	0.963173	0.348202	3.90897	2.39816	3.60706	0.756393	0.0162958	0.458169	41.7	131.7	94.9	131.6	29.37	39.03	22.9	16.06	57.4
A0A2V2UZE3	Putative cytochrome b5 OS=Trypanosoma cruzi OX=5693 GN=C4B63_70g572c PE=3 SV=1	C4B63_70g572c	High	0	19.655	48	6	14	6	133	14.9	5.52	37.04	6	0	0	9.828	3.582	1.753	0.365	0.178	0.489	3.3	1.84	0.81	-1.46	-2.49	-1.03	2.78597e-05	0.00400064	0.29603	0.0280788	0.000384831	0.0992013	4.55502	2.39787	0.528664	1.55162	3.41473	1.00348	24.7	243.2	88.7	43.4	43.17	28.87	37.46	36.42	83
V5BAR0	Lebercilin domain-containing protein OS=Trypanosoma cruzi Dm28c OX=1416333 GN=TCDM_10925 PE=4 SV=1	TCDM_10925	High	0	15.487	10	7	11	7	772	85.1	7.14	30.53	7	0	0	1.473	3.121	1.793	2.119	1.217	0.574	0.56	1.64	0.84	1.08	0.28	-0.8	0.207397	0.0040556	0.135065	0.0968105	0.989696	0.156442	0.683198	2.39195	0.869456	1.01408	0.00449833	0.805646	54.1	79.8	169	97.1	57.7	41.05	17.1	13.7	30.2
A0A2V2WEY7	HECT domain-containing protein OS=Trypanosoma cruzi OX=5693 GN=C3747_115g193 PE=4 SV=1	C3747_115g193	High	0	48.372	30	12	18	2	532	58.9	5.62	59.94	12	0	3	0.931	0.427	0.601	0.459	0.645	1.406	-0.1	-1.23	-0.74	-1.12	-0.63	0.49	0.927011	0.00409107	0.0505352	0.0117367	0.140207	0.497087	0.032915	2.38816	1.29641	1.93045	0.853231	0.303568	135.2	125.9	57.7	81.2	22.86	22.94	34.41	26.1	41.9
V5BJW2	Clathrin heavy chain OS=Trypanosoma cruzi Dm28c OX=1416333 GN=TCDM_03193 PE=3 SV=1	TCDM_03193	High	0	402.59	48	79	206	79	1702	192.6	6.11	692.37	79	0	0	0.439	0.453	0.429	1.033	0.979	0.948	-1.19	-1.14	-1.22	0.05	-0.03	-0.08	2.63859e-07	4.75318e-07	1.74383e-07	0.924088	0.968127	0.713305	6.57863	6.32302	6.7585	0.0342869	0.0140678	0.146725	172.3	75.6	78.1	74	14.11	7.74	4.58	9.8	7479
A0A2V2WPS6	ATP-dependent protease ATPase subunit HslU2 OS=Trypanosoma cruzi OX=5693 GN=C3747_74g75 PE=3 SV=1	C3747_74g75	High	0	98.653	47	19	36	19	490	54.6	5.85	120.34	19	0	0	2.902	1.897	1.319	0.654	0.455	0.695	1.54	0.92	0.4	-0.61	-1.14	-0.52	3.77952e-06	0.000364525	0.0486139	0.0210165	0.000177593	0.0547897	5.42256	3.43827	1.31324	1.67744	3.75057	1.2613	56.2	163.1	106.6	74.1	26.57	15.5	4.89	10.32	234.6
A0A2V2W585	Isopentenyl-diphosphate delta-isomerase OS=Trypanosoma cruzi OX=5693 GN=C4B63_2g354 PE=3 SV=1	C4B63_2g354	High	0	59.616	40	13	21	13	356	39.3	7.43	59.83	13	0	0	10.7	3.049	3.376	0.285	0.315	1.107	3.42	1.61	1.76	-1.81	-1.66	0.15	8.58265e-06	0.0041753	0.00402733	0.00520824	0.00540113	0.999996	5.06638	2.37931	2.39498	2.28331	2.26752	1.57e-06	22.1	236.1	67.3	74.5	53.77	16.64	33.49	26.21	88.7
K2NJ06	Dynein intermediate chain, putative OS=Trypanosoma cruzi marinkellei OX=85056 GN=MOQ_000389 PE=3 SV=1	MOQ_000389	High	0	67.18	27	18	28	1	667	74.6	6.23	85.89	18	0	0	1.114	2.459	1.454	2.207	1.305	0.591	0.16	1.3	0.54	1.14	0.38	-0.76	0.670778	0.00417713	0.136022	0.0175666	0.554296	0.160109	0.173421	2.37912	0.866392	1.75531	0.256258	0.795585	66.4	73.9	163.2	96.5	43.72	26.74	16.19	11.56	7.8
A0A2V2W9G5	RRM domain-containing protein OS=Trypanosoma cruzi OX=5693 GN=C3747_140g67 PE=4 SV=1	C3747_140g67	High	0	21.472	23	5	10	5	224	26	11.75	28.87	5	0	0	0.303	0.486	0.407	1.604	1.341	0.836	-1.72	-1.04	-1.3	0.68	0.42	-0.26	3.06577e-07	4.97217e-05	5.0291e-06	0.00339167	0.0809108	0.306303	6.51346	4.30345	5.29851	2.46959	1.09199	0.513849	182.1	55.2	88.6	74.1	11.78	9.8	15.1	17.36	464.7
A0A2V2WTZ0	Peripherally associated ATOM36 OS=Trypanosoma cruzi OX=5693 GN=C3747_54g231 PE=4 SV=1	C3747_54g231	High	0	34.921	29	8	15	8	311	33.8	9.99	51.77	8	0	0	1.559	1.327	0.885	0.851	0.568	0.667	0.64	0.41	-0.18	-0.23	-0.82	-0.58	0.0219392	0.167742	0.849443	0.637337	0.00536887	0.0436257	1.65878	0.775359	0.070866	0.195631	2.27012	1.36026	83.8	130.7	111.2	74.2	15.63	22.26	19.17	16.79	308.1
Q4DBF7	Probable eukaryotic initiation factor 4A OS=Trypanosoma cruzi (strain CL Brener) OX=353153 GN=Tc00.1047053508973.50 PE=3 SV=1	Tc00.1047053508973.50	High	0	46.03	26	13	21	12	622	68.3	9.66	57.02	13	0	1	0.925	0.495	0.646	0.535	0.699	1.305	-0.11	-1.01	-0.63	-0.9	-0.52	0.38	0.525133	0.00421464	0.0446816	0.0477778	0.395194	0.547207	0.279731	2.37524	1.34987	1.32077	0.403189	0.261848	130.5	120.7	64.6	84.3	33.88	19.31	21.13	9.43	213.8
A0A2V2VSZ9	Putative NUP-1 protein OS=Trypanosoma cruzi OX=5693 GN=C4B63_9g272 PE=4 SV=1	C4B63_9g272	High	0	112.887	33	28	39	9	3180	349.4	4.82	131.48	28	0	13	0.968	1.154	0.712	1.193	0.736	0.617	-0.05	0.21	-0.49	0.25	-0.44	-0.7	0.919185	0.162854	0.122517	0.401887	0.0419623	0.00251962	0.0365972	0.788202	0.911803	0.395896	1.37714	2.59867	104.3	100.9	120.4	74.3	21.86	10.06	10.01	11.99	256.6
A0A2V2WI25	Putative 5'-3' exoribonuclease A OS=Trypanosoma cruzi OX=5693 GN=C3747_116g74 PE=4 SV=1	C3747_116g74	High	0	66.926	16	15	21	1	1441	162	6.99	73.01	15	0	1	0.695	0.476	0.495	0.686	0.713	1.04	-0.53	-1.07	-1.01	-0.54	-0.49	0.06	0.0609775	0.000295324	0.00033553	0.034285	0.0397056	0.999773	1.21483	3.5297	3.47427	1.4649	1.40115	9.87412e-05	150	104.2	71.4	74.3	18.8	15.57	17.02	15.22	104
A0A2V2WDH9	Putative inositol/phosphatidylinositol phosphatase OS=Trypanosoma cruzi OX=5693 GN=C3747_112g80 PE=4 SV=1	C3747_112g80	High	0	10.646	6	4	4	4	781	87.3	6.49	11.32	4	0	0	0.588	0.568	0.939	0.967	1.598	1.654	-0.77	-0.82	-0.09	-0.05	0.68	0.73	0.00530319	0.00425367	0.983504	0.999192	0.00985787	0.00787989	2.27546	2.37124	0.00722393	0.000351039	2.00622	2.10348	129.2	76	73.4	121.4	31.9	6.79	6.02	6.1	35.5
A0A2V2WXB0	Uncharacterized protein OS=Trypanosoma cruzi OX=5693 GN=C3747_47g239 PE=4 SV=1	C3747_47g239	High	0	69.497	18	15	20	1	1124	124.6	9.01	72.97	15	0	11	1.273	3.46	1.894	2.718	1.488	0.547	0.35	1.79	0.92	1.44	0.57	-0.87	0.783689	0.00425679	0.306413	0.0124386	0.768261	0.0628304	0.105857	2.37092	0.513693	1.90523	0.114491	1.20183	52.4	66.8	181.5	99.3	66.12	30.3	5.01	21.41	42
Q4D0J9	Histone H3, putative OS=Trypanosoma cruzi (strain CL Brener) OX=353153 GN=Tc00.1047053505931.40 PE=3 SV=1	Tc00.1047053505931.40	High	0	36.331	38	8	83	8	189	21.1	10.58	232.37	8	0	0	0.393	0.629	0.462	1.603	1.177	0.734	-1.35	-0.67	-1.11	0.68	0.23	-0.45	0.000192442	0.0402971	0.00262981	0.0315646	0.385752	0.426804	3.7157	1.39473	2.58008	1.5008	0.413691	0.369772	161	63.2	101.3	74.4	19.34	19.85	13.99	22.21	2639.7
A0A2V2VE60	Putative nucleolar RNA binding protein OS=Trypanosoma cruzi OX=5693 GN=C4B63_26g214 PE=3 SV=1	C4B63_26g214	High	0	107.218	50	18	44	17	434	47.8	9.2	157.6	18	0	0	0.751	0.447	0.523	0.595	0.697	1.17	-0.41	-1.16	-0.93	-0.75	-0.52	0.23	0.442688	0.00429776	0.0297075	0.0630838	0.354689	0.689872	0.353902	2.36676	1.52713	1.20008	0.450153	0.161232	147	110.4	65.7	76.9	12.88	14.54	27.33	35.02	1195.7
A0A7J6Y1D8	Adenosine monophosphate deaminase OS=Trypanosoma cruzi OX=5693 GN=ECC02_006587 PE=3 SV=1	ECC02_006587	High	0	51.618	10	15	18	1	1686	190.5	6.27	54.45	15	0	9	1.703	4.929	2.951	2.894	1.733	0.599	0.77	2.3	1.56	1.53	0.79	-0.74	0.38616	0.0043379	0.0861678	0.0466953	0.698489	0.262186	0.413233	2.36272	1.06466	1.33073	0.15584	0.581391	37.8	64.4	186.3	111.5	87.04	30.03	9.87	21.58	22.2
Q4D8W2	Enoyl-CoA hydratase/Enoyl-CoA isomerase/3-hydroxyacyl-CoA dehydrogenase, putative OS=Trypanosoma cruzi (strain CL Brener) OX=353153 GN=Tc00.1047053507547.40 PE=4 SV=1	Tc00.1047053507547.40	High	0	19.667	9	5	5	5	793	87.7	8.43	17.63	5	0	0	2.973	1.756	1.131	0.591	0.38	0.644	1.57	0.81	0.18	-0.76	-1.39	-0.63	0.000133245	0.00433932	0.220191	0.100564	0.00145046	0.0970587	3.87535	2.36258	0.657201	0.997556	2.8385	1.01297	58.3	173.3	102.4	66	38.86	25.15	18.09	11.69	22.2
V5DBS9	Nucleoporin OS=Trypanosoma cruzi Dm28c OX=1416333 GN=TCDM_06816 PE=4 SV=1	TCDM_06816	High	0	46.261	14	12	15	7	1184	130.8	5.53	50.28	12	0	2	0.397	0.947	0.536	2.388	1.352	0.566	-1.33	-0.08	-0.9	1.26	0.44	-0.82	1.02705e-05	0.49204	0.000359117	6.76483e-05	0.0929745	0.00377062	4.98841	0.308	3.44476	4.16974	1.03164	2.42359	138.9	55.1	131.5	74.5	16.04	8.79	20.79	6.86	290.5
A0A2V2VCK7	Uncharacterized protein OS=Trypanosoma cruzi OX=5693 GN=C4B63_28g29 PE=4 SV=1	C4B63_28g29	High	0	16.508	23	4	15	4	175	19.8	11.17	32.9	4	0	0	0.561	0.366	0.642	0.653	1.144	1.753	-0.83	-1.45	-0.64	-0.62	0.19	0.81	0.14291	0.00434949	0.508858	0.230292	0.796642	0.0518444	0.844936	2.36156	0.293403	0.637721	0.0987369	1.2853	155.7	87.3	57	99.9	35.75	36.56	34.05	27.52	272.9
Q4CU12	Small nuclear ribonucleoprotein Sm D2 OS=Trypanosoma cruzi (strain CL Brener) OX=353153 GN=Tc00.1047053508667.49 PE=3 SV=1	Tc00.1047053508667.49	High	0	23.021	40	4	16	4	111	12.5	10.33	49.59	4	0	0	0.491	0.515	0.459	1.048	0.935	0.892	-1.03	-0.96	-1.12	0.07	-0.1	-0.16	0.000424082	0.000652949	0.000155752	0.992179	0.90665	0.78114	3.37255	3.18512	3.80757	0.00341007	0.0425605	0.107271	162.3	79.7	83.5	74.5	19.76	4.52	10.33	23.19	490.9
A0A2V2UUB9	Putative acyl-CoA binding protein OS=Trypanosoma cruzi OX=5693 GN=C4B63_122g18 PE=4 SV=1	C4B63_122g18	High	0	52.881	25	12	15	12	751	83.3	5.27	54.21	12	0	0	3.584	2.08	1.335	0.58	0.372	0.642	1.84	1.06	0.42	-0.79	-1.42	-0.64	0.000114252	0.00439559	0.279036	0.0806159	0.000914463	0.0735081	3.94214	2.35698	0.554339	1.09358	3.03883	1.13366	50	179.2	104	66.8	30.51	21.78	18.22	24.25	20.2
Q4CTM3	Protein phosphatase 2C-like, putative OS=Trypanosoma cruzi (strain CL Brener) OX=353153 GN=Tc00.1047053510291.30 PE=4 SV=1	Tc00.1047053510291.30	High	0	25.7	25	7	17	7	333	37.4	6.19	38.91	7	0	0	0.797	0.721	0.577	0.904	0.725	0.801	-0.33	-0.47	-0.79	-0.14	-0.46	-0.32	0.694522	0.257517	0.00681597	0.828932	0.0467328	0.19084	0.158314	0.589193	2.16647	0.0814808	1.33038	0.719331	129.2	103	93.2	74.6	23.78	7.77	14.59	23.44	92.5
A0A1L3ITQ0	Surface antigen GP90 (Fragment) OS=Trypanosoma cruzi OX=5693 PE=2 SV=1	2	High	0	144.633	44	25	77	2	697	76	6.18	286.36	25	0	0	0.01	16.417	0.755	100	100	0.046	-6.64	4.04	-0.41	6.64	6.64	-4.44		0.00440864						2.3557					22		361.4	16.6	76.24		14.89		6
V5DHW8	non-specific serine/threonine protein kinase OS=Trypanosoma cruzi Dm28c OX=1416333 GN=TCDM_04375 PE=3 SV=1	TCDM_04375	High	0	45.353	16	11	11	11	1080	117.5	7.87	41.17	11	0	0	0.422	3.565	2.039	8.455	4.836	0.572	-1.25	1.83	1.03	3.08	2.27	-0.81	0.0121487	0.00441231	0.138798	1.06879e-05	0.000160683	0.165837	1.91547	2.35533	0.857616	4.97111	3.79403	0.780318	56.9	24	203	116.1	57.74	35.72	13.66	16.06	55.4
A0A2V2UZ38	Thioesterase domain-containing protein OS=Trypanosoma cruzi OX=5693 GN=C4B63_58g137 PE=4 SV=1	C4B63_58g137	High	0	8.689	17	3	4	3	202	22.3	7.11	11.7	3	0	0	3.383	2.43	1.675	0.718	0.495	0.689	1.76	1.28	0.74	-0.48	-1.01	-0.54	0.000543728	0.00441296	0.109415	0.311494	0.0065162	0.116709	3.26462	2.35527	0.960921	0.50655	2.18601	0.932897	47.1	159.4	114.5	78.9	19.16	13.06	10.6	33.5	9.5
A0A2V2VCZ8	RING-type domain-containing protein OS=Trypanosoma cruzi OX=5693 GN=C4B63_27g208 PE=4 SV=1	C4B63_27g208	High	0	15.704	13	5	7	5	427	46.8	6.3	21.24	5	0	0	0.482	0.355	0.779	0.737	1.618	2.196	-1.05	-1.49	-0.36	-0.44	0.69	1.14	0.0526262	0.00443012	0.959367	0.51002	0.120424	0.010368	1.2788	2.35358	0.0180153	0.292413	0.919288	1.98431	152.9	73.7	54.3	119.2	40.72	18.64	12.37	24.81	78.4
V5BF17	Cytoskeleton associated protein OS=Trypanosoma cruzi Dm28c OX=1416333 GN=TCDM_07220 PE=4 SV=1	TCDM_07220	High	0	28.359	23	9	13	9	419	46.9	9.04	36.52	9	0	0	0.162	0.351	0.395	2.173	2.444	1.125	-2.63	-1.51	-1.34	1.12	1.29	0.17	1.81773e-05	0.00443912	0.00620009	0.0140864	0.0100266	0.997242	4.74047	2.3527	2.2076	1.8512	1.99884	0.00119952	209.7	33.9	73.6	82.8	37.6	21.05	24.42	19.63	85.4
Q8T8E0	Tryparedoxin OS=Trypanosoma cruzi OX=5693 GN=TPNI PE=4 SV=1	TPNI	High	0	75.536	85	11	177	11	144	16.1	5.27	550.81	11	0	0	0.478	0.829	0.529	1.736	1.108	0.638	-1.07	-0.27	-0.92	0.8	0.15	-0.65	5.69648e-08	0.0212013	2.85896e-07	1.45189e-06	0.309272	1.15648e-05	7.24439	1.67364	6.54379	5.83807	0.509659	4.93686	141	67.4	117	74.6	4.66	2.3	13.36	4.36	2783.1
A0A2V2XAK2	Uncharacterized protein OS=Trypanosoma cruzi OX=5693 GN=C3747_16g216 PE=4 SV=1	C3747_16g216	High	0	35.86	16	6	14	3	494	51.6	6.51	49.83	6	0	1	0.901	0.962	0.657	1.069	0.73	0.683	-0.15	-0.06	-0.61	0.1	-0.45	-0.55	0.519619	0.820994	0.000310258	0.948216	0.00294745	0.00121135	0.284315	0.0856598	3.50828	0.0230929	2.53055	2.91673	113.6	102.3	109.3	74.7	6.95	8.71	8.74	12.79	160.1
A0A2V2WKD8	Putative signal recognition particle OS=Trypanosoma cruzi OX=5693 GN=C3747_85g180 PE=3 SV=1	C3747_85g180	High	0	40.666	22	10	14	10	575	62.7	6.16	46.58	10	0	0	2.906	1.869	1.802	0.643	0.62	0.964	1.54	0.9	0.85	-0.64	-0.69	-0.05	8.79082e-05	0.00446041	0.00595481	0.107865	0.0814862	0.998205	4.05597	2.35062	2.22513	0.967121	1.08892	0.000780213	52.8	153.4	98.7	95.1	38.33	11.25	6.7	7.91	69.9
A0A2V2VKL2	Calpain catalytic domain-containing protein OS=Trypanosoma cruzi OX=5693 GN=C4B63_17g84 PE=4 SV=1	C4B63_17g84	High	0	39.343	12	11	14	8	1259	139.7	7.2	34.8	11	0	1	0.937	2.776	1.837	2.964	1.961	0.662	-0.09	1.47	0.88	1.57	0.97	-0.6	0.999991	0.00446271	0.139203	0.00240987	0.097922	0.167269	3.96231e-06	2.3504	0.856351	2.61801	1.00912	0.776584	61.1	57.2	169.5	112.2	57.91	21.3	10.31	12.63	43.4
A0A2V2V4Y9	SUN domain-containing protein OS=Trypanosoma cruzi OX=5693 GN=C4B63_42g224 PE=4 SV=1	C4B63_42g224	High	0	6.705	4	2	2	2	554	62.4	7.97	5.45	2	0	0	1.197	0.424	0.795	0.354	0.664	1.876	0.26	-1.24	-0.33	-1.5	-0.59	0.91	0.393426	0.00446755	0.892392	0.000314258	0.141116	0.0152275	0.405137	2.34993	0.0494442	3.50271	0.850423	1.81737	117.1	140.2	49.6	93.1	34.59	22.36	18.89	27.63	84.9
V5BGU0	Nudix hydrolase domain-containing protein OS=Trypanosoma cruzi Dm28c OX=1416333 GN=TCDM_06318 PE=4 SV=1	TCDM_06318	High	0	9.055	15	3	3	3	328	36.8	5.59	9.07	3	0	0	2.108	2.968	1.644	1.408	0.78	0.554	1.08	1.57	0.72	0.49	-0.36	-0.85	0.0404986	0.00447018	0.417815	0.502519	0.387733	0.0430423	1.39256	2.34968	0.379016	0.298848	0.411467	1.3661	51.8	109.2	153.8	85.2	56.21	11.01	12.11	25.21	18.7
A0A2V2VVP7	Uncharacterized protein OS=Trypanosoma cruzi OX=5693 GN=C4B63_7g172 PE=4 SV=1	C4B63_7g172	High	0	14.255	25	6	7	6	255	28.8	8.31	15.85	6	0	0	1.268	4.116	2.15	3.248	1.696	0.522	0.34	2.04	1.1	1.7	0.76	-0.94	0.997335	0.00450138	0.222136	0.00354076	0.235948	0.099941	0.0011591	2.34665	0.653381	2.4509	0.627184	1.00026	46.9	59.4	192.9	100.8	49.58	55.25	7.41	7.76	11.5
A0A7J6Y707	Uncharacterized protein OS=Trypanosoma cruzi OX=5693 GN=ECC02_004643 PE=4 SV=1	ECC02_004643	High	0.008	2.602	1	1	1	1	958	109.5	6.76	2.51	1	0	0	17.114	4.339	1.779	0.254	0.104	0.41	4.1	2.12	0.83	-1.98	-3.27	-1.29	1.37615e-05	0.00455639	0.482696	0.00330282	3.82455e-05	0.0351935	4.86133	2.34138	0.316327	2.48112	4.41742	1.45354	16.5	282.5	71.6	29.4	38.58	17.19	44.51	50.7	15.2
A0A2V2W4C8	Sperm-tail PG-rich repeat OS=Trypanosoma cruzi OX=5693 GN=C4B63_2g150 PE=4 SV=1	C4B63_2g150	High	0	22.181	23	8	8	8	475	50.9	9.64	26.15	8	0	0	0.715	4.31	1.552	6.024	2.169	0.36	-0.48	2.11	0.63	2.59	1.12	-1.47	0.952645	0.00456108	0.433218	0.000451431	0.108754	0.0181057	0.0210689	2.34093	0.363293	3.34541	0.963556	1.74218	52.8	37.8	227.5	81.9	64.25	60.94	5.04	15.44	6.2
V5BA06	Cytochrome-c oxidase OS=Trypanosoma cruzi Dm28c OX=1416333 GN=TCDM_01197 PE=4 SV=1	TCDM_01197	High	0	42.44	35	6	27	6	295	34.1	5.58	118.23	6	0	0	0.659	1.328	0.687	2.014	1.042	0.517	-0.6	0.41	-0.54	1.01	0.06	-0.95	0.00176692	0.0142122	0.0103123	9.29206e-06	0.73254	3.43733e-05	2.75278	1.84734	1.98664	5.03189	0.135169	4.46378	108.9	71.8	144.6	74.8	12.58	15.56	9.87	9.24	294.6
A0A2V2VY93	GDP-mannose 4,6-dehydratase OS=Trypanosoma cruzi OX=5693 GN=C4B63_4g497 PE=3 SV=1	C4B63_4g497	High	0	6.104	7	2	3	2	354	40.3	7.18	4.56	2	0	0	0.548	0.454	0.283	0.829	0.516	0.623	-0.87	-1.14	-1.82	-0.27	-0.95	-0.68	0.0268087	0.00461901	0.000152362	0.746701	0.0359006	0.192795	1.57172	2.33545	3.81712	0.126854	1.4449	0.714904	175.1	95.9	79.5	49.5	38.22	5.59	25.2	37.74	67.4
V5BNR1	Dynein heavy chain OS=Trypanosoma cruzi Dm28c OX=1416333 GN=TCDM_05201 PE=4 SV=1	TCDM_05201	High	0	293.165	22	80	101	79	4674	537.8	6.2	324.65	80	0	0	1.606	2.97	2.314	1.849	1.441	0.779	0.68	1.57	1.21	0.89	0.53	-0.36	0.324629	0.00461936	0.0471321	0.102027	0.630135	0.560343	0.488612	2.33542	1.32668	0.991284	0.200567	0.251546	50.7	81.4	150.6	117.3	59.91	20.16	11.25	16.46	359.6
V5BLZ3	NTF2 domain-containing protein OS=Trypanosoma cruzi Dm28c OX=1416333 GN=TCDM_02323 PE=4 SV=1	TCDM_02323	High	0	56.696	33	13	21	13	460	50.1	9.11	63.54	13	0	0	9.501	2.295	2.763	0.242	0.291	1.204	3.25	1.2	1.47	-2.05	-1.78	0.27	1.7858e-06	0.00467258	0.00104801	0.000483742	0.00204849	0.806104	5.74817	2.33044	2.97964	3.31539	2.68857	0.0936091	25.7	244.3	59	71	42.17	21.88	31.54	22.02	107.2
V5D9H7	Uncharacterized protein OS=Trypanosoma cruzi Dm28c OX=1416333 GN=TCDM_14072 PE=4 SV=1	TCDM_14072	High	0	11.064	20	4	5	4	241	28.3	9.8	14.63	4	0	0	1.989	3.233	2.441	1.626	1.228	0.755	0.99	1.69	1.29	0.7	0.3	-0.41	0.0331829	0.00470153	0.0221877	0.594782	0.993506	0.743133	1.47909	2.32776	1.65389	0.225643	0.00282934	0.128933	46.2	91.8	149.3	112.7	45.29	42.75	20.09	27.06	24.3
A0A2V2V2H0	dihydrolipoyllysine-residue acetyltransferase OS=Trypanosoma cruzi OX=5693 GN=C4B63_57g75 PE=3 SV=1	C4B63_57g75	High	0	149.659	58	21	86	2	471	49.7	6.71	330.89	21	0	18	0.802	0.869	0.615	1.082	0.766	0.708	-0.32	-0.2	-0.7	0.11	-0.38	-0.5	0.0306616	0.43102	8.45543e-05	0.373757	0.0152294	0.000887716	1.5134	0.365503	4.07286	0.427411	1.81732	3.05173	121.7	97.7	105.7	74.8	9.29	8.74	7.68	9	943.7
A0A2V2VIS1	Putative epsin OS=Trypanosoma cruzi OX=5693 GN=C4B63_19g80 PE=4 SV=1	C4B63_19g80	High	0	51.604	26	11	27	2	521	56.8	7.3	85.74	11	0	5	0.173	0.335	0.347	1.935	2.005	1.036	-2.53	-1.58	-1.53	0.95	1	0.05	1.98375e-07	2.21605e-05	2.26309e-05	0.00433173	0.00421237	0.999998	6.70251	4.65442	4.6453	2.36334	2.37547	7.26166e-07	215.7	37.3	72.2	74.8	13.46	25.21	12.36	20.46	673.9
A0A2V2V6S9	Flagella associated protein OS=Trypanosoma cruzi OX=5693 GN=C4B63_40g29 PE=4 SV=1	C4B63_40g29	High	0	22.91	17	6	10	6	426	47	8.63	31.71	6	0	0	2.618	4.662	2.752	1.781	1.052	0.59	1.39	2.22	1.46	0.83	0.07	-0.76	0.0895264	0.00472171	0.0727833	0.366377	0.999297	0.427517	1.04805	2.3259	1.13797	0.436072	0.000305368	0.369047	36.3	94.9	169	99.8	82.42	12.55	8.84	11.05	25
V5BUD9	EF-hand domain-containing protein OS=Trypanosoma cruzi Dm28c OX=1416333 GN=TCDM_03134 PE=4 SV=1	TCDM_03134	High	0	32.289	36	10	12	4	296	33.8	5.72	38.03	10	0	4	1	2.546	1.555	2.547	1.556	0.611	0	1.35	0.64	1.35	0.64	-0.71	0.999973	0.00472365	0.2378	0.00288021	0.20025	0.0970183	1.15985e-05	2.32572	0.623788	2.54058	0.698428	1.01315	65.6	65.5	166.9	102	51.8	19.33	7.21	21.58	34.7
[truncated: 4,999 more rows]
[truncated: 15 more columns]
