# Supplementary material for: Variation in surface protein expression leads to heterogeneous Trypanosoma cruzi populations during host cell infection
Source: Nat Commun. 2025 Nov 12;16:9949. doi: 10.1038/s41467-025-64900-2 (PMC12612098; doi:10.1038/s41467-025-64900-2)
Supplement: Supplementary file 4 — Supplementary data 2 [file 41467_2025_64900_MOESM4_ESM.xlsx]

## Sheet: Sheet1
GeneID	Log2 fold-change	logCPM	F	p-value	p-value (-log10)	Annotation	MGF	Label	Significant
Tt.00g031400.m01	-6.93348	2.57484	12.781	0.000350382	3.45546	retrotransposon hot spot (RHS) protein putative	RHS	RHS	YES
Tt.00g086970.m01	-6.17257	2.21501	8.12827	0.00436	2.36059	mucin-associated surface protein (MASP) putative	MASP	MASP	YES
Tt.00g081700.m01	-5.78627	11.3831	22.808	1.79354e-06	5.74629	dispersed gene family protein 1 (DGF-1) putative	DGF-1	DGF-1	YES
Tt.00g130890.m01	-5.49746	4.14996	24.104	9.14613e-07	6.03876	mucin TcMUCII putative	Mucin	Mucin	YES
Tt.00g131670.m01	-5.10589	3.25198	18.1421	2.05268e-05	4.68768	mucin-associated surface protein (MASP) putative	MASP	MASP	YES
Tt.00g114190.m01	-4.20415	6.57231	18.9946	1.31264e-05	4.88186	retrotransposon hot spot (RHS) protein putative	RHS	RHS	YES
Tt.00g061850.m01	-4.10258	3.8349	14.1571	0.000168291	3.77394	trans-sialidase putative	TS	TS	YES
Tt.00g047420.m01	-4.03119	3.31591	13.3318	0.000261113	3.58317	mucin TcMUCI putative	Mucin	Mucin	YES
Tt.00g132130.m01	-4.00134	2.78129	13.3786	0.000254687	3.59399	mucin-associated surface protein (MASP) putative	MASP	MASP	YES
Tt.00g122420.m01	-3.90891	4.30033	20.0965	7.37405e-06	5.13229	mucin-associated surface protein (MASP) putative	MASP	MASP	YES
Tt.00g086450.m01	-3.82117	4.54806	21.5631	3.42943e-06	5.46478	retrotransposon hot spot (RHS) protein putative	RHS	RHS	YES
Tt.00g088180.m01	-3.71674	9.17446	11.7167	0.000619751	3.20778	trans-sialidase putative	TS	TS	YES
Tt.00g118920.m01	-3.70532	2.61871	6.25102	0.01241	1.90608	mucin-associated surface protein (MASP) putative	MASP	MASP	YES
Tt.00g128120.m01	-3.65649	9.17456	11.467	0.000708772	3.14949	trans-sialidase putative	TS	TS	YES
Tt.00g130590.m01	-3.62313	3.21334	9.54099	0.00201	2.69679	mucin-associated surface protein (MASP) putative	MASP	MASP	YES
Tt.00g120540.m01	-3.61048	8.31916	12.1208	0.000498915	3.30197	mucin-associated surface protein (MASP) putative	MASP	MASP	YES
Tt.00g018230.m01	-3.40039	3.96436	13.3766	0.000254958	3.59353	trans-sialidase putative	TS	TS	YES
Tt.00g062380.m01	-3.38177	4.19288	12.9478	0.000320505	3.49417	dispersed gene family protein 1 (DGF-1) putative	DGF-1	DGF-1	YES
Tt.00g119660.m01	-3.27503	4.3007	13.889	0.000194072	3.71204	mucin-associated surface protein (MASP) putative	MASP	MASP	YES
Tt.00g133340.m01	-2.9269	15.6335	9.60461	0.00194	2.71184	trans-sialidase putative	TS	TS	YES
Tt.00g035370.m01	-2.92144	3.8921	10.2521	0.00137	2.8646	retrotransposon hot spot (RHS) protein putative	RHS	RHS	YES
Tt.00g106830.m01	-2.84178	3.08268	6.2481	0.01243	1.90536	retrotransposon hot spot (RHS) protein putative	RHS	RHS	YES
Tt.00g119600.m01	-2.83495	9.28598	7.38953	0.00656	2.18297	trans-sialidase putative	TS	TS	YES
Tt.00g118120.m01	-2.7692	16.0926	9.05029	0.00263	2.58048	trans-sialidase putative	TS	TS	YES
Tt.00g104770.m01	-2.7559	9.27492	7.0485	0.00793	2.10046	trans-sialidase putative	TS	TS	YES
Tt.00g121390.m01	-2.74269	1.83414	2.61658	0.10576	0.97569	mucin-associated surface protein (MASP) putative	MASP	Not significant	NO
Tt.00g118970.m01	-2.7188	10.216	6.65713	0.00988	2.00534	trans-sialidase putative	TS	TS	YES
Tt.00g119630.m01	-2.51951	7.87736	6.6636	0.00984	2.00691	trans-sialidase putative	TS	TS	YES
Tt.00g121870.m01	-2.42868	6.14612	8.4806	0.00359	2.44484	mucin-associated surface protein (MASP) putative	MASP	MASP	YES
Tt.00g048060.m01	-2.42522	2.3053	2.97036	0.08481	1.07157	mucin TcMUCII putative	Mucin	Not significant	NO
Tt.00g089400.m01	-2.35749	7.89877	5.90759	0.01508	1.82165	trans-sialidase putative	TS	TS	YES
Tt.00g122040.m01	-2.20501	5.72013	7.23197	0.00716	2.14489	mucin-associated surface protein (MASP) putative	MASP	MASP	YES
Tt.00g131840.m01	-2.15893	6.61079	6.46567	0.011	1.95862	trans-sialidase putative	TS	TS	YES
Tt.00g122540.m01	-2.14442	6.58688	6.12653	0.01332	1.87553	trans-sialidase putative	TS	TS	YES
Tt.00g048710.m01	-2.08458	7.75955	4.81649	0.02819	1.54988	mucin-associated surface protein (MASP) putative	MASP	MASP	YES
Tt.00g130630.m01	-2.06927	6.10564	6.64812	0.00993	2.00314	retrotransposon hot spot (RHS) protein putative	RHS	RHS	YES
Tt.00g016840.m01	-2.06624	3.50204	5.0139	0.02515	1.5995	putative trans-sialidase	TS	TS	YES
Tt.00g119450.m01	-2.05788	9.26387	4.16167	0.04135	1.3835	trans-sialidase putative	TS	TS	YES
Tt.00g057250.m01	-1.97669	4.39506	8.79192	0.00303	2.51904	trans-sialidase putative	TS	TS	YES
Tt.00g119310.m01	-1.95975	6.78454	5.19318	0.02268	1.64439	trans-sialidase putative	TS	TS	YES
Tt.00g118770.m01	-1.95538	5.49082	6.44889	0.0111	1.95451	trans-sialidase putative	TS	TS	YES
Tt.00g047410.m01	-1.91548	6.90975	4.67399	0.03063	1.51391	mucin-associated surface protein (MASP) putative	MASP	MASP	YES
Tt.00g078100.m01	-1.86651	8.21117	3.72511	0.0536	1.2708	dispersed gene family protein 1 (DGF-1) putative	DGF-1	Not significant	NO
Tt.00g057240.m01	-1.77874	3.79525	3.95587	0.04671	1.33057	trans-sialidase putative	TS	TS	YES
Tt.00g048750.m01	-1.75418	10.5652	2.98922	0.08382	1.07663	mucin-associated surface protein (MASP) putative	MASP	Not significant	NO
Tt.00g134710.m01	-1.72759	8.95164	3.06006	0.08024	1.09559	trans-sialidase putative	TS	Not significant	NO
Tt.00g119230.m01	-1.65894	6.93854	3.57364	0.05871	1.23131	trans-sialidase putative	TS	Not significant	NO
Tt.00g078010.m01	-1.59909	7.40625	3.16344	0.07531	1.12316	trans-sialidase putative	TS	Not significant	NO
Tt.00g039500.m01	-1.57844	4.02222	3.50383	0.06123	1.21303	trans-sialidase putative	TS	Not significant	NO
Tt.00g123020.m01	-1.55274	5.60567	4.27957	0.03858	1.41368	trans-sialidase putative	TS	TS	YES
Tt.00g088240.m01	-1.53637	7.66496	2.74019	0.09786	1.00941	mucin-associated surface protein (MASP) putative	MASP	Not significant	NO
Tt.00g121530.m01	-1.53589	3.59255	3.47616	0.06226	1.20577	mucin-associated surface protein (MASP) putative	MASP	Not significant	NO
Tt.00g136610.m01	-1.53175	4.2809	4.77339	0.02891	1.53901	retrotransposon hot spot (RHS) protein putative	RHS	RHS	YES
Tt.00g119250.m01	-1.4911	10.2332	2.1909	0.13883	0.85751	mucin-associated surface protein (MASP) putative	MASP	Not significant	NO
Tt.00g129160.m01	-1.48354	4.91783	4.36765	0.03663	1.43615	mucin-associated surface protein (MASP) putative	MASP	MASP	YES
Tt.00g088930.m01	-1.47834	7.14938	2.79004	0.09486	1.02294	trans-sialidase putative	TS	Not significant	NO
Tt.00g132980.m01	-1.39838	4.388	3.4493	0.06328	1.19872	trans-sialidase putative	TS	Not significant	NO
Tt.00g048320.m01	-1.35895	3.88173	2.52796	0.11185	0.95137	mucin TcMUCII putative	Mucin	Not significant	NO
Tt.00g130290.m01	-1.34004	8.39352	1.96035	0.16148	0.79188	trans-sialidase putative	TS	Not significant	NO
Tt.00g060110.m01	-1.33556	8.3845	1.94651	0.16297	0.7879	trans-sialidase putative	TS	Not significant	NO
Tt.00g116780.m01	-1.29867	7.49326	2.01913	0.15533	0.80874	mucin-associated surface protein (MASP) putative DIAMOND Functional 2	MASP	Not significant	NO
Tt.00g046680.m01	-1.29397	7.33435	2.07796	0.14944	0.82552	mucin-associated surface protein (MASP) putative	MASP	Not significant	NO
Tt.00g104690.m01	-1.26838	8.39234	1.76084	0.18452	0.73395	trans-sialidase putative	TS	Not significant	NO
Tt.00g048390.m01	-1.26745	6.04107	2.6454	0.10385	0.98357	mucin-associated surface protein (MASP) putative	MASP	Not significant	NO
Tt.00g130900.m01	-1.25974	4.45174	2.67219	0.10212	0.99089	trans-sialidase putative	TS	Not significant	NO
Tt.00g090030.m01	-1.1123	5.62979	2.13911	0.14359	0.84288	trans-sialidase putative	TS	Not significant	NO
Tt.00g122570.m01	-1.10468	5.1217	2.77392	0.09582	1.01857	mucin-associated surface protein (MASP) putative	MASP	Not significant	NO
Tt.00g122280.m01	-1.09788	7.01815	1.60416	0.20532	0.68757	trans-sialidase putative	TS	Not significant	NO
Tt.00g116950.m01	-1.01689	3.27146	1.22383	0.26861	0.57087	mucin-associated surface protein (MASP) putative	MASP	Not significant	NO
Tt.00g118330.m01	-0.97123	4.17205	1.63536	0.20097	0.69688	retrotransposon hot spot (RHS) protein putative	RHS	Not significant	NO
Tt.00g104670.m01	-0.96211	5.07632	1.76056	0.18456	0.73386	mucin-associated surface protein (MASP) putative	MASP	Not significant	NO
Tt.00g131690.m01	-0.92026	5.48649	1.49931	0.22078	0.65604	trans-sialidase putative	TS	Not significant	NO
Tt.00g134790.m01	-0.91765	7.35895	1.0447	0.30673	0.51324	dispersed gene family protein 1 (DGF-1) putative	DGF-1	Not significant	NO
Tt.00g060940.m01	-0.89882	6.04387	1.37838	0.24038	0.6191	mucin-associated surface protein (MASP) putative	MASP	Not significant	NO
Tt.00g134500.m01	-0.87786	4.49527	1.62641	0.2022	0.69421	retrotransposon hot spot (RHS) protein putative	RHS	Not significant	NO
Tt.00g014060.m01	-0.80023	4.39377	1.13232	0.28728	0.54169	putative trans-sialidase	TS	Not significant	NO
Tt.00g066930.m01	-0.78172	4.53618	1.40315	0.2362	0.62672	trans-sialidase putative	TS	Not significant	NO
Tt.00g130770.m01	-0.71361	5.93131	0.8718	0.35046	0.45536	trans-sialidase putative	TS	Not significant	NO
Tt.00g039720.m01	-0.56311	4.4878	0.64411	0.42223	0.37445	trans-sialidase putative	TS	Not significant	NO
Tt.00g120650.m01	-0.53534	6.10427	0.46632	0.49469	0.30567	trans-sialidase putative	TS	Not significant	NO
Tt.00g124760.m01	-0.49969	7.35249	0.3192	0.57209	0.24254	dispersed gene family protein 1 (DGF-1) putative	DGF-1	Not significant	NO
Tt.00g025460.m01	-0.4375	4.90769	0.38425	0.53534	0.27137	trans-sialidase putative	TS	Not significant	NO
Tt.00g115450.m01	-0.37214	3.68045	0.18941	0.66341	0.17822	mucin TcSMUGL putative DIAMOND Functional 2	Mucin	Not significant	NO
Tt.00g113810.m01	-0.36459	3.52276	0.15395	0.69479	0.15814	mucin TcMUCII putative	Mucin	Not significant	NO
Tt.00g133440.m01	-0.35714	3.96151	0.19557	0.65832	0.18156	mucin-associated surface protein (MASP) putative	MASP	Not significant	NO
Tt.00g118790.m01	-0.32752	5.87587	0.18647	0.66587	0.17661	trans-sialidase putative	TS	Not significant	NO
Tt.00g083320.m01	-0.30445	4.34194	0.16945	0.6806	0.16711	surface protease GP63 putative	GP63	Not significant	NO
Tt.00g117640.m01	-0.22898	2.43937	0.04373	0.83436	0.07865	mucin-associated surface protein (MASP) putative	MASP	Not significant	NO
Tt.00g047520.m01	-0.17092	5.92615	0.05121	0.82098	0.08567	mucin-associated surface protein (MASP) putative	MASP	Not significant	NO
Tt.00g132430.m01	-0.10599	4.64922	0.02265	0.88036	0.05534	mucin-associated surface protein (MASP) putative	MASP	Not significant	NO
Tt.00g113230.m01	-0.02143	5.3388	0.000805136	0.97736	0.00994	trans-sialidase putative	TS	Not significant	NO
Tt.00g088270.m01	-0.01657	6.39291	0.000436852	0.98332	0.0073	trans-sialidase putative	TS	Not significant	NO
Tt.00g040110.m01	0.01582	4.43996	0.000368913	0.98468	0.00671	trans-sialidase putative	TS	Not significant	NO
Tt.00g032270.m01	0.02119	5.84834	0.000846891	0.97678	0.0102	mucin-associated surface protein (MASP) putative	MASP	Not significant	NO
Tt.00g119150.m01	0.05311	7.5871	0.00349	0.95287	0.02096	surface protease GP63 putative	GP63	Not significant	NO
Tt.00g119370.m01	0.11913	4.22012	0.0207	0.88559	0.05277	trans-sialidase putative	TS	Not significant	NO
Tt.00g113480.m01	0.17015	4.23116	0.04672	0.82887	0.08152	trans-sialidase putative	TS	Not significant	NO
Tt.00g132240.m01	0.19839	4.20447	0.05879	0.80842	0.09236	trans-sialidase putative	TS	Not significant	NO
Tt.00g118310.m01	0.20931	5.66268	0.07826	0.77967	0.10809	trans-sialidase putative	TS	Not significant	NO
Tt.00g000630.m01	0.22333	3.49624	0.05608	0.81281	0.09001	trans-sialidase putative	TS	Not significant	NO
Tt.00g110740.m01	0.22406	5.36128	0.09939	0.75256	0.12346	trans-sialidase putative	TS	Not significant	NO
Tt.00g034810.m01	0.26876	4.51126	0.11542	0.73406	0.13427	trans-sialidase putative	TS	Not significant	NO
Tt.00g130460.m01	0.3233	4.38195	0.17667	0.67426	0.17118	mucin-associated surface protein (MASP) putative	MASP	Not significant	NO
Tt.00g113470.m01	0.33029	4.24173	0.15981	0.68933	0.16157	trans-sialidase putative	TS	Not significant	NO
Tt.00g016170.m01	0.33318	5.81161	0.18704	0.66539	0.17692	putative trans-sialidase	TS	Not significant	NO
Tt.00g047580.m01	0.33845	2.88981	0.1068	0.74381	0.12854	mucin-associated surface protein (MASP) putative	MASP	Not significant	NO
Tt.00g062080.m01	0.37425	8.46216	0.15884	0.69023	0.16101	dispersed gene family protein 1 (DGF-1) putative	DGF-1	Not significant	NO
Tt.00g027720.m01	0.38226	5.02612	0.28505	0.59341	0.22664	trans-sialidase putative	TS	Not significant	NO
Tt.00g130310.m01	0.38997	6.41744	0.22062	0.63857	0.19479	mucin-associated surface protein (MASP) putative	MASP	Not significant	NO
Tt.00g131530.m01	0.39182	4.59863	0.24435	0.62108	0.20685	mucin-associated surface protein (MASP) putative	MASP	Not significant	NO
Tt.00g058760.m01	0.39871	5.96494	0.26782	0.6048	0.21839	trans-sialidase putative	TS	Not significant	NO
Tt.00g121900.m01	0.45025	6.29922	0.31167	0.57666	0.23908	mucin-associated surface protein (MASP) putative	MASP	Not significant	NO
Tt.00g061900.m01	0.47664	4.71968	0.39162	0.53145	0.27454	dispersed gene family protein 1 (DGF-1) putative	DGF-1	Not significant	NO
Tt.00g130390.m01	0.48964	9.16917	0.25412	0.61419	0.2117	mucin-associated surface protein (MASP) putative	MASP	Not significant	NO
Tt.00g120600.m01	0.51115	5.04803	0.53853	0.46304	0.33438	trans-sialidase putative	TS	Not significant	NO
Tt.00g120830.m01	0.52887	4.18229	0.38473	0.53509	0.27158	mucin-associated surface protein (MASP) putative	MASP	Not significant	NO
Tt.00g114070.m01	0.53539	3.80893	0.34234	0.55848	0.25299	trans-sialidase putative	TS	Not significant	NO
Tt.00g131410.m01	0.54007	4.5048	0.42804	0.51295	0.28992	trans-sialidase putative	TS	Not significant	NO
Tt.00g120840.m01	0.55664	5.0238	0.5327	0.46548	0.3321	trans-sialidase putative	TS	Not significant	NO
Tt.00g106140.m01	0.58925	4.77398	0.55554	0.45606	0.34097	trans-sialidase putative	TS	Not significant	NO
Tt.00g059910.m01	0.61556	6.86179	0.51475	0.47309	0.32506	trans-sialidase putative	TS	Not significant	NO
Tt.00g017360.m01	0.62786	3.04889	0.26921	0.60386	0.21906	putative trans-sialidase	TS	Not significant	NO
Tt.00g088900.m01	0.67871	5.44822	0.90152	0.34238	0.4655	retrotransposon hot spot (RHS) protein putative	RHS	Not significant	NO
Tt.00g086630.m01	0.70737	5.32938	0.8553	0.35506	0.4497	trans-sialidase putative	TS	Not significant	NO
Tt.00g121840.m01	0.74191	4.98015	0.9819	0.32173	0.4925	trans-sialidase putative	TS	Not significant	NO
Tt.00g088890.m01	0.75301	5.89407	0.91957	0.33759	0.47161	retrotransposon hot spot (RHS) protein putative	RHS	Not significant	NO
Tt.00g057600.m01	0.77837	4.94496	1.02912	0.31037	0.50812	trans-sialidase putative	TS	Not significant	NO
Tt.00g129140.m01	0.7829	4.17444	0.73662	0.39075	0.4081	trans-sialidase putative	TS	Not significant	NO
Tt.00g133570.m01	0.80011	4.31111	0.92618	0.33586	0.47384	trans-sialidase putative	TS	Not significant	NO
Tt.00g049110.m01	0.80763	4.19031	0.79546	0.37246	0.42892	trans-sialidase putative	TS	Not significant	NO
Tt.00g031290.m01	0.8284	4.35544	0.98536	0.32088	0.49365	trans-sialidase putative	TS	Not significant	NO
Tt.00g047150.m01	0.83414	5.76931	1.26875	0.26	0.58502	mucin-associated surface protein (MASP) putative	MASP	Not significant	NO
Tt.00g133920.m01	0.85259	3.65464	0.70449	0.40128	0.39655	mucin-associated surface protein (MASP) putative	MASP	Not significant	NO
Tt.00g066840.m01	0.85633	5.16211	1.27246	0.25931	0.58618	retrotransposon hot spot (RHS) protein putative	RHS	Not significant	NO
Tt.00g008440.m01	0.87348	4.01121	0.95361	0.32881	0.48306	trans-sialidase putative	TS	Not significant	NO
Tt.00g077910.m01	0.88357	4.91243	1.25538	0.26253	0.58082	retrotransposon hot spot (RHS) protein putative	RHS	Not significant	NO
Tt.00g048340.m01	0.88566	5.26764	1.3774	0.24055	0.6188	mucin-associated surface protein (MASP) putative	MASP	Not significant	NO
Tt.00g047000.m01	0.89286	6.07228	1.27555	0.25873	0.58715	mucin-associated surface protein (MASP) putative	MASP	Not significant	NO
Tt.00g105840.m01	0.95447	5.32501	1.58256	0.2084	0.68111	trans-sialidase putative	TS	Not significant	NO
Tt.00g122900.m01	0.96055	4.80595	1.52805	0.21641	0.66472	mucin-associated surface protein (MASP) putative	MASP	Not significant	NO
Tt.00g134750.m01	0.96114	5.06269	1.37083	0.24167	0.61677	trans-sialidase putative	TS	Not significant	NO
Tt.00g076360.m01	0.96653	5.60412	1.59567	0.20652	0.68503	mucin-associated surface protein (MASP) putative	MASP	Not significant	NO
Tt.00g035500.m01	0.97245	4.1517	1.17372	0.27864	0.55495	trans-sialidase putative	TS	Not significant	NO
Tt.00g078020.m01	0.97278	4.86783	1.52318	0.21714	0.66325	trans-sialidase putative	TS	Not significant	NO
Tt.00g091280.m01	0.97743	5.44941	1.60273	0.20552	0.68715	retrotransposon hot spot (RHS) protein putative	RHS	Not significant	NO
Tt.00g113540.m01	0.98798	5.72272	1.47784	0.22412	0.64953	retrotransposon hot spot (RHS) protein putative	RHS	Not significant	NO
Tt.00g066250.m01	1.03627	3.57091	1.11573	0.29084	0.53634	trans-sialidase putative	TS	Not significant	NO
Tt.00g088990.m01	1.05266	5.68583	1.7799	0.18217	0.73953	mucin-associated surface protein (MASP) putative	MASP	Not significant	NO
Tt.00g008430.m01	1.08797	3.87949	1.22357	0.26866	0.57079	trans-sialidase putative	TS	Not significant	NO
Tt.00g123090.m01	1.09631	5.4561	2.02238	0.155	0.80967	trans-sialidase putative	TS	Not significant	NO
Tt.00g047160.m01	1.09764	4.61726	1.74826	0.1861	0.73025	trans-sialidase putative	TS	Not significant	NO
Tt.00g074600.m01	1.11757	3.40186	0.95301	0.32896	0.48286	retrotransposon hot spot (RHS) protein putative	RHS	Not significant	NO
Tt.00g119850.m01	1.15653	4.0871	1.37163	0.24154	0.61702	mucin TcMUCII putative	Mucin	Not significant	NO
Tt.00g101350.m01	1.18716	4.61625	2.39721	0.12156	0.91522	trans-sialidase putative	TS	Not significant	NO
Tt.00g032070.m01	1.20961	4.49221	1.87151	0.17131	0.76623	mucin TcMUCII putative	Mucin	Not significant	NO
Tt.00g117930.m01	1.24029	3.61035	1.16227	0.281	0.5513	putative trans-sialidase	TS	Not significant	NO
Tt.00g051710.m01	1.25067	4.45966	2.03544	0.15367	0.8134	dispersed gene family protein 1 (DGF-1) putative	DGF-1	Not significant	NO
Tt.00g132960.m01	1.26111	4.54372	2.02393	0.15484	0.81011	trans-sialidase putative	TS	Not significant	NO
Tt.00g114060.m01	1.30723	5.0469	2.50126	0.11376	0.94401	trans-sialidase putative	TS	Not significant	NO
Tt.00g028830.m01	1.31431	5.19806	2.62784	0.10501	0.97878	mucin-associated surface protein (MASP)	MASP	Not significant	NO
Tt.00g131910.m01	1.31498	4.09343	1.86055	0.17257	0.76305	trans-sialidase putative	TS	Not significant	NO
Tt.00g118690.m01	1.32658	9.91387	1.75113	0.18574	0.7311	mucin TcMUCII putative	Mucin	Not significant	NO
Tt.00g033320.m01	1.33611	4.11368	1.85875	0.17277	0.76252	mucin TcMUCII putative	Mucin	Not significant	NO
Tt.00g026270.m01	1.34918	2.5922	0.84319	0.35849	0.44552	trans-sialidase putative	TS	Not significant	NO
Tt.00g045530.m01	1.3577	5.26409	2.72002	0.0991	1.00392	trans-sialidase putative	TS	Not significant	NO
Tt.00g115500.m01	1.36224	3.74841	1.46602	0.22598	0.64593	mucin TcSMUGL putative DIAMOND Functional 2	Mucin	Not significant	NO
Tt.00g133070.m01	1.36666	5.27256	2.78737	0.09501	1.02221	trans-sialidase putative	TS	Not significant	NO
Tt.00g046360.m01	1.37654	5.65369	2.7496	0.09728	1.01196	trans-sialidase putative	TS	Not significant	NO
Tt.00g087070.m01	1.38443	5.3013	3.01253	0.08263	1.08288	trans-sialidase putative	TS	Not significant	NO
Tt.00g104260.m01	1.38771	4.75257	2.82899	0.09258	1.03348	trans-sialidase putative	TS	Not significant	NO
Tt.00g058160.m01	1.38927	4.14377	2.13943	0.14356	0.84297	mucin-associated surface protein (MASP) putative	MASP	Not significant	NO
Tt.00g076150.m01	1.42045	4.32754	3.33201	0.06795	1.16782	mucin-associated surface protein (MASP) putative	MASP	Not significant	NO
Tt.00g121080.m01	1.42624	4.70572	2.57862	0.10832	0.96529	trans-sialidase putative	TS	Not significant	NO
Tt.00g074620.m01	1.42655	5.18064	2.7961	0.0945	1.02458	retrotransposon hot spot (RHS) protein putative	RHS	Not significant	NO
Tt.00g133740.m01	1.4267	4.35792	2.17691	0.1401	0.85356	mucin-associated surface protein (MASP) putative	MASP	Not significant	NO
Tt.00g104250.m01	1.44185	4.92457	2.89941	0.08862	1.05249	trans-sialidase putative	TS	Not significant	NO
Tt.00g131320.m01	1.4632	4.30684	2.3108	0.12848	0.89116	mucin-associated surface protein (MASP) putative	MASP	Not significant	NO
Tt.00g104990.m01	1.48222	6.404	3.05413	0.08054	1.09401	mucin-associated surface protein (MASP) putative	MASP	Not significant	NO
Tt.00g133250.m01	1.48284	5.44834	3.2714	0.0705	1.1518	trans-sialidase putative	TS	Not significant	NO
Tt.00g132200.m01	1.48731	4.91115	3.32166	0.06838	1.16509	mucin-associated surface protein (MASP) putative	MASP	Not significant	NO
Tt.00g131510.m01	1.5023	5.73423	3.2221	0.07265	1.13874	trans-sialidase putative	TS	Not significant	NO
Tt.00g035280.m01	1.50668	4.92356	3.26705	0.07069	1.15065	dispersed gene family protein 1 (DGF-1) putative	DGF-1	Not significant	NO
Tt.00g035300.m01	1.51255	5.10722	3.06101	0.0802	1.09585	trans-sialidase putative	TS	Not significant	NO
Tt.00g105880.m01	1.52336	3.83517	2.70656	0.09994	1.00026	mucin-associated surface protein (MASP) putative	MASP	Not significant	NO
Tt.00g080090.m01	1.59451	5.84283	3.5113	0.06096	1.21499	trans-sialidase putative	TS	Not significant	NO
Tt.00g051770.m01	1.67992	5.54303	3.90116	0.04826	1.31644	trans-sialidase putative	TS	TS	YES
Tt.00g122490.m01	1.69898	5.33044	4.26274	0.03896	1.40938	trans-sialidase putative	TS	TS	YES
Tt.00g057420.m01	1.72141	4.48896	3.35965	0.06682	1.17512	mucin-associated surface protein (MASP) putative	MASP	Not significant	NO
Tt.00g081160.m01	1.75862	4.90812	3.90999	0.048	1.31873	trans-sialidase putative	TS	TS	YES
Tt.00g132250.m01	1.77561	5.47998	4.82745	0.02801	1.55264	trans-sialidase putative	TS	TS	YES
Tt.00g060210.m01	1.78796	3.73788	2.82451	0.09284	1.03227	trans-sialidase putative	TS	Not significant	NO
Tt.00g111560.m01	1.80444	3.95389	2.84705	0.09155	1.03836	trans-sialidase putative	TS	Not significant	NO
Tt.00g130560.m01	1.80894	6.2013	3.98769	0.04584	1.33878	trans-sialidase putative	TS	TS	YES
Tt.00g033330.m01	1.80921	7.28162	3.73341	0.05334	1.27296	dispersed gene family protein 1 (DGF-1) putative	DGF-1	Not significant	NO
Tt.00g061020.m01	1.81996	5.2759	4.32749	0.0375	1.42591	mucin-associated surface protein (MASP) putative	MASP	MASP	YES
Tt.00g012440.m01	1.87042	4.18552	4.15732	0.04146	1.38239	retrotransposon hot spot (RHS) protein putative	RHS	RHS	YES
Tt.00g124010.m01	1.91563	4.58634	4.17864	0.04094	1.38785	retrotransposon hot spot (RHS) protein putative	RHS	RHS	YES
Tt.00g012610.m01	1.92261	3.32653	1.87672	0.17071	0.76774	retrotransposon hot spot (RHS) protein putative	RHS	Not significant	NO
Tt.00g039800.m01	1.92334	4.82645	5.02869	0.02493	1.60321	trans-sialidase putative	TS	TS	YES
Tt.00g074610.m01	1.93829	3.84547	3.34172	0.06755	1.17039	retrotransposon hot spot (RHS) protein putative	RHS	Not significant	NO
Tt.00g121380.m01	1.94449	3.39301	1.93871	0.16381	0.78565	trans-sialidase putative	TS	Not significant	NO
Tt.00g057660.m01	2.00617	3.24944	2.09817	0.14748	0.83127	mucin-associated surface protein (MASP) putative	MASP	Not significant	NO
Tt.00g133700.m01	2.03162	5.68666	5.07797	0.02423	1.61557	trans-sialidase putative	TS	TS	YES
Tt.00g031950.m01	2.03751	3.28418	2.21194	0.13695	0.86344	putative trans-sialidase	TS	Not significant	NO
Tt.00g121780.m01	2.06404	5.67959	5.75395	0.01645	1.78373	mucin TcMUCII putative	Mucin	Mucin	YES
Tt.00g017370.m01	2.08269	3.44199	2.30664	0.12883	0.88999	putative trans-sialidase	TS	Not significant	NO
Tt.00g117590.m01	2.1367	6.0843	5.73996	0.01659	1.78027	trans-sialidase putative	TS	TS	YES
Tt.00g001800.m01	2.13775	4.69987	5.38763	0.02028	1.69288	dispersed gene family protein 1 (DGF-1) putative	DGF-1	DGF-1	YES
Tt.00g057400.m01	2.14454	4.16345	4.16712	0.04122	1.3849	mucin-associated surface protein (MASP) putative	MASP	MASP	YES
Tt.00g130710.m01	2.16132	4.4912	5.75303	0.01646	1.7835	mucin TcMUCII putative	Mucin	Mucin	YES
Tt.00g104340.m01	2.16332	3.10099	2.60437	0.10657	0.97235	trans-sialidase putative	TS	Not significant	NO
Tt.00g122850.m01	2.16906	4.26011	4.36116	0.03677	1.4345	mucin-associated surface protein (MASP) putative	MASP	MASP	YES
Tt.00g081710.m01	2.18167	4.42516	4.35608	0.03688	1.4332	retrotransposon hot spot (RHS) protein putative	RHS	RHS	YES
Tt.00g041510.m01	2.18927	4.91598	5.22221	0.0223	1.65164	surface protease GP63 putative	GP63	GP63	YES
Tt.00g057930.m01	2.20405	5.87606	6.08145	0.01366	1.86445	trans-sialidase putative	TS	TS	YES
Tt.00g122410.m01	2.25386	6.84486	6.12986	0.01329	1.87635	trans-sialidase putative	TS	TS	YES
Tt.00g060880.m01	2.25622	5.73346	6.30403	0.01205	1.91907	trans-sialidase putative	TS	TS	YES
Tt.00g047600.m01	2.27487	3.59295	2.8032	0.09408	1.0265	mucin TcMUCII putative	Mucin	Not significant	NO
Tt.00g035390.m01	2.27944	3.30814	2.95254	0.08575	1.06678	trans-sialidase putative	TS	Not significant	NO
Tt.00g088280.m01	2.29915	5.40003	6.07937	0.01368	1.86394	mucin-associated surface protein (MASP) putative	MASP	MASP	YES
Tt.00g132310.m01	2.30337	4.45938	4.87102	0.02731	1.56361	trans-sialidase putative	TS	TS	YES
Tt.00g058270.m01	2.3133	3.60399	3.00641	0.08294	1.08124	trans-sialidase putative	TS	Not significant	NO
Tt.00g017400.m01	2.32933	5.96407	6.54558	0.01052	1.97813	putative trans-sialidase	TS	TS	YES
Tt.00g062160.m01	2.42044	5.89002	7.04857	0.00793	2.10048	retrotransposon hot spot (RHS) protein putative	RHS	RHS	YES
Tt.00g050520.m01	2.46719	5.81712	7.29562	0.00691	2.16028	retrotransposon hot spot (RHS) protein putative	RHS	RHS	YES
Tt.00g060570.m01	2.489	8.03353	6.31929	0.01195	1.92281	dispersed gene family protein 1 (DGF-1) putative	DGF-1	DGF-1	YES
Tt.00g032650.m01	2.49356	5.20715	6.51867	0.01068	1.97156	trans-sialidase putative	TS	TS	YES
Tt.00g034830.m01	2.5132	8.71272	6.20743	0.01272	1.89539	trans-sialidase putative	TS	TS	YES
Tt.00g061180.m01	2.54565	4.64673	5.97419	0.01452	1.83806	trans-sialidase putative	TS	TS	YES
Tt.00g116940.m01	2.54634	3.78571	3.78017	0.05187	1.28511	trans-sialidase putative	TS	Not significant	NO
Tt.00g104350.m01	2.57136	3.40818	4.03024	0.0447	1.34974	trans-sialidase putative	TS	TS	YES
Tt.00g081470.m01	2.63847	4.33566	7.07307	0.00783	2.10642	trans-sialidase putative	TS	TS	YES
Tt.00g056970.m01	2.66517	4.92496	8.63608	0.0033	2.48192	trans-sialidase putative	TS	TS	YES
Tt.00g131360.m01	2.68206	3.90644	4.33061	0.03744	1.42671	mucin-associated surface protein (MASP) putative	MASP	MASP	YES
Tt.00g008610.m01	2.68267	4.63436	6.89933	0.00862	2.06426	trans-sialidase putative	TS	TS	YES
Tt.00g059860.m01	2.68965	3.82137	4.4251	0.03542	1.45078	trans-sialidase putative	TS	TS	YES
Tt.00g033020.m01	2.70541	5.38057	8.55793	0.00344	2.46329	mucin TcMUCII putative	Mucin	Mucin	YES
Tt.00g120400.m01	2.72068	6.24509	8.54099	0.00347	2.45925	trans-sialidase putative	TS	TS	YES
Tt.00g027820.m01	2.72947	7.39429	7.89239	0.00497	2.30403	trans-sialidase putative	TS	TS	YES
Tt.00g130440.m01	2.73886	6.29807	8.77023	0.00306	2.51388	mucin-associated surface protein (MASP) putative	MASP	MASP	YES
Tt.00g031440.m01	2.75777	3.63289	4.80555	0.02837	1.54712	trans-sialidase putative	TS	TS	YES
Tt.00g047190.m01	2.76789	4.56515	7.46388	0.0063	2.20091	mucin TcMUCII putative	Mucin	Mucin	YES
Tt.00g117030.m01	2.77308	5.68786	8.47408	0.0036	2.44328	trans-sialidase putative	TS	TS	YES
Tt.00g027830.m01	2.79247	5.33259	8.34799	0.00386	2.41316	mucin-associated surface protein (MASP) putative	MASP	MASP	YES
Tt.00g087010.m01	2.7932	4.05208	4.76182	0.0291	1.53609	mucin-associated surface protein (MASP) putative	MASP	MASP	YES
Tt.00g086890.m01	2.81633	4.19517	4.81329	0.02824	1.54907	mucin TcMUCII putative	Mucin	Mucin	YES
Tt.00g121930.m01	2.81805	6.20977	7.89356	0.00496	2.30431	trans-sialidase putative	TS	TS	YES
Tt.00g058620.m01	2.82428	5.87598	8.18135	0.00423	2.3733	trans-sialidase putative	TS	TS	YES
Tt.00g115920.m01	2.83029	5.03803	7.06577	0.00786	2.10465	trans-sialidase putative	TS	TS	YES
Tt.00g041340.m01	2.8365	3.96015	5.07217	0.02432	1.61411	trans-sialidase putative	TS	TS	YES
Tt.00g109090.m01	2.86391	5.01892	7.43246	0.00641	2.19333	retrotransposon hot spot (RHS) protein putative	RHS	RHS	YES
Tt.00g130650.m01	2.87674	4.67059	8.44566	0.00366	2.43649	trans-sialidase putative	TS	TS	YES
Tt.00g047170.m01	2.88788	3.70234	5.25518	0.02188	1.65987	mucin TcMUCII putative	Mucin	Mucin	YES
Tt.00g060020.m01	2.88852	4.21756	5.22502	0.02227	1.65234	trans-sialidase putative	TS	TS	YES
Tt.00g060270.m01	2.943	4.02511	5.48782	0.01915	1.71779	surface protease GP63 putative	GP63	GP63	YES
Tt.00g113710.m01	2.96228	4.65761	8.87554	0.00289	2.53894	trans-sialidase putative	TS	TS	YES
Tt.00g109240.m01	2.99722	5.96789	9.68033	0.00186	2.72974	retrotransposon hot spot (RHS) protein putative	RHS	RHS	YES
Tt.00g130600.m01	3.00002	5.02618	8.3059	0.00395	2.4031	trans-sialidase putative	TS	TS	YES
Tt.00g079690.m01	3.02313	4.18685	5.91626	0.015	1.82379	trans-sialidase putative	TS	TS	YES
Tt.00g045550.m01	3.03734	6.53319	9.47167	0.00209	2.68039	mucin-associated surface protein (MASP) putative	MASP	MASP	YES
Tt.00g031570.m01	3.05983	5.20537	8.03852	0.00458	2.33909	trans-sialidase putative	TS	TS	YES
Tt.00g120820.m01	3.06299	4.40888	5.81526	0.01589	1.79888	mucin TcMUCII putative	Mucin	Mucin	YES
Tt.00g014080.m01	3.06492	5.20205	8.21069	0.00417	2.38033	putative trans-sialidase	TS	TS	YES
Tt.00g081530.m01	3.06565	4.97767	8.74934	0.0031	2.50891	retrotransposon hot spot (RHS) protein putative	RHS	RHS	YES
Tt.00g131030.m01	3.09616	5.26233	8.18479	0.00423	2.37413	trans-sialidase putative	TS	TS	YES
Tt.00g039670.m01	3.12342	5.96879	9.73201	0.00181	2.74195	trans-sialidase putative	TS	TS	YES
Tt.00g129200.m01	3.14507	6.12701	9.3603	0.00222	2.65401	trans-sialidase putative	TS	TS	YES
Tt.00g032830.m01	3.22678	4.94333	10.0315	0.00154	2.81263	mucin TcMUCII putative	Mucin	Mucin	YES
Tt.00g047700.m01	3.23418	4.32536	7.05957	0.00789	2.10315	retrotransposon hot spot (RHS) protein putative	RHS	RHS	YES
Tt.00g089010.m01	3.31279	4.6026	7.22727	0.00718	2.14376	trans-sialidase putative	TS	TS	YES
Tt.00g119710.m01	3.32514	4.53272	7.35668	0.00668	2.17503	mucin-associated surface protein (MASP) putative	MASP	MASP	YES
Tt.00g046280.m01	3.34251	6.91464	10.4877	0.0012	2.92001	trans-sialidase putative	TS	TS	YES
Tt.00g012450.m01	3.3567	3.96818	7.90741	0.00492	2.30763	retrotransposon hot spot (RHS) protein putative	RHS	RHS	YES
Tt.00g122330.m01	3.38254	5.83851	12.038	0.000521546	3.28271	mucin-associated surface protein (MASP) putative	MASP	MASP	YES
Tt.00g122740.m01	3.39088	4.65109	7.30001	0.0069	2.16134	mucin-associated surface protein (MASP) putative	MASP	MASP	YES
Tt.00g008480.m01	3.41703	4.26609	8.36302	0.00383	2.41675	mucin-associated surface protein (MASP) putative	MASP	MASP	YES
Tt.00g133280.m01	3.47445	4.77439	7.89302	0.00496	2.30418	mucin-associated surface protein (MASP) putative	MASP	MASP	YES
Tt.00g122650.m01	3.52137	4.609	8.65961	0.00325	2.48753	trans-sialidase putative	TS	TS	YES
Tt.00g120430.m01	3.55118	6.62362	10.6308	0.00111	2.95362	trans-sialidase putative	TS	TS	YES
Tt.00g047140.m01	3.55131	4.35509	8.88334	0.00288	2.54079	mucin TcMUCII putative	Mucin	Mucin	YES
Tt.00g122660.m01	3.56395	4.63532	8.79926	0.00301	2.52079	trans-sialidase putative	TS	TS	YES
Tt.00g130640.m01	3.60079	4.68944	8.81726	0.00298	2.52507	trans-sialidase putative	TS	TS	YES
Tt.00g047850.m01	3.60604	5.59206	10.698	0.00107	2.9694	trans-sialidase putative	TS	TS	YES
Tt.00g046450.m01	3.62918	4.84559	8.9133	0.00283	2.54792	trans-sialidase putative	TS	TS	YES
Tt.00g041190.m01	3.63484	5.66122	10.7468	0.00105	2.98086	retrotransposon hot spot (RHS) protein putative	RHS	RHS	YES
Tt.00g118300.m01	3.67861	4.42707	10.1201	0.00147	2.83352	mucin-associated surface protein (MASP) putative	MASP	MASP	YES
Tt.00g098070.m01	3.76374	1.54953	0.91213	0.33955	0.46909	retrotransposon hot spot (RHS) protein putative	RHS	Not significant	NO
Tt.00g129460.m01	3.79714	4.52828	10.7122	0.00106	2.97273	trans-sialidase putative	TS	TS	YES
Tt.00g046350.m01	3.79785	5.01872	9.59402	0.00195	2.70933	trans-sialidase putative	TS	TS	YES
Tt.00g131930.m01	3.80311	4.98017	9.74236	0.0018	2.7444	trans-sialidase putative	TS	TS	YES
Tt.00g123800.m01	3.87039	5.70255	12.5776	0.000390633	3.40823	dispersed gene family protein 1 (DGF-1) putative	DGF-1	DGF-1	YES
Tt.00g051780.m01	3.87777	4.73654	10.5756	0.00115	2.94067	mucin-associated surface protein (MASP) putative	MASP	MASP	YES
Tt.00g133940.m01	3.87872	4.98971	9.94463	0.00161	2.79214	mucin-associated surface protein (MASP) putative	MASP	MASP	YES
Tt.00g106150.m01	3.88599	5.02175	10.2744	0.00135	2.86984	trans-sialidase putative	TS	TS	YES
Tt.00g129190.m01	3.91202	5.12254	10.0376	0.00153	2.81406	mucin-associated surface protein (MASP) putative	MASP	MASP	YES
Tt.00g048380.m01	3.91243	5.07558	10.0637	0.00151	2.82022	surface protease GP63 putative	GP63	GP63	YES
Tt.00g076120.m01	3.93253	4.41046	12.2165	0.00047395	3.32427	trans-sialidase putative	TS	TS	YES
Tt.00g047810.m01	3.93511	4.98673	10.5638	0.00115	2.93788	trans-sialidase putative	TS	TS	YES
Tt.00g048000.m01	3.95308	7.53028	13.6124	0.000224853	3.6481	trans-sialidase putative	TS	TS	YES
Tt.00g129470.m01	3.95417	4.92053	10.9415	0.000940782	3.02651	trans-sialidase putative	TS	TS	YES
Tt.00g118040.m01	4.00775	5.85601	12.5742	0.000391335	3.40745	trans-sialidase putative	TS	TS	YES
Tt.00g080040.m01	4.01664	5.07496	11.0624	0.000881361	3.05485	trans-sialidase putative	TS	TS	YES
Tt.00g003380.m01	4.01918	6.3864	14.4582	0.000143419	3.84339	trans-sialidase putative	TS	TS	YES
Tt.00g118880.m01	4.09608	5.65919	14.331	0.000153434	3.81408	trans-sialidase putative	TS	TS	YES
Tt.00g132640.m01	4.12354	5.8285	13.9838	0.000184524	3.73395	trans-sialidase putative	TS	TS	YES
Tt.00g121030.m01	4.13013	4.97028	12.2955	0.000454321	3.34264	trans-sialidase putative	TS	TS	YES
Tt.00g034570.m01	4.19867	5.61983	15.1867	9.74707e-05	4.01113	trans-sialidase putative	TS	TS	YES
Tt.00g130300.m01	4.2129	4.87453	13.5521	0.000232192	3.63415	mucin-associated surface protein (MASP) putative	MASP	MASP	YES
Tt.00g120490.m01	4.29355	5.83174	15.0766	0.00010332	3.98581	retrotransposon hot spot (RHS) protein putative	RHS	RHS	YES
Tt.00g080110.m01	4.3201	5.157	13.2234	0.000276656	3.55806	trans-sialidase putative	TS	TS	YES
Tt.00g116850.m01	4.41548	5.3526	12.6766	0.000370496	3.43122	mucin-associated surface protein (MASP) putative	MASP	MASP	YES
Tt.00g114230.m01	4.4648	7.97975	15.5164	8.18669e-05	4.08689	dispersed gene family protein 1 (DGF-1) putative	DGF-1	DGF-1	YES
Tt.00g032980.m01	4.5064	5.22471	14.2461	0.000160514	3.79449	mucin TcMUCII putative	Mucin	Mucin	YES
Tt.00g123930.m01	4.62996	6.90133	15.6757	7.52511e-05	4.12349	retrotransposon hot spot (RHS) protein putative	RHS	RHS	YES
Tt.00g035430.m01	4.70269	5.38874	15.4934	8.28689e-05	4.08161	trans-sialidase putative	TS	TS	YES
Tt.00g033010.m01	4.84977	7.06305	17.9351	2.28837e-05	4.64047	mucin TcMUCII putative	Mucin	Mucin	YES
Tt.00g086230.m01	5.08975	6.48762	18.2143	1.97626e-05	4.70416	surface protease GP63 putative	GP63	GP63	YES
Tt.00g079710.m01	5.39392	6.08156	17.1696	3.4224e-05	4.46567	retrotransposon hot spot (RHS) protein putative	RHS	RHS	YES
Tt.00g086460.m01	5.40786	5.94304	18.1665	2.02652e-05	4.69325	trans-sialidase putative	TS	TS	YES
Tt.00g122680.m01	5.48128	2.44516	2.74159	0.09777	1.00979	mucin TcMUCII putative	Mucin	Not significant	NO
Tt.00g032710.m01	5.53379	2.43763	2.87748	0.08983	1.04658	trans-sialidase putative	TS	Not significant	NO
Tt.00g113900.m01	5.63443	7.59342	20.1945	7.0057e-06	5.15455	trans-sialidase putative	TS	TS	YES
Tt.00g034850.m01	5.69024	2.45671	3.19381	0.07392	1.13123	trans-sialidase putative	TS	Not significant	NO
Tt.00g032190.m01	5.83766	9.41448	21.9093	2.86343e-06	5.54311	mucin TcMUCII putative	Mucin	Mucin	YES
Tt.00g033250.m01	5.93193	10.1008	22.1793	2.48771e-06	5.6042	mucin TcMUCII putative	Mucin	Mucin	YES
Tt.00g091390.m01	6.01188	8.58115	21.6113	3.34436e-06	5.47569	retrotransposon hot spot (RHS) protein putative	RHS	RHS	YES
Tt.00g093660.m01	6.0724	2.63401	4.04995	0.04418	1.35481	mucin-associated surface protein (MASP) putative	MASP	MASP	YES
Tt.00g119930.m01	6.12992	2.79164	4.1233	0.0423	1.37366	mucin TcMUCII putative	Mucin	Mucin	YES
Tt.00g133360.m01	6.18362	2.83128	4.19508	0.04054	1.39206	mucin TcMUCII putative	Mucin	Mucin	YES
Tt.00g132150.m01	6.23054	2.64256	4.47631	0.03437	1.46381	mucin-associated surface protein (MASP) putative	MASP	MASP	YES
Tt.00g113870.m01	6.46996	6.94962	21.7505	3.11031e-06	5.5072	trans-sialidase putative	TS	TS	YES
Tt.00g118090.m01	6.47761	3.13812	5.03341	0.02487	1.6044	putative trans-sialidase	TS	TS	YES
Tt.00g031380.m01	6.56523	3.29626	5.27635	0.02162	1.66515	trans-sialidase putative	TS	TS	YES
Tt.00g130750.m01	6.72181	3.43702	5.79995	0.01603	1.79509	mucin-associated surface protein (MASP) putative	MASP	MASP	YES
Tt.00g136800.m01	6.75771	11.0591	27.1007	1.93628e-07	6.71303	trans-sialidase putative	TS	TS	YES
Tt.00g076230.m01	6.78612	3.25543	6.12709	0.01331	1.87567	trans-sialidase putative	TS	TS	YES
Tt.00g111660.m01	6.80018	3.25694	6.13893	0.01323	1.87857	mucin-associated surface protein (MASP) putative	MASP	MASP	YES
Tt.00g076040.m01	6.87051	3.15809	6.54244	0.01054	1.97737	mucin-associated surface protein (MASP) putative	MASP	MASP	YES
Tt.00g057490.m01	6.8961	9.00263	25.1542	5.30431e-07	6.27537	mucin-associated surface protein (MASP) putative	MASP	MASP	YES
Tt.00g113880.m01	6.89878	7.44481	22.9353	1.67865e-06	5.77504	trans-sialidase putative	TS	TS	YES
Tt.00g017760.m01	6.9298	8.25701	24.8509	6.20762e-07	6.20708	putative trans-sialidase	TS	TS	YES
Tt.00g001530.m01	7.02977	3.66094	7.03632	0.00799	2.09751	dispersed gene family protein 1 (DGF-1) putative	DGF-1	DGF-1	YES
Tt.00g035470.m01	7.04534	3.224	7.30296	0.00689	2.16206	retrotransposon hot spot (RHS) protein putative	RHS	RHS	YES
Tt.00g058340.m01	7.09228	3.45187	7.33114	0.00678	2.16887	mucin-associated surface protein (MASP) putative	MASP	MASP	YES
Tt.00g113890.m01	7.14952	12.4127	31.1616	2.38223e-08	7.62302	trans-sialidase putative	TS	TS	YES
Tt.00g040230.m01	7.16564	3.59275	7.6434	0.0057	2.24417	trans-sialidase putative	TS	TS	YES
Tt.00g032720.m01	7.16757	3.3356	7.87673	0.00501	2.30027	trans-sialidase putative	TS	TS	YES
Tt.00g089380.m01	7.18376	3.71381	7.75443	0.00536	2.27088	trans-sialidase putative	TS	TS	YES
Tt.00g035480.m01	7.19074	3.34107	7.94727	0.00482	2.3172	retrotransposon hot spot (RHS) protein putative	RHS	RHS	YES
Tt.00g131850.m01	7.20103	3.7452	7.78343	0.00527	2.27785	mucin-associated surface protein (MASP) putative	MASP	MASP	YES
Tt.00g057860.m01	7.23543	3.85459	7.88139	0.005	2.30139	mucin-associated surface protein (MASP) putative	MASP	MASP	YES
Tt.00g122180.m01	7.26845	3.87453	8.02104	0.00462	2.3349	retrotransposon hot spot (RHS) protein putative	RHS	RHS	YES
Tt.00g129180.m01	7.30511	3.59754	8.44134	0.00367	2.43546	surface protease GP63 putative	GP63	GP63	YES
Tt.00g118130.m01	7.312	3.91276	8.29912	0.00397	2.40148	putative trans-sialidase	TS	TS	YES
Tt.00g105000.m01	7.31285	3.96408	8.27703	0.00402	2.3962	mucin TcMUCII putative	Mucin	Mucin	YES
Tt.00g129540.m01	7.32201	4.04903	8.13753	0.00434	2.36281	surface protease GP63 putative	GP63	GP63	YES
Tt.00g060800.m01	7.37566	3.98527	8.56752	0.00342	2.46557	mucin-associated surface protein (MASP) putative	MASP	MASP	YES
Tt.00g001460.m01	7.38272	4.01441	8.52077	0.00351	2.45442	dispersed gene family protein 1 (DGF-1) putative	DGF-1	DGF-1	YES
Tt.00g015870.m01	7.43861	3.90138	8.92417	0.00282	2.5505	putative trans-sialidase	TS	TS	YES
Tt.00g127420.m01	7.46234	3.84833	9.03927	0.00264	2.57786	mucin-associated surface protein (MASP)	MASP	MASP	YES
Tt.00g121940.m01	7.49677	7.95558	25.2903	4.94303e-07	6.30601	mucin-associated surface protein (MASP) putative	MASP	MASP	YES
Tt.00g131610.m01	7.51297	3.8239	9.50966	0.00204	2.68938	mucin TcMUCII putative	Mucin	Mucin	YES
Tt.00g028870.m01	7.52243	3.96528	9.38729	0.00219	2.66041	mucin-associated surface protein (MASP)	MASP	MASP	YES
Tt.00g122150.m01	7.53859	4.00383	9.5146	0.00204	2.69055	trans-sialidase putative	TS	TS	YES
Tt.00g112600.m01	7.56063	4.21587	9.41874	0.00215	2.66786	surface protease GP63 putative	GP63	GP63	YES
Tt.00g104790.m01	7.64167	4.26379	9.93602	0.00162	2.79011	mucin TcMUCII putative	Mucin	Mucin	YES
Tt.00g058190.m01	7.66459	3.43007	10.6183	0.00112	2.95069	mucin TcMUCII putative	Mucin	Mucin	YES
Tt.00g101340.m01	7.71015	3.59116	10.9382	0.000942464	3.02574	trans-sialidase putative	TS	TS	YES
Tt.00g130880.m01	7.73984	4.24357	10.5734	0.00115	2.94014	mucin-associated surface protein (MASP) putative	MASP	MASP	YES
Tt.00g091410.m01	7.74681	4.14931	10.7638	0.00104	2.98486	trans-sialidase putative	TS	TS	YES
Tt.00g014350.m01	7.77793	10.6101	30.7697	2.91499e-08	7.53536	mucin TcMUCII putative	Mucin	Mucin	YES
Tt.00g047210.m01	7.99421	4.13679	12.2557	0.000464099	3.33339	mucin TcMUCII putative	Mucin	Mucin	YES
Tt.00g119420.m01	8.01058	4.37968	12.3632	0.000438132	3.35839	mucin-associated surface protein (MASP) putative	MASP	MASP	YES
Tt.00g114110.m01	8.09749	3.84275	13.499	0.000238856	3.62186	trans-sialidase putative	TS	TS	YES
Tt.00g113560.m01	8.11268	4.7345	12.0382	0.000521515	3.28273	trans-sialidase putative	TS	TS	YES
Tt.00g129280.m01	8.14087	4.72712	12.6712	0.000371564	3.42997	trans-sialidase putative	TS	TS	YES
Tt.00g001660.m01	8.19168	4.55327	13.4171	0.000249513	3.60291	dispersed gene family protein 1 (DGF-1) putative	DGF-1	DGF-1	YES
Tt.00g058220.m01	8.2357	4.16192	14.5775	0.000134621	3.87089	mucin-associated surface protein (MASP) putative	MASP	MASP	YES
Tt.00g058570.m01	8.2606	4.43645	13.6718	0.00021785	3.66184	mucin TcMUCII putative	Mucin	Mucin	YES
Tt.00g120660.m01	8.30113	4.61567	14.2579	0.000159512	3.79721	mucin-associated surface protein (MASP) putative	MASP	MASP	YES
Tt.00g113730.m01	8.37775	4.47641	15.074	0.000103462	3.98522	retrotransposon hot spot (RHS) protein putative	RHS	RHS	YES
Tt.00g008450.m01	8.39194	4.48979	15.3153	9.1056e-05	4.04069	trans-sialidase putative	TS	TS	YES
Tt.00g133470.m01	8.47927	4.28664	15.8797	6.75622e-05	4.1703	mucin-associated surface protein (MASP) putative	MASP	MASP	YES
Tt.00g015140.m01	8.54419	4.82778	15.7851	7.1023e-05	4.1486	dispersed gene family protein 1 (DGF-1) putative	DGF-1	DGF-1	YES
Tt.00g012560.m01	8.55059	5.01692	14.7732	0.000121343	3.91599	retrotransposon hot spot (RHS) protein putative	RHS	RHS	YES
Tt.00g123080.m01	9.31627	5.23243	20.5196	5.91146e-06	5.22831	surface protease GP63 putative	GP63	GP63	YES
Tt.00g121560.m01	11.1578	7.25898	25.129	5.37409e-07	6.2697	trans-sialidase putative	TS	TS	YES
