# Supplementary material for: Variation in surface protein expression leads to heterogeneous Trypanosoma cruzi populations during host cell infection
Source: Nat Commun. 2025 Nov 12;16:9949. doi: 10.1038/s41467-025-64900-2 (PMC12612098; doi:10.1038/s41467-025-64900-2)
Supplement: Supplementary file 7 — Source Data [file 41467_2025_64900_MOESM7_ESM.xlsx]

## Sheet: Figure 4D
Replicate	G1	G2	G3	G4
1	3000000	3220000	8000000	10000000
2	3000000	2700000	8000000	6000000
3	2900000	2600000	7000000	12000000
4	3500000	4000000	6000000	14000000

## Sheet: Figure 4E
Replicate	MT-HELA	G1-HELA	G2-HELA	G3-HELA	H9C2-CT HELA	MT-H9C2	G1-H9C2	G2-H9C2	G3-H9C2	HELA-CT H9C2	H9C2-CT 3T3	HELA-CT 3T3
1	2.5	31.67	1.89484	8.43027	8.06526	7.96	65.56	8.55556	16	18.643	3.21429	2.05413
2	6.51	25.5	3.97473	7.33336	4.05711	8.45	71.67	6.92352	12.3333	16.9571	4.76923	1.68162
3	7	43.33	2.2702	6.9313	5.07937	6.96	72.29	5.46695	10.9091	19.25	8.87109	2.10724
